# Supplementary material for: Functional and Compositional Changes in Sirex noctilio Gut Microbiome in Different Habitats: Unraveling the Complexity of Invasive Adaptation
Source: Int J Mol Sci. 2024 Feb 21;25(5):2526. doi: 10.3390/ijms25052526 (PMC10931295; doi:10.3390/ijms25052526)
Supplement: Supplementary file 1 [file ijms-25-02526-s001.zip]

Archive with 8 entries (8 files):
- 240203-Suppl.pdf
- TABLE S10.xlsx
- TABLE S11.xlsx
- TABLE S13.xlsx
- TABLE S14.xlsx
- TABLE S6 BACTERIA-L-FR.xls
- TABLE S7 FUNGI-L-FR.xls
- TABLE S9.xlsx
