# Supplementary material for: Functional and Compositional Changes in Sirex noctilio Gut Microbiome in Different Habitats: Unraveling the Complexity of Invasive Adaptation
Source: Int J Mol Sci. 2024 Feb 21;25(5):2526. doi: 10.3390/ijms25052526 (PMC10931295; doi:10.3390/ijms25052526)
Supplement: Supplementary file 1 [file ijms-25-02526-s001.zip › TABLE S10.xlsx]

## Sheet: Sheet1
Supplementary Table8 The shared and exclusive fungal microorganisms of Sirex noctilio and Sirex notobei gut and frass at genus level
Gut													Frass
Exclusive fungal microorganisms					Shared fungal microorganisms								Exclusive fungal microorganisms				Shared fungal microorganisms
DM	JBT	YS	ZW		ALL	DM&JBT	DM&YS	DM&ZW	JBT&YS	JBT&ZW	YS&ZW		DM	JBT	YS		ALL	DM&JBT	DM&YS	JBT&YS
g__Kwoniella	g__Hyphodontia	g__Endosporium	g__Cordyceps		g__Cladosporium	g__Oidiodendron	g__Exophiala	g__unclassified_o__GS11	g__Sarocladium	g__unclassified_o__Pleosporales	g__Wallemia		g__Oidiodendron	g__unclassified_f__Aspergillaceae	g__Saitozyma		g__Thyronectria	g__Trichoderma	0	g__unclassified_f__Ophiostomataceae
g__Bipolaris	g__unclassified_f__Teichosporaceae	g__Hortaea	g__unclassified_o__Onygenales		g__Talaromyces	g__Lithophila	g__unclassified_f__Herpotrichiellaceae		g__Loweporus	g__unclassified_o__Capnodiales	g__Coniochaeta		g__Aureobasidium	g__Chaetosphaeronema			g__Amylostereum	g__Penicillium		g__Ophiostoma
g__unclassified_p__Rozellomycota	g__Pyrenochaetopsis	g__Cystofilobasidium	g__unclassified_o__Venturiales		g__Aspergillus	g__Chaetomium	g__unclassified_f__Didymellaceae		g__Yamadazyma	g__Acremonium	g__Trametes		g__Bradymyces	g__unclassified_f__Nectriaceae			g__Diplodia	g__unclassified_o__Chaetothyriales
g__Umbelopsis	g__Genolevuria	g__Anteaglonium	g__Rachicladosporium		g__Trichoderma		g__Vishniacozyma		g__Cutaneotrichosporon	g__Cytospora	g__unclassified_f__Coniothyriaceae		g__Sclerococcum	g__Graphium			g__unclassified_p__Ascomycota	g__Hyphopichia
g__Saccharomyces	g__Gibberella	g__Meyerozyma	g__Eutypella		g__unclassified_f__Ophiostomataceae		g__Aequabiliella		g__Pleurostoma	g__unclassified_f__Ceratobasidiaceae	g__unclassified_c__Sordariomycetes		g__Cladosporium	g__Mycocalicium				g__Aspergillus
g__Filobasidium	g__unclassified_o__Phaeomoniellales	g__Pezicula	g__unclassified_c__Malasseziomycetes		g__Capnobotryella		g__unclassified_c__Microbotryomycetes		g__Irpex				g__Phylliscum	g__unclassified_o__Phaeomoniellales
g__unclassified_f__Caliciaceae	g__Cosmospora	g__unclassified_f__Valsaceae	g__Saitozyma		g__Ophiostoma		g__unclassified_o__Malasseziales		g__Phaeococcomyces				g__Talaromyces	g__Myxozyma
g__Pichia	g__Cryptococcus_f__Tremellaceae	g__unclassified_p__Entomophthoromycota	g__Cercophora		g__Thyronectria				g__Phaeoacremonium				g__Stenella	g__Acaromyces
g__unclassified_c__Leotiomycetes	g__Flavodon	g__Corynespora	g__Phallus		g__Nothophoma				g__unclassified_o__Mytilinidiales				g__Collophora	g__unclassified_f__Teichosporaceae
g__unclassified_f__Thyridariaceae	g__Pseudogymnoascus	g__Coniosporium	g__Septofusidium		g__Sarea				g__unclassified_f__Aureobasidiaceae				g__Tremella	g__Pleurostoma
g__Acrostalagmus	g__Acaromyces	g__Neosetophoma	g__Desmococcus		g__Penicillium				g__unclassified_o__Coryneliales				g__Capnobotryella	g__Ogataea
g__Parasola	g__Ophiobolus	g__Saccharomycopsis	g__unclassified_f__Diatrypaceae		g__Alternaria				g__Comoclathris				g__Capronia
g__unclassified_o__Russulales	g__Knufia	g__Exserohilum	g__unclassified_f__Peniophoraceae		g__unclassified_p__Ascomycota				g__unclassified_o__Helotiales				g__Nothophoma
g__Sugiyamaella	g__Paratritirachium	g__Purpureocillium	g__unclassified_o__Eurotiales		g__Fusarium				g__Debaryomyces				g__unclassified_o__Capnodiales
g__Ciliophora	g__Cyphellophora	g__Setophoma	g__Coniophora		g__Amylostereum				g__Sydowia				g__Saturnispora
g__Botryosphaeria	g__Devriesia	g__Rhexodenticula	g__unclassified_p__Basidiomycota		g__unclassified_o__Chaetothyriales				g__Acrodontium				g__unclassified_c__Eurotiomycetes
g__Periconia	g__Kockovaella	g__Kuraishia	g__unclassified_c__Cystobasidiomycetes		g__Malassezia				g__Orbilia				g__Sarea
	g__Paraphoma	g__Phialophora	g__Cephalotrichum										g__Paraconiothyrium
	g__Hyphozyma	g__Toxicocladosporium	g__unclassified_f__Chaetosphaeriaceae										g__Xenochalara
	g__Cyberlindnera	g__Coprinellus	g__Neophaeococcomyces										g__Exophiala
	g__Arthrocatena	g__Naganishia	g__Dioszegia										g__unclassified_f__Herpotrichiellaceae
	g__Bionectria	g__Mycosphaerella	g__Rhizopus										g__Alternaria
		g__Candida	g__Lepista										g__Jattaea
		g__unclassified_o__Umbilicariales	g__unclassified_o__Hypocreales										g__Cytospora
		g__Claussenomyces	g__Perusta										g__unclassified_f__Cucurbitariaceae
		g__Bartalinia	g__Zasmidium
		g__Hannaella	g__Cercospora
		g__Erythrobasidium	g__Peniophora
		g__Mucor	g__unclassified_f__Malasseziaceae
		g__Ustilago	g__Engyodontium
		g__Lecanicillium	g__Arachnomyces
		g__unclassified_f__Niessliaceae	g__Kazachstania
		g__Nakazawaea
		g__Spissiomyces
		g__Ascotricha
