# Supplementary material for: Functional and Compositional Changes in Sirex noctilio Gut Microbiome in Different Habitats: Unraveling the Complexity of Invasive Adaptation
Source: Int J Mol Sci. 2024 Feb 21;25(5):2526. doi: 10.3390/ijms25052526 (PMC10931295; doi:10.3390/ijms25052526)
Supplement: Supplementary file 1 [file ijms-25-02526-s001.zip › TABLE S11.xlsx]

## Sheet: 16S rRNA kegg enzyme
Enzyme	Invasive_larvae	Native_larvae	Invasive_frass
[1.6.5.3]NADH:ubiquinone reductase (H(+)-translocating)	397074	530520	262408
[2.7.7.7]DNA-directed DNA polymerase	387848	426176	285908
[3.6.4.12]DNA helicase	361796	373646	269399
[2.7.13.3]Histidine kinase	286473	57899.5	256366
[5.2.1.8]Peptidylprolyl isomerase	262006	57269.2	201499
[1.9.3.1]Cytochrome-c oxidase	205949	160724	127146
[1.1.1.100]3-oxoacyl-[acyl-carrier-protein] reductase	184968	55712.9	165016
[2.5.1.18]Glutathione transferase	182394	56024.4	144922
[6.3.1.2]Glutamate--ammonia ligase	154415	53557.3	84915.5
[2.7.7.6]DNA-directed RNA polymerase	151470	159963	114347
[6.3.5.7]Glutaminyl-tRNA synthase (glutamine-hydrolyzing)	141781	159408	107088
[6.3.5.6]Asparaginyl-tRNA synthase (glutamine-hydrolyzing)	141605	159398	106879
[3.6.4.13]RNA helicase	135592	2048.62	119213
[3.6.3.21]Polar-amino-acid-transporting ATPase	129523	2955.6	66442.7
[2.7.11.1]Non-specific serine/threonine protein kinase	125088	1895.84	97383.3
[3.6.3.14]H(+)-transporting two-sector ATPase	122801	106948	88130.9
[2.3.1.9]Acetyl-CoA C-acetyltransferase	121475	2347.22	111887
[1.11.1.15]Peroxiredoxin	120533	106780	82899.1
[4.2.1.17]Enoyl-CoA hydratase	119286	1666.44	101266
[2.2.1.6]Acetolactate synthase	100249	1742.47	109608
[6.4.1.2]Acetyl-CoA carboxylase	98494	2061.51	87408.1
[3.6.3.17]Monosaccharide-transporting ATPase	97872.8	1753.61	91006.6
[1.8.1.4]Dihydrolipoyl dehydrogenase	96524.9	106250	62624.1
[2.7.7.49]RNA-directed DNA polymerase	95876.7	11925.6	3275.04
[3.1.3.18]Phosphoglycolate phosphatase	92937.7	53935.4	61844.9
[2.3.1.15]Glycerol-3-phosphate 1-O-acyltransferase	91123.2	106049	52931.6
[1.3.5.4]Fumarate reductase (quinol)	91009.6	106491	69444
[1.17.4.1]Ribonucleoside-diphosphate reductase	90903.6	106454	75805.4
[1.2.4.1]Pyruvate dehydrogenase (acetyl-transferring)	90698.5	106582	80731.1
[2.8.1.7]Cysteine desulfurase	90308.6	106241	64651
[4.3.3.7]4-hydroxy-tetrahydrodipicolinate synthase	89775.3	54233.8	82150.6
[4.2.99.18]DNA-(apurinic or apyrimidinic site) lyase	89354.1	106378	76183.2
[1.3.99.16]Isoquinoline 1-oxidoreductase	87653.9	1067.12	53461.9
[1.3.5.1]Succinate dehydrogenase (quinone)	85688.7	106387	60375.3
[5.99.1.3]DNA topoisomerase (ATP-hydrolyzing)	85685.1	106380	63749.4
[1.6.5.5]NADPH:quinone reductase	85648.3	53780.1	52932
[3.6.1.27]Undecaprenyl-diphosphate phosphatase	84985.3	1589.76	80469.5
[1.5.3.1]Sarcosine oxidase	84965.9	391.01	55022
[4.1.2.5]L-threonine aldolase	84329.6	5712.16	33397.8
[1.2.1.3]Aldehyde dehydrogenase (NAD(+))	83943.2	1433.29	64179.8
[2.3.1.51]1-acylglycerol-3-phosphate O-acyltransferase	83861.1	53638.5	56503.7
[6.1.1.20]Phenylalanine--tRNA ligase	83132.1	106265	58432.6
[3.1.26.4]Ribonuclease H	82952.9	106340	58243.5
[1.11.1.6]Catalase	82746.1	652.13	61961.5
[1.1.1.1]Alcohol dehydrogenase	82176.9	1835.55	81556
[6.2.1.5]Succinate--CoA ligase (ADP-forming)	82018.2	106085	54855.5
[2.5.1.47]Cysteine synthase	81278.5	1107.65	58365.8
[3.6.3.12]Potassium-transporting ATPase	81239.3	1563.69	72456.2
[1.15.1.1]Superoxide dismutase	81050.6	53885.7	52061.7
[3.4.16.4]Serine-type D-Ala-D-Ala carboxypeptidase	80966.6	53948.3	70987.2
[6.3.5.5]Carbamoyl-phosphate synthase (glutamine-hydrolyzing)	80176.8	106287	59569
[5.1.3.2]UDP-glucose 4-epimerase	80174.6	1058.34	66015.4
[2.3.1.179]Beta-ketoacyl-[acyl-carrier-protein] synthase II	79673	53502.8	48700.1
[3.1.11.2]Exodeoxyribonuclease III	79247.4	53592.6	57779.5
[1.6.1.2]NAD(P)(+) transhydrogenase (Re/Si-specific)	78295.2	1473.79	58744.6
[1.3.8.7]Medium-chain acyl-CoA dehydrogenase	78139.9	1378.58	57563.7
[4.2.1.2]Fumarate hydratase	77861.7	53616.5	51177.7
[6.2.1.3]Long-chain-fatty-acid--CoA ligase	77859.3	1782.59	66807.1
[2.1.1.63]Methylated-DNA--[protein]-cysteine S-methyltransferase	77556.3	1335.89	54217.9
[4.2.1.3]Aconitate hydratase	76709.9	53869.9	48717.5
[1.4.1.13]Glutamate synthase (NADPH)	76513.5	1297.58	64383.7
[1.4.1.14]Glutamate synthase (NADH)	76513.5	1297.58	64383.7
[4.1.1.44]4-carboxymuconolactone decarboxylase	76259.9	861.6	48117.7
[2.6.1.17]Succinyldiaminopimelate transaminase	76201	105764	38194.4
[1.17.1.4]Xanthine dehydrogenase	75708.3	1235.56	59872.9
[6.1.1.14]Glycine--tRNA ligase	75483.3	106102	50825.1
[2.6.1.11]Acetylornithine transaminase	74961.3	105600	35048.3
[1.8.1.9]Thioredoxin-disulfide reductase	74695.4	106215	62434.5
[5.99.1.2]DNA topoisomerase	73690.1	53491.3	57321.4
[6.2.1.1]Acetate--CoA ligase	73470.1	1178.91	51137.4
[3.2.2.21]DNA-3-methyladenine glycosylase II	71891.6	53767.6	50657.5
[2.1.1.107]Uroporphyrinogen-III C-methyltransferase	71681.7	991.77	54880.2
[6.3.5.3]Phosphoribosylformylglycinamidine synthase	71170.4	105889	54760
[4.2.1.1]Carbonate dehydratase	70987.5	937.21	60391.9
[1.1.1.25]Shikimate dehydrogenase	70937.1	1048.2	60634.3
[3.5.2.3]Dihydroorotase	70802.3	53506.5	50344.5
[1.1.1.22]UDP-glucose 6-dehydrogenase	70400.4	54509.5	35819.7
[3.5.1.5]Urease	69992.5	1197.23	40520.5
[2.1.2.1]Glycine hydroxymethyltransferase	69658.2	53200.4	39901.1
[4.1.1.98]4-hydroxy-3-polyprenylbenzoate decarboxylase	69467.9	105663	30365.9
[3.6.3.34]Iron-chelate-transporting ATPase	68961.8	1316.83	70594.5
[3.5.4.25]GTP cyclohydrolase II	68848.1	53229.9	46473.9
[4.1.99.18]Cyclic pyranopterin phosphate synthase	68557.7	988.77	58339.2
[1.6.99.3]NADH dehydrogenase	68156.6	53402.9	56331.2
[3.1.3.5]5'-nucleotidase	67342	53532.5	43997.7
[4.3.1.19]Threonine ammonia-lyase	65871.8	1574.16	57045.3
[2.7.7.4]Sulfate adenylyltransferase	65557.8	1012.41	54926.5
[2.1.1.72]Site-specific DNA-methyltransferase (adenine-specific)	65463.9	1724.44	77029.8
[1.8.1.2]Assimilatory sulfite reductase (NADPH)	65246.3	1036.06	45105.9
[4.2.1.33]3-isopropylmalate dehydratase	65147.3	1360.08	66279.1
[4.2.1.35](R)-2-methylmalate dehydratase	65110.2	1359.48	65818.6
[3.5.4.16]GTP cyclohydrolase I	64743.3	846.61	40698.2
[5.4.2.12]Phosphoglycerate mutase (2,3-diphosphoglycerate-independent)	64467.5	53942.9	58507.8
[3.5.1.88]Peptide deformylase	64200.6	53515.9	47285.2
[4.2.1.20]Tryptophan synthase	62801.3	1242.78	58769.9
[3.1.1.61]Protein-glutamate methylesterase	62499.4	599.11	60520.6
[1.11.1.9]Glutathione peroxidase	62467.8	1045.83	39712.1
[2.3.2.2]Gamma-glutamyltransferase	61973	1216.55	56792.8
[3.4.19.13]Glutathione hydrolase	61973	1216.55	56792.8
[2.5.1.54]3-deoxy-7-phosphoheptulonate synthase	61773.2	990.2	48197
[3.4.11.18]Methionyl aminopeptidase	61755.9	53344	47242.4
[1.16.3.1]Ferroxidase	61297.3	53202.4	40556.8
[1.2.1.12]Glyceraldehyde-3-phosphate dehydrogenase (phosphorylating)	61245.7	53202.5	36840.1
[2.8.1.1]Thiosulfate sulfurtransferase	61014.1	650.3	40944.1
[3.5.1.28]N-acetylmuramoyl-L-alanine amidase	60786.1	1031.19	58953.7
[4.1.3.27]Anthranilate synthase	60494.3	1191.44	55726.7
[2.6.1.9]Histidinol-phosphate transaminase	60161.3	1271.28	47567
[2.1.2.2]Phosphoribosylglycinamide formyltransferase	59830.1	53375.3	44495.1
[2.4.2.9]Uracil phosphoribosyltransferase	59610.9	1100.03	40888
[1.13.12.16]Nitronate monooxygenase	59594.6	1312.18	42751.8
[1.3.1.9]Enoyl-[acyl-carrier-protein] reductase (NADH)	59430.5	105677	38318
[2.8.3.5]3-oxoacid CoA-transferase	59113.8	1138.25	43121.2
[1.3.99.22]Coproporphyrinogen dehydrogenase	58803.6	1066.11	49675.8
[1.2.1.16]Succinate-semialdehyde dehydrogenase (NAD(P)(+))	58787.3	1323.28	58346.1
[4.3.1.17]L-serine ammonia-lyase	58424.1	785.82	41806.2
[4.3.1.3]Histidine ammonia-lyase	57216	754.33	30407.3
[2.3.1.30]Serine O-acetyltransferase	57206.2	572.41	42468.7
[2.2.1.1]Transketolase	57146.6	53286.1	59924
[5.4.2.8]Phosphomannomutase	57118.4	53213.9	37101.6
[2.6.1.16]Glutamine--fructose-6-phosphate transaminase (isomerizing)	57019.2	53252	43035.5
[4.2.1.9]Dihydroxy-acid dehydratase	57012.3	1061.42	54159.5
[3.1.3.48]Protein-tyrosine-phosphatase	56959.4	1070.79	43614.5
[1.1.1.42]Isocitrate dehydrogenase (NADP(+))	56910.7	53177.5	35112.2
[6.1.1.17]Glutamate--tRNA ligase	56909.3	105674	38692
[1.7.1.15]Nitrite reductase (NADH)	56899.1	996.41	34029.8
[3.1.11.5]Exodeoxyribonuclease V	56828.4	626.1	59332.7
[4.1.99.12]3,4-dihydroxy-2-butanone-4-phosphate synthase	56761.3	53313.5	40260
[4.2.1.59]3-hydroxyacyl-[acyl-carrier-protein] dehydratase	56460.2	53236.8	37903.5
[6.5.1.2]DNA ligase (NAD(+))	56241.2	53150.7	40753.9
[4.2.1.46]dTDP-glucose 4,6-dehydratase	55880.2	54486.3	32719.2
[2.7.7.13]Mannose-1-phosphate guanylyltransferase	55658.8	53078.4	36183.3
[3.1.11.6]Exodeoxyribonuclease VII	55630.8	1182.58	59071.3
[2.3.1.39][Acyl-carrier-protein] S-malonyltransferase	55587.2	53210.5	34748.7
[3.4.21.53]Endopeptidase La	55483	53332.2	37374.3
[2.1.1.191]23S rRNA (cytosine(1962)-C(5))-methyltransferase	55392.3	663.79	28631.6
[2.7.6.3]2-amino-4-hydroxy-6-hydroxymethyldihydropteridine diphosphokinase	55226.7	53220.4	37057.6
[3.6.3.30]Fe(3+)-transporting ATPase	54707.1	53007.3	30392.7
[2.5.1.78]6,7-dimethyl-8-ribityllumazine synthase	54494	53193	31192.9
[3.4.11.9]Xaa-Pro aminopeptidase	54353.6	53129.2	39625.7
[1.1.1.35]3-hydroxyacyl-CoA dehydrogenase	53915.2	1079.7	45101.4
[4.1.2.13]Fructose-bisphosphate aldolase	53364	53271.2	42726.2
[1.2.1.2]Formate dehydrogenase	53274.8	556.84	52584.1
[3.6.1.55]8-oxo-dGTP diphosphatase	53257.8	884.38	50425.5
[1.5.1.3]Dihydrofolate reductase	53092.9	1941.58	32295.2
[3.6.1.1]Inorganic diphosphatase	53084.2	53400	49392.1
[2.1.1.79]Cyclopropane-fatty-acyl-phospholipid synthase	53052.8	1012.98	51033.1
[1.14.11.17]Taurine dioxygenase	52981.7	621.26	35482.8
[5.1.1.7]Diaminopimelate epimerase	52845.8	53127.5	29147.1
[4.2.1.24]Porphobilinogen synthase	52595.2	53067.2	28761.6
[2.7.2.4]Aspartate kinase	52506.8	53347	43526.6
[2.7.8.8]CDP-diacylglycerol--serine O-phosphatidyltransferase	52493.2	53222.8	32574.4
[3.4.21.92]Endopeptidase Clp	52421.7	53343.3	41720.6
[2.5.1.17]Cob(I)yrinic acid a,c-diamide adenosyltransferase	52158.9	942.28	44153
[1.20.4.1]Arsenate reductase (glutaredoxin)	51695.3	1011.8	50469.3
[6.3.5.2]GMP synthase (glutamine-hydrolyzing)	51652.4	53546.5	45627.5
[2.3.1.12]Dihydrolipoyllysine-residue acetyltransferase	51621.7	53401.3	40344.2
[2.3.1.109]Arginine N-succinyltransferase	51449.2	47.11	18302.1
[3.1.4.46]Glycerophosphodiester phosphodiesterase	51017.8	1079.5	43029.2
[3.4.21.89]Signal peptidase I	50651.4	53488.3	41753.2
[2.3.1.16]Acetyl-CoA C-acyltransferase	50501.6	930.05	33609.1
[1.6.5.2]NAD(P)H dehydrogenase (quinone)	50299	1081.37	47696.3
[3.1.3.25]Inositol-phosphate phosphatase	50279.4	53163	48213.4
[3.2.1.21]Beta-glucosidase	50251.1	855.6	64719.2
[2.3.1.1]Amino-acid N-acetyltransferase	50009	1005.67	37105.2
[3.4.23.43]Prepilin peptidase	49963.8	1007.3	49007.7
[4.2.1.10]3-dehydroquinate dehydratase	49910.3	987.84	37583.8
[1.1.99.1]Choline dehydrogenase	49653.5	448.37	33156.5
[2.1.1.80]Protein-glutamate O-methyltransferase	49558	607.02	51931.4
[4.4.1.8]Cystathionine beta-lyase	49443.7	53506.1	26583.5
[3.5.1.4]Amidase	49332.6	924.89	55103.9
[1.1.1.169]2-dehydropantoate 2-reductase	49244.5	964.22	44929.7
[3.4.21.102]C-terminal processing peptidase	49080.5	761.91	40591.1
[1.1.1.31]3-hydroxyisobutyrate dehydrogenase	49056.5	785.99	46857.3
[1.1.1.95]Phosphoglycerate dehydrogenase	48745.2	949.71	54441.5
[2.7.6.5]GTP diphosphokinase	48731.7	1069.76	38325.3
[2.7.1.69]Protein-N(pi)-phosphohistidine--sugar phosphotransferase	48708.2	1472.15	62300.4
[3.5.1.16]Acetylornithine deacetylase	48670.5	717.07	32902.9
[2.3.3.1]Citrate (Si)-synthase	48513	53359.9	42056.7
[2.7.1.40]Pyruvate kinase	48385.9	918.88	37405.5
[2.3.1.128]Ribosomal-protein-alanine N-acetyltransferase	48356	828.74	46236.8
[4.2.1.75]Uroporphyrinogen-III synthase	48187.7	53205.4	33116.9
[3.4.21.107]Peptidase Do	48114.8	53467.9	37724.4
[2.3.1.241]Kdo(2)-lipid IV(A) lauroyltransferase	48071.1	939.08	34734.9
[1.1.5.3]Glycerol-3-phosphate dehydrogenase	48066.2	736.29	37426.8
[1.8.1.8]Protein-disulfide reductase	48060.4	637.88	41151.5
[3.6.1.11]Exopolyphosphatase	47905.4	669.57	40334.2
[3.6.1.40]Guanosine-5'-triphosphate,3'-diphosphate diphosphatase	47905.4	669.57	40334.2
[6.1.1.6]Lysine--tRNA ligase	47876.3	53287.8	41369.8
[5.3.1.8]Mannose-6-phosphate isomerase	47857.5	640.07	44611.6
[1.8.4.11]Peptide-methionine (S)-S-oxide reductase	47683.7	696.56	42327.9
[6.4.1.4]Methylcrotonoyl-CoA carboxylase	47560.1	930.3	36383.2
[2.3.1.180]Beta-ketoacyl-[acyl-carrier-protein] synthase III	47408.7	53426.3	40441.6
[2.1.2.9]Methionyl-tRNA formyltransferase	47373.1	53383	33578.1
[2.8.1.2]3-mercaptopyruvate sulfurtransferase	47215	627.09	34923.8
[5.4.99.23]23S rRNA pseudouridine(1911/1915/1917) synthase	47068.8	53341.5	35129.1
[4.2.1.51]Prephenate dehydratase	46980.9	827.74	33157.3
[1.7.99.4]Nitrate reductase	46864.9	1231.97	37469.8
[6.3.2.4]D-alanine--D-alanine ligase	46721.6	53179.8	32435.7
[2.3.1.61]Dihydrolipoyllysine-residue succinyltransferase	46684.5	53104.4	32018.6
[1.13.11.27]4-hydroxyphenylpyruvate dioxygenase	46677.7	787.57	30748.5
[1.1.1.205]IMP dehydrogenase	46247.5	53245.5	35114
[5.4.99.5]Chorismate mutase	46086.2	881.22	33712.9
[5.4.2.2]Phosphoglucomutase (alpha-D-glucose-1,6-bisphosphate-dependent)	46024.3	659.77	39125.2
[2.7.6.1]Ribose-phosphate diphosphokinase	45915.7	53337.6	31769.4
[1.2.1.20]Glutarate-semialdehyde dehydrogenase	45734.2	1310.5	50962.8
[1.2.1.79]Succinate-semialdehyde dehydrogenase (NADP(+))	45734.2	1310.5	50962.8
[1.2.1.18]Malonate-semialdehyde dehydrogenase (acetylating)	45669.1	824.12	36111.3
[1.2.1.27]Methylmalonate-semialdehyde dehydrogenase (CoA acylating)	45669.1	824.12	36111.3
[1.1.1.133]dTDP-4-dehydrorhamnose reductase	45215.3	606.35	33859.6
[6.1.1.16]Cysteine--tRNA ligase	45044	53343.3	31606.4
[3.1.13.5]Ribonuclease D	45026.8	105224	28136.3
[1.4.4.2]Glycine dehydrogenase (aminomethyl-transferring)	44572.7	577.07	37241.9
[2.5.1.6]Methionine adenosyltransferase	44540.9	53211.5	29955.1
[2.1.1.297]Peptide chain release factor N(5)-glutamine methyltransferase	44521.8	53198.9	33043.2
[2.1.1.163]Demethylmenaquinone methyltransferase	44491.1	53299.4	28577.7
[2.1.1.201]2-methoxy-6-polyprenyl-1,4-benzoquinol methylase	44491.1	53299.4	28577.7
[1.1.1.262]4-hydroxythreonine-4-phosphate dehydrogenase	44411.1	622.96	31597
[1.1.1.40]Malate dehydrogenase (oxaloacetate-decarboxylating) (NADP(+))	44216.1	53284.5	29168.8
[2.7.7.9]UTP--glucose-1-phosphate uridylyltransferase	44197	799.01	32353.8
[1.1.1.363]Glucose-6-phosphate dehydrogenase (NAD(P)(+))	43928	577.17	46413.8
[1.1.1.49]Glucose-6-phosphate dehydrogenase (NADP(+))	43928	577.17	46413.8
[3.4.21.88]Repressor LexA	43920.8	670.87	32353.4
[6.5.1.1]DNA ligase (ATP)	43847.3	835.8	44825.9
[1.13.11.3]Protocatechuate 3,4-dioxygenase	43806.9	601.41	22932.1
[1.5.1.5]Methylenetetrahydrofolate dehydrogenase (NADP(+))	43697.5	53163.8	30853.9
[3.5.4.9]Methenyltetrahydrofolate cyclohydrolase	43697.5	53163.8	30853.9
[2.1.2.10]Aminomethyltransferase	43696.6	543.01	33836.4
[2.5.1.15]Dihydropteroate synthase	43680.8	53132.8	32225.8
[1.18.1.2]Ferredoxin--NADP(+) reductase	43657.7	639.13	34105
[2.7.7.41]Phosphatidate cytidylyltransferase	43643.7	53302.2	33418.1
[3.1.3.3]Phosphoserine phosphatase	43634.7	557.69	36213.3
[6.1.1.2]Tryptophan--tRNA ligase	43408.2	53146.1	34905.5
[3.4.11.1]Leucyl aminopeptidase	43311.7	53139.7	38420.6
[3.4.23.36]Signal peptidase II	43301.1	53286.3	31201.9
[2.5.1.1]Dimethylallyltranstransferase	43297.6	53184.2	34108.1
[2.5.1.10](2E,6E)-farnesyl diphosphate synthase	43297.6	53184.2	34108.1
[5.1.3.13]dTDP-4-dehydrorhamnose 3,5-epimerase	43114.7	672.38	30555.1
[3.1.3.11]Fructose-bisphosphatase	43016.3	53107.1	32053.4
[2.2.1.2]Transaldolase	42912.5	53118.7	31190.1
[6.1.1.3]Threonine--tRNA ligase	42902.9	53154.4	30612.5
[2.7.1.39]Homoserine kinase	42748.8	582.74	28504.2
[2.5.1.7]UDP-N-acetylglucosamine 1-carboxyvinyltransferase	42693.1	53186.2	32062.2
[4.1.1.65]Phosphatidylserine decarboxylase	42631.6	53270.1	26081.5
[6.3.2.6]Phosphoribosylaminoimidazolesuccinocarboxamide synthase	42571.5	53128.1	29674.3
[6.4.1.3]Propionyl-CoA carboxylase	42554	105422	29403
[3.1.1.29]Aminoacyl-tRNA hydrolase	42515.8	53133.2	31393.6
[6.1.1.19]Arginine--tRNA ligase	42470.5	53132.8	31415
[6.3.4.4]Adenylosuccinate synthase	42465.8	53161.9	31413.6
[1.1.1.94]Glycerol-3-phosphate dehydrogenase (NAD(P)(+))	42383.4	53157.4	30003.2
[2.7.8.13]Phospho-N-acetylmuramoyl-pentapeptide-transferase	42374.7	53158.2	29784.7
[6.3.4.13]Phosphoribosylamine--glycine ligase	42294.8	53128.5	31166.8
[1.2.1.11]Aspartate-semialdehyde dehydrogenase	42264	53137.4	30492
[2.7.1.23]NAD(+) kinase	42118.7	53130.3	29069.8
[6.1.1.7]Alanine--tRNA ligase	42085.3	53168.4	31768.5
[4.1.3.4]Hydroxymethylglutaryl-CoA lyase	42075.8	771.86	30420.8
[2.1.3.2]Aspartate carbamoyltransferase	41965.7	53127.3	30957.8
[2.7.4.3]Adenylate kinase	41907	53137.2	29737.4
[5.1.3.1]Ribulose-phosphate 3-epimerase	41822.5	53143.1	29439.2
[6.3.2.12]Dihydrofolate synthase	41761.4	53145.2	31159
[6.3.2.17]Tetrahydrofolate synthase	41761.4	53145.2	31159
[4.1.1.23]Orotidine-5'-phosphate decarboxylase	41738.5	53133	28758.9
[2.4.1.227]acetylglucosaminyltransferase	41727.6	53130.2	29082.5
[1.17.1.8]4-hydroxy-tetrahydrodipicolinate reductase	41712.1	53149.6	31087.5
[6.3.4.2]CTP synthase (glutamine hydrolyzing)	41693.6	53129.4	29597
[2.4.2.14]Amidophosphoribosyltransferase	41680.7	53162.6	29472.5
[3.5.4.10]IMP cyclohydrolase	41679.1	53132.6	29326.8
[5.3.1.1]Triose-phosphate isomerase	41634.3	53143.8	29295.4
[1.2.1.41]Glutamate-5-semialdehyde dehydrogenase	41624.6	597.5	27179.9
[2.5.1.31]diphosphate specific)	41614.9	53135.4	29240.3
[3.1.3.1]Alkaline phosphatase	41612.3	1022.75	23318
[1.17.1.2]4-hydroxy-3-methylbut-2-enyl diphosphate reductase	41593.1	53101.5	30642.5
[6.3.2.8]UDP-N-acetylmuramate--L-alanine ligase	41545.9	53130	30299.2
[5.4.99.12]tRNA pseudouridine(38-40) synthase	41512.9	53159	29626.3
[6.1.1.9]Valine--tRNA ligase	41499.5	53132.2	29406.6
[2.7.1.2]Glucokinase	41493.5	958.12	46077.6
[2.3.1.234]N(6)-L-threonylcarbamoyladenine synthase	41477.3	53148.2	30015
[2.7.7.3]Pantetheine-phosphate adenylyltransferase	41471.9	53128	28776
[6.3.2.13]UDP-N-acetylmuramoyl-L-alanyl-D-glutamate--2,6-diaminopimelate ligase	41450.1	53157.6	29426.2
[4.2.1.11]Phosphopyruvate hydratase	41433.9	53141.2	31257.8
[6.1.1.15]Proline--tRNA ligase	41426.7	53135.6	29472.4
[6.1.1.21]Histidine--tRNA ligase	41405.9	53139.7	29320.5
[2.5.1.75]tRNA dimethylallyltransferase	41401	53147.5	29371.1
[6.1.1.12]Aspartate--tRNA ligase	41391.8	53140.8	29473.5
[6.3.4.15]Biotin--[acetyl-CoA-carboxylase] ligase	41382.1	53170.9	29139
[6.3.3.1]Phosphoribosylformylglycinamidine cyclo-ligase	41382.1	53125.6	29570.7
[6.1.1.10]Methionine--tRNA ligase	41381.3	53134.3	30224.9
[6.3.2.10]UDP-N-acetylmuramoyl-tripeptide--D-alanyl-D-alanine ligase	41375	53132	29162.1
[6.1.1.1]Tyrosine--tRNA ligase	41354.1	53136.6	29103.5
[2.7.4.8]Guanylate kinase	41353.3	53149.3	28915.7
[2.4.2.10]Orotate phosphoribosyltransferase	41349.7	53190.3	29165.2
[2.7.2.3]Phosphoglycerate kinase	41336.4	53132.8	29058.7
[6.1.1.11]Serine--tRNA ligase	41336	53132.1	28938
[2.1.1.228]tRNA (guanine(37)-N(1))-methyltransferase	41334.3	53129.1	28958.6
[2.5.1.39]4-hydroxybenzoate polyprenyltransferase	41331.2	53011.9	24085.2
[6.1.1.5]Isoleucine--tRNA ligase	41330.7	53125.4	28900.5
[2.1.1.199]16S rRNA (cytosine(1402)-N(4))-methyltransferase	41329.2	53146.4	29270.8
[6.1.1.4]Leucine--tRNA ligase	41320	53133.4	29279.1
[2.1.1.182]16S rRNA (adenine(1518)-N(6)/adenine(1519)-N(6))-dimethyltransferase	41317.6	53131.6	28908.5
[5.4.99.25]tRNA pseudouridine(55) synthase	41313.7	53130.9	28893.7
[6.3.4.19]tRNA(Ile)-lysidine synthetase	41312.3	53130.7	28917.3
[2.7.4.22]UMP kinase	41303.4	53131.6	28922.7
[6.3.2.9]UDP-N-acetylmuramoyl-L-alanine--D-glutamate ligase	41288.5	53131.2	28860.2
[2.7.1.26]Riboflavin kinase	41285.1	53133.7	28707.8
[2.7.7.2]FAD synthetase	41285.1	53133.7	28707.8
[1.3.1.98]UDP-N-acetylmuramate dehydrogenase	41275.7	53130	28882.1
[4.3.2.2]Adenylosuccinate lyase	41227.8	53130.5	29201.6
[2.7.7.8]Polyribonucleotide nucleotidyltransferase	41222.1	53108.5	28835.6
[2.1.2.3]Phosphoribosylaminoimidazolecarboxamide formyltransferase	41202.1	53132.4	29296.5
[2.7.1.24]Dephospho-CoA kinase	41185.2	53123.2	28689.1
[4.1.2.25]Dihydroneopterin aldolase	41173.6	53084.2	29882.4
[2.1.1.185]23S rRNA (guanosine(2251)-2'-O)-methyltransferase	41147.4	53124.1	28793.5
[2.7.4.6]Nucleoside-diphosphate kinase	41140.1	53078.2	27565.5
[5.4.99.18]5-(carboxyamino)imidazole ribonucleotide mutase	41120.9	53124.6	28594.5
[2.1.1.193]16S rRNA (uracil(1498)-N(3))-methyltransferase	41117.5	53121.1	28241
[2.8.1.8]Lipoyl synthase	41090.3	53053.5	27483.2
[3.2.2.23]DNA-formamidopyrimidine glycosylase	41067.2	53085.3	34328.5
[2.7.7.60]2-C-methyl-D-erythritol 4-phosphate cytidylyltransferase	41066.1	53157.2	29123.7
[3.1.26.3]Ribonuclease III	41033.7	53130.2	28875.2
[3.1.26.5]Ribonuclease P	41012.6	53129.8	28474.3
[2.7.2.8]Acetylglutamate kinase	41002.2	53087.8	28577.7
[1.1.1.193]5-amino-6-(5-phosphoribosylamino)uracil reductase	40992.4	53087.9	28403.8
[3.1.22.4]Crossover junction endodeoxyribonuclease	40990.1	53092.1	28077.3
[2.7.1.148]4-(cytidine 5'-diphospho)-2-C-methyl-D-erythritol kinase	40984.4	53121	28037.6
[2.5.1.61]Hydroxymethylbilane synthase	40961.7	53063.8	27300.1
[4.6.1.12]2-C-methyl-D-erythritol 2,4-cyclodiphosphate synthase	40958.2	53136.5	28193.6
[3.1.1.3]Triacylglycerol lipase	40949.3	223.63	11644.9
[2.5.1.9]Riboflavin synthase	40948.5	53095.1	30885.6
[3.5.4.26]Diaminohydroxyphosphoribosylaminopyrimidine deaminase	40926.2	53086.5	27806.8
[2.3.3.13]2-isopropylmalate synthase	40871.8	907.68	39865.8
[4.1.1.37]Uroporphyrinogen decarboxylase	40837.2	53062.3	27906.6
[2.4.2.29]tRNA-guanine(34) transglycosylase	40833.8	53118.1	27040
[2.8.4.3]tRNA-2-methylthio-N(6)-dimethylallyladenosine synthase	40819.7	53100	25456.4
[1.17.7.1](E)-4-hydroxy-3-methylbut-2-enyl-diphosphate synthase (ferredoxin)	40751.9	53094.1	27769.6
[1.17.7.3](E)-4-hydroxy-3-methylbut-2-enyl-diphosphate synthase (flavodoxin)	40751.9	53094.1	27769.6
[2.1.1.33]tRNA (guanine(46)-N(7))-methyltransferase	40698.4	53113.7	26030.6
[2.10.1.1]Molybdopterin molybdotransferase	40682.1	842.13	41414
[1.1.1.267]1-deoxy-D-xylulose-5-phosphate reductoisomerase	40634.8	53093.3	27499.2
[1.4.3.5]Pyridoxal 5'-phosphate synthase	40560.4	53041.4	25080.9
[6.3.4.18]5-(carboxyamino)imidazole ribonucleotide synthase	40559.2	53077.8	26353.1
[3.6.1.23]dUTP diphosphatase	40479	53116.7	28014.1
[1.2.1.88]L-glutamate gamma-semialdehyde dehydrogenase	40468.5	53039.1	26392.8
[2.7.7.65]Diguanylate cyclase	40431.5	52867.9	15774.1
[4.99.1.1]Ferrochelatase	40415.7	53060.2	26566.9
[1.3.1.10]Enoyl-[acyl-carrier-protein] reductase (NADPH, Si-specific)	40350.7	52950.9	21764.9
[2.3.1.117]2,3,4,5-tetrahydropyridine-2,6-dicarboxylate N-succinyltransferase	40345.3	53033.9	26163.4
[1.2.4.2]Oxoglutarate dehydrogenase (succinyl-transferring)	40296.5	53001.5	26917.9
[2.3.1.181]Lipoyl(octanoyl) transferase	40270.8	53037.1	26366.3
[3.5.1.1]Asparaginase	40251.3	565.28	24687.4
[3.5.4.13]dCTP deaminase	40214.4	53027.1	28945.7
[3.5.1.18]Succinyl-diaminopimelate desuccinylase	39796.7	53104.9	28465.4
[3.5.2.6]Beta-lactamase	39631.3	844.88	42550.8
[4.3.1.7]Ethanolamine ammonia-lyase	39575.5	600.63	25206.4
[1.3.5.2]Dihydroorotate dehydrogenase (quinone)	39488.8	53006.8	23743
[2.6.1.42]Branched-chain-amino-acid transaminase	39481.1	682.41	40403.7
[2.1.1.13]Methionine synthase	39179.8	990.44	38074.9
[1.1.1.3]Homoserine dehydrogenase	39138.5	799.64	38547.3
[2.1.1.198]16S rRNA (cytidine(1402)-2'-O)-methyltransferase	39107.3	959.67	33172.8
[3.6.3.27]Phosphate-transporting ATPase	39038.9	53108.2	33176.2
[2.7.4.9]dTMP kinase	38824.5	53061.8	29992.8
[4.1.1.19]Arginine decarboxylase	38546.5	509.14	21216.5
[1.1.1.81]Hydroxypyruvate reductase	38461.2	1081.84	25367.4
[5.1.3.3]Aldose 1-epimerase	38289.5	600.9	40337.8
[2.1.1.176]16S rRNA (cytosine(967)-C(5))-methyltransferase	38269.3	894.08	37703.2
[6.3.4.14]Biotin carboxylase	38260.6	900.84	34466.9
[2.7.1.107]Diacylglycerol kinase (ATP)	38145.6	1970.05	19904.8
[6.2.1.30]Phenylacetate--CoA ligase	38102.2	464.7	20521
[2.7.7.23]UDP-N-acetylglucosamine diphosphorylase	38093.1	53069	27290.7
[2.1.1.222]2-polyprenyl-6-hydroxyphenol methylase	38080.3	53241.4	21793
[2.1.1.64]3-demethylubiquinol 3-O-methyltransferase	38080.3	53241.4	21793
[3.1.3.27]Phosphatidylglycerophosphatase	38078.1	52973.3	29297.2
[3.5.1.10]Formyltetrahydrofolate deformylase	37989.6	519.22	28074.5
[2.3.1.41]Beta-ketoacyl-[acyl-carrier-protein] synthase I	37915.8	623.8	24613.8
[5.4.99.28]tRNA pseudouridine(32) synthase	37895.5	499.78	26008.6
[5.4.99.29]23S rRNA pseudouridine(746) synthase	37895.5	499.78	26008.6
[2.3.1.157]Glucosamine-1-phosphate N-acetyltransferase	37856.8	53049.8	26682.8
[2.5.1.90]All-trans-octaprenyl-diphosphate synthase	37750.5	52993.8	23538.9
[2.7.8.5]CDP-diacylglycerol--glycerol-3-phosphate 3-phosphatidyltransferase	37687.5	53032.5	31264.5
[3.6.1.66]XTP/dITP diphosphatase	37424.8	741.86	34871.7
[2.7.1.25]Adenylyl-sulfate kinase	37340.4	312.39	24035.9
[3.1.5.1]dGTPase	37244.3	52971.5	23988.9
[2.7.7.19]Polynucleotide adenylyltransferase	37243	53029.8	25159.4
[2.6.99.2]Pyridoxine 5'-phosphate synthase	37169.5	52989.6	21704.5
[2.5.1.3]Thiamine-phosphate diphosphorylase	36984.8	658.95	38655.8
[5.4.99.24]23S rRNA pseudouridine(955/2504/2580) synthase	36873.1	52995.1	22336.7
[3.6.3.54]Cu(+) exporting ATPase	36822.6	743.47	38058
[2.1.1.77]Protein-L-isoaspartate(D-aspartate) O-methyltransferase	36790.6	868.81	34620.7
[1.3.3.3]Coproporphyrinogen oxidase	36736.2	52954	21242.6
[2.6.1.1]Aspartate transaminase	36455.9	53083.1	23433.2
[3.1.26.12]Ribonuclease E	36429.8	52991	24044.5
[3.2.1.52]Beta-N-acetylhexosaminidase	36423.4	827.49	47047.3
[6.3.2.2]Glutamate--cysteine ligase	36238.9	53156.9	25421.7
[1.4.1.2]Glutamate dehydrogenase	36203.1	52957.7	22162
[1.2.1.8]Betaine-aldehyde dehydrogenase	36111	331.27	25648
[3.4.11.2]Membrane alanyl aminopeptidase	35991.5	710.71	31022.4
[5.4.3.8]Glutamate-1-semialdehyde 2,1-aminomutase	35965.1	583.79	29728.1
[1.2.4.4]3-methyl-2-oxobutanoate dehydrogenase (2-methylpropanoyl-transferring)	35341.3	100.71	22089.2
[2.8.3.6]3-oxoadipate CoA-transferase	35237.5	605.24	17276.4
[5.3.1.22]Hydroxypyruvate isomerase	35095.8	623.7	22175.1
[5.1.2.3]3-hydroxybutyryl-CoA epimerase	35078.3	286.64	20081.2
[3.4.17.13]Muramoyltetrapeptide carboxypeptidase	34988	52887.5	19792
[3.2.1.51]Alpha-L-fucosidase	34852.3	388.28	24108.8
[2.7.7.24]Glucose-1-phosphate thymidylyltransferase	34737.1	629.53	28584.5
[1.4.99.5]Glycine dehydrogenase (cyanide-forming)	34717.7	10.8	2539.14
[1.5.5.2]Proline dehydrogenase	34543.2	52958.2	21666.6
[1.8.4.12]Peptide-methionine (R)-S-oxide reductase	34538.2	648.83	39529.8
[1.2.1.38]N-acetyl-gamma-glutamyl-phosphate reductase	34391.3	857.24	32998.3
[3.4.25.2]HslU--HslV peptidase	34273.1	52967.8	22168.6
[3.5.2.17]Hydroxyisourate hydrolase	34201.3	362.2	16456.8
[1.2.1.4]Aldehyde dehydrogenase (NADP(+))	33972.4	277.8	18970.1
[2.1.3.3]Ornithine carbamoyltransferase	33835.6	169.44	24780.6
[4.3.2.1]Argininosuccinate lyase	33835.6	678.21	29473.7
[6.3.2.5]Phosphopantothenate--cysteine ligase	33791.5	641.11	28606
[4.1.1.36]Phosphopantothenoylcysteine decarboxylase	33783.9	640.71	28564.7
[2.6.1.57]Aromatic-amino-acid transaminase	33708.4	435.37	21021.4
[4.1.1.20]Diaminopimelate decarboxylase	33650	661.76	39779.6
[4.2.3.1]Threonine synthase	33595.9	620.97	36270.7
[6.3.2.3]Glutathione synthase	33571.9	52939.4	19828.7
[2.1.1.166]23S rRNA (uridine(2552)-2'-O)-methyltransferase	33567.1	52934.9	20055.6
[1.1.5.4]Malate dehydrogenase (quinone)	33562.2	280.96	20832.3
[2.3.1.183]Phosphinothricin acetyltransferase	33508.7	639.62	31378.8
[1.1.3.15](S)-2-hydroxy-acid oxidase	33309.4	566.95	22999.5
[2.1.1.14]5-methyltetrahydropteroyltriglutamate--homocysteine S-methyltransferase	33252.3	544.58	33864.6
[5.3.1.6]Ribose-5-phosphate isomerase	33244	669.52	32388
[1.1.1.157]3-hydroxybutyryl-CoA dehydrogenase	33035.2	904.4	35844.5
[3.1.6.1]Arylsulfatase	33016.2	163.65	18110
[3.1.3.16]Protein-serine/threonine phosphatase	32944.4	477.62	44876.7
[1.1.1.85]3-isopropylmalate dehydrogenase	32831.9	621.45	29618.4
[2.7.1.30]Glycerol kinase	32719	622.82	29906
[5.1.1.1]Alanine racemase	32669.6	692.71	36929.4
[1.10.2.2]Quinol--cytochrome-c reductase	32558.8	52922.7	19055.7
[2.3.1.31]Homoserine O-acetyltransferase	32551.4	602.59	32243.3
[3.6.3.4]Cu(2+)-exporting ATPase	32399	530.55	15718.1
[2.7.1.33]Pantothenate kinase	32337.3	621.49	30876.2
[3.5.1.42]Nicotinamide-nucleotide amidase	32250.5	621.5	29702.2
[2.1.1.192]23S rRNA (adenine(2503)-C(2))-methyltransferase	32248.5	603.97	28375.2
[2.4.1.21]Starch synthase	32226.2	502.1	23317.2
[5.4.99.22]23S rRNA pseudouridine(2605) synthase	32064.8	694.6	32405
[3.4.24.70]Oligopeptidase A	32006.2	417.91	17317.3
[2.7.1.71]Shikimate kinase	31950.6	631.59	31986.7
[2.6.1.85]Aminodeoxychorismate synthase	31940.5	498.73	27643.1
[5.3.1.24]Phosphoribosylanthranilate isomerase	31923.5	634.74	29084.9
[1.1.1.284]S-(hydroxymethyl)glutathione dehydrogenase	31849.6	607.61	32920.9
[2.1.1.171]16S rRNA (guanine(966)-N(2))-methyltransferase	31683.3	52723.1	20555.9
[3.2.2.20]DNA-3-methyladenine glycosylase I	31672.7	545.8	28961.5
[4.2.3.4]3-dehydroquinate synthase	31634.8	603.64	30726.5
[1.5.1.20]Methylenetetrahydrofolate reductase (NAD(P)H)	31518.5	577.27	32211.5
[2.4.99.17]S-adenosylmethionine:tRNA ribosyltransferase-isomerase	31504.5	614.21	26397.7
[3.5.1.32]Hippurate hydrolase	31445.8	1204.08	34708.8
[2.1.1.172]16S rRNA (guanine(1207)-N(2))-methyltransferase	31439.4	221.74	18801.5
[2.5.1.19]3-phosphoshikimate 1-carboxyvinyltransferase	31412	599.98	28509.1
[2.7.4.1]Polyphosphate kinase	31378.1	571.67	30671.9
[3.6.1.31]Phosphoribosyl-ATP diphosphatase	31281.9	580.98	27841.5
[5.3.1.9]Glucose-6-phosphate isomerase	31263.6	636.05	31152.3
[1.5.1.2]Pyrroline-5-carboxylate reductase	31255.1	615.08	29591.8
[2.7.1.49]Hydroxymethylpyrimidine kinase	31238.3	646.85	29710.3
[2.7.4.7]Phosphomethylpyrimidine kinase	31238.3	646.85	29710.3
[4.4.1.5]Lactoylglutathione lyase	31197.6	670.79	29482
[4.6.1.1]Adenylate cyclase	31192.5	364.69	33500.2
[1.2.99.2]Carbon-monoxide dehydrogenase (acceptor)	31077.1	989.42	43935.7
[6.3.5.4]Asparagine synthase (glutamine-hydrolyzing)	31034.7	464.65	33902.2
[2.1.1.170]16S rRNA (guanine(527)-N(7))-methyltransferase	30809.8	619.18	28704.9
[4.2.3.5]Chorismate synthase	30784.2	599.58	28431.8
[2.7.3.9]Phosphoenolpyruvate--protein phosphotransferase	30738.9	634.24	29717.4
[2.7.7.18]Nicotinate-nucleotide adenylyltransferase	30732	588.71	31614.5
[4.1.99.3]Deoxyribodipyrimidine photo-lyase	30671.1	570.1	26818.9
[3.5.4.19]Phosphoribosyl-AMP cyclohydrolase	30605.7	584.44	28068.1
[6.3.4.5]Argininosuccinate synthase	30594.1	609.21	28296.2
[2.4.2.18]Anthranilate phosphoribosyltransferase	30581.7	568.87	28418.4
[2.3.1.191]UDP-3-O-(3-hydroxymyristoyl)glucosamine N-acyltransferase	30574.2	525.36	23186.8
[1.1.1.86]Ketol-acid reductoisomerase (NADP(+))	30539.9	588.74	28400.4
[4.1.1.48]Indole-3-glycerol-phosphate synthase	30534.3	578.87	28288.6
[1.1.1.30]3-hydroxybutyrate dehydrogenase	30445.8	658.82	24446.6
[2.2.1.7]1-deoxy-D-xylulose-5-phosphate synthase	30437.6	587.14	28554.4
[4.2.1.19]Imidazoleglycerol-phosphate dehydratase	30398.6	580.34	27936.9
[2.4.2.17]ATP phosphoribosyltransferase	30396.3	582.54	27831.5
[1.1.1.23]Histidinol dehydrogenase	30386.9	577.57	28371.8
[4.1.2.50]6-carboxytetrahydropterin synthase	30363.2	557.2	24180.7
[4.2.3.12]6-pyruvoyltetrahydropterin synthase	30363.2	557.2	24180.7
[2.4.2.19]Nicotinate-nucleotide diphosphorylase (carboxylating)	30259.2	521.33	27919.5
[6.3.2.1]Pantoate--beta-alanine ligase (AMP-forming)	30244.2	548.96	27082.5
[2.4.1.18]1,4-alpha-glucan branching enzyme	30184	557.76	26178.8
[3.7.1.12]Cobalt-precorrin 5A hydrolase	30119.8	95.73	18515.1
[1.3.8.6]Glutaryl-CoA dehydrogenase (ETF)	30116.2	505.99	21783.7
[2.7.4.14]UMP/CMP kinase	30074.2	583.46	29142
[3.4.11.5]Prolyl aminopeptidase	30071.8	535.43	24813.2
[2.1.2.11]3-methyl-2-oxobutanoate hydroxymethyltransferase	30051.4	512.16	26752.1
[2.7.2.11]Glutamate 5-kinase	30021	595.07	26264.8
[3.5.1.97]Acyl-homoserine-lactone acylase	30020.4	226.38	12599.4
[5.1.1.3]Glutamate racemase	29998.4	543.98	23892.3
[1.14.14.5]Alkanesulfonate monooxygenase	29837.1	514.38	31670
[2.8.1.12]Molybdopterin synthase	29744.2	521.42	25482.2
[2.6.1.52]Phosphoserine transaminase	29595.8	600.64	26568.6
[3.1.1.45]Carboxymethylenebutenolidase	29494.8	913.23	40400.2
[2.8.1.10]Thiazole synthase	29441.6	539.32	26889.7
[3.7.1.2]Fumarylacetoacetase	29423.3	712.96	22495.8
[3.1.1.31]6-phosphogluconolactonase	29418.7	595.4	29790.9
[2.7.4.16]Thiamine-phosphate kinase	29282.8	555.35	25609.8
[5.3.1.16]isomerase	29245	537.92	26841.3
[2.1.1.45]Thymidylate synthase	29237	667.59	27397.9
[3.2.1.1]Alpha-amylase	29226.2	367.77	26126.7
[6.4.1.1]Pyruvate carboxylase	29159.8	138.98	13971
[3.6.3.41]Heme-transporting ATPase	29133.7	52703.6	17990.6
[2.7.1.4]Fructokinase	28933	456.99	28127.7
[3.6.3.28]Phosphonate-transporting ATPase	28891.9	179.32	13928.8
[2.7.7.87]L-threonylcarbamoyladenylate synthase	28876	568.69	26340
[3.3.1.1]Adenosylhomocysteinase	28856.5	525.96	25252.4
[2.4.2.8]Hypoxanthine phosphoribosyltransferase	28507.3	542.32	24046.1
[2.3.1.47]8-amino-7-oxononanoate synthase	28500.9	536.7	31060.5
[4.1.1.87]Malonyl-S-ACP decarboxylase	28457.6	205.2	9082.64
[3.6.3.25]Sulfate-transporting ATPase	28457.4	644.15	20605.5
[2.8.3.16]Formyl-CoA transferase	28305	584.17	29144
[2.1.1.190]23S rRNA (uracil(1939)-C(5))-methyltransferase	28304.3	589.62	25526.4
[1.1.1.346]2,5-didehydrogluconate reductase (2-dehydro-L-gulonate-forming)	28152.2	487.24	19730.6
[2.7.7.62]Adenosylcobinamide-phosphate guanylyltransferase	28130.7	449.4	19965.9
[2.7.1.156]Adenosylcobinamide kinase	28127.5	448.93	19963.4
[4.1.1.31]Phosphoenolpyruvate carboxylase	28039.1	500.99	24260.4
[4.1.99.17]Phosphomethylpyrimidine synthase	28033	528.36	25279.6
[4.2.1.96]4a-hydroxytetrahydrobiopterin dehydratase	28019.7	489.62	22183.7
[3.5.1.87]N-carbamoyl-L-amino-acid hydrolase	28014.3	475.01	27069.6
[2.7.1.170]Anhydro-N-acetylmuramic acid kinase	27993	485.06	21408.4
[1.8.4.8]Phosphoadenylyl-sulfate reductase (thioredoxin)	27967.2	417.48	22564.2
[2.1.1.177]23S rRNA (pseudouridine(1915)-N(3))-methyltransferase	27948	553.86	24649
[2.3.1.129]Acyl-[acyl-carrier-protein]--UDP-N-acetylglucosamine O-acyltransferase	27938.9	538.14	23279.1
[4.2.1.49]Urocanate hydratase	27919.8	505.95	23379.8
[6.3.1.10]Adenosylcobinamide-phosphate synthase	27902.4	676.94	21674
[3.6.3.32]Quaternary-amine-transporting ATPase	27876.5	110.4	14256.4
[1.4.3.16]L-aspartate oxidase	27845.2	423.64	22389.2
[5.4.99.2]Methylmalonyl-CoA mutase	27824.3	552.9	26819.9
[5.3.1.13]Arabinose-5-phosphate isomerase	27816.4	500.69	26033
[2.5.1.72]Quinolinate synthase	27766.7	415.63	22203.9
[1.1.1.37]Malate dehydrogenase	27736	53063.7	25581
[3.1.1.5]Lysophospholipase	27652	494.89	28422.5
[3.2.2.27]Uracil-DNA glycosylase	27592.8	603.23	22695.3
[3.5.2.7]Imidazolonepropionase	27583.9	504.15	22026.8
[2.7.7.76]Molybdenum cofactor cytidylyltransferase	27456.8	496.4	22247.4
[1.2.1.70]Glutamyl-tRNA reductase	27447.9	539.98	20708.5
[4.1.2.14]2-dehydro-3-deoxy-phosphogluconate aldolase	27424	545.88	26510.9
[4.1.3.42](4S)-4-hydroxy-2-oxoglutarate aldolase	27415.2	545.88	26488
[1.17.99.6]Epoxyqueuosine reductase	27386	489.89	23968.7
[3.1.3.7]3'(2'),5'-bisphosphate nucleotidase	27346.5	387.98	27913.8
[2.4.2.21]Nicotinate-nucleotide--dimethylbenzimidazole phosphoribosyltransferase	27337.3	418.51	20659.2
[6.4.1.5]Geranoyl-CoA carboxylase	27288.7	190.88	3062.72
[2.7.8.26]Adenosylcobinamide-GDP ribazoletransferase	27283.8	429.53	20088.1
[5.4.2.10]Phosphoglucosamine mutase	27211.8	563.03	26769.3
[1.1.1.343]Phosphogluconate dehydrogenase (NAD(+)-dependent, decarboxylating)	27177.6	313.08	31503.1
[1.1.1.44]Phosphogluconate dehydrogenase (NADP(+)-dependent, decarboxylating)	27177.6	313.08	31503.1
[6.6.1.2]Cobaltochelatase	27147.8	332.31	33051.6
[2.5.1.55]3-deoxy-8-phosphooctulonate synthase	27110.7	494.59	26754
[2.7.1.15]Ribokinase	27058.1	597.9	29072.5
[3.1.1.24]3-oxoadipate enol-lactonase	27033.6	628.16	15315.4
[2.3.2.6]Leucyltransferase	27014.2	477.55	21578.2
[2.7.7.38]3-deoxy-manno-octulosonate cytidylyltransferase	27007.2	493.39	25106.6
[3.5.1.108]UDP-3-O-acyl-N-acetylglucosamine deacetylase	26979	538.29	21844.1
[6.3.4.21]Nicotinate phosphoribosyltransferase	26935.1	565.78	28520.8
[2.4.99.12]Lipid IV(A) 3-deoxy-D-manno-octulosonic acid transferase	26916	485.59	21242.3
[2.4.99.13](Kdo)-lipid IV(A) 3-deoxy-D-manno-octulosonic acid transferase	26916	485.59	21242.3
[2.4.99.14](Kdo)(2)-lipid IV(A) (2-8) 3-deoxy-D-manno-octulosonic acid transferase	26916	485.59	21242.3
[2.4.99.15](Kdo)(3)-lipid IV(A) (2-4) 3-deoxy-D-manno-octulosonic acid transferase	26916	485.59	21242.3
[2.7.7.77]Molybdenum cofactor guanylyltransferase	26915.7	470.04	23056.6
[2.8.1.6]Biotin synthase	26912.7	573.74	24077.7
[2.7.7.56]tRNA nucleotidyltransferase	26895.8	499.9	25820.6
[2.4.2.7]Adenine phosphoribosyltransferase	26861.7	576.64	26481.4
[2.4.1.182]Lipid-A-disaccharide synthase	26832	493.19	21338.8
[2.3.3.9]Malate synthase	26784.1	489.8	29024.6
[6.3.3.3]Dethiobiotin synthase	26729.4	523.12	22420.8
[2.7.1.130]Tetraacyldisaccharide 4'-kinase	26639.6	491.39	21150.9
[3.4.17.11]Glutamate carboxypeptidase	26603	639.78	11774.6
[2.8.4.4][Ribosomal protein S12] (aspartate(89)-C(3))-methylthiotransferase	26509.8	522.24	20741.5
[1.11.1.21]Catalase peroxidase	26359.9	391.28	23082.1
[3.6.3.3]Cadmium-exporting ATPase	26351.6	589.97	17751.1
[3.6.3.5]Zinc-exporting ATPase	26351.6	589.97	17751.1
[2.7.9.2]Pyruvate, water dikinase	26059.3	583.14	16510.4
[2.4.1.25]4-alpha-glucanotransferase	25964.3	364.75	20078.3
[1.1.1.28]D-lactate dehydrogenase	25953.8	444.85	17488.5
[1.3.3.11]Pyrroloquinoline-quinone synthase	25891.8	1450.53	12247.6
[2.7.7.42][Glutamate--ammonia-ligase] adenylyltransferase	25861.5	483.36	23058.8
[3.4.13.19]Membrane dipeptidase	25844.2	271.03	24520.7
[3.6.1.13]ADP-ribose diphosphatase	25821.1	538.71	26814
[2.6.1.62]Adenosylmethionine--8-amino-7-oxononanoate transaminase	25800.2	530.19	21146.5
[2.7.1.17]Xylulokinase	25776.6	234.66	26282.1
[2.7.1.12]Gluconokinase	25730.6	392.46	23064.7
[6.3.3.2]5-formyltetrahydrofolate cyclo-ligase	25727.9	364.03	23736.2
[3.6.3.29]Molybdate-transporting ATPase	25643	501.38	23739.9
[2.7.1.45]2-dehydro-3-deoxygluconokinase	25618.3	569.09	21175.4
[3.5.99.2]Aminopyrimidine aminohydrolase	25476.3	53912.1	12532
[2.1.1.207]tRNA (cytidine(34)-2'-O)-methyltransferase	25465.8	532.52	21812.1
[5.3.2.6]2-hydroxymuconate tautomerase	25435.8	676.49	15004
[2.4.1.1]Glycogen phosphorylase	25214.3	302.49	23566.2
[1.2.1.54]Gamma-guanidinobutyraldehyde dehydrogenase	25213.5	14.88	8112.98
[3.2.2.4]AMP nucleosidase	25203.3	369.05	18706.4
[6.6.1.1]Magnesium chelatase	25184.5	328.56	19335.3
[3.5.4.1]Cytosine deaminase	25036	476.71	19795
[4.2.1.47]GDP-mannose 4,6-dehydratase	24997.6	221.63	19471.8
[3.1.2.6]Hydroxyacylglutathione hydrolase	24958.1	489.47	20850.1
[2.7.7.59][Protein-PII] uridylyltransferase	24918.6	465.81	23417.3
[1.1.99.3]Gluconate 2-dehydrogenase (acceptor)	24888.9	13.86	13264.6
[4.1.3.38]Aminodeoxychorismate lyase	24876.1	401.35	20139.7
[2.6.1.66]Valine--pyruvate transaminase	24821.4	500.86	17693.2
[3.5.1.25]N-acetylglucosamine-6-phosphate deacetylase	24804.8	340.56	20534.9
[2.3.1.35]Glutamate N-acetyltransferase	24804.6	422.79	21101.4
[3.11.1.1]Phosphonoacetaldehyde hydrolase	24748.4	81.28	6181.53
[2.7.8.7]Holo-[acyl-carrier-protein] synthase	24732.9	52971.5	19203.5
[6.3.4.20]7-cyano-7-deazaguanine synthase	24683.6	466.24	22557.8
[4.1.3.30]Methylisocitrate lyase	24599.7	634.94	14237.9
[2.6.1.19]4-aminobutyrate--2-oxoglutarate transaminase	24595.4	356.1	17135.4
[6.1.1.18]Glutamine--tRNA ligase	24530.1	514.91	16143.6
[4.1.3.1]Isocitrate lyase	24524.5	515.83	20133.6
[3.5.4.4]Adenosine deaminase	24488.7	450.81	21036.8
[2.3.1.8]Phosphate acetyltransferase	24463	429.05	18722.2
[4.2.1.18]Methylglutaconyl-CoA hydratase	24323.9	444.44	16060.4
[6.3.5.10]Adenosylcobyric acid synthase (glutamine-hydrolyzing)	24107.7	399.48	19253.9
[1.13.11.5]Homogentisate 1,2-dioxygenase	24072.9	430.15	17453.6
[3.1.3.73]Adenosylcobalamin/alpha-ribazole phosphatase	24056.4	464.99	13981.9
[3.1.3.45]3-deoxy-manno-octulosonate-8-phosphatase	23940.1	475.83	16239
[1.7.1.13]PreQ(1) synthase	23918.4	460.77	22521.1
[4.99.1.4]Sirohydrochlorin ferrochelatase	23840.1	160.05	22601.4
[3.5.1.118]Gamma-glutamyl hercynylcysteine S-oxide hydrolase	23801.2	446.98	16392.4
[1.3.1.76]Precorrin-2 dehydrogenase	23763.5	159.85	22514.4
[3.5.1.11]Penicillin amidase	23593.4	408.17	14990.9
[2.6.1.2]Alanine transaminase	23593.4	488.48	15705
[1.5.5.1]Electron-transferring-flavoprotein dehydrogenase	23587.3	417.36	21242.9
[3.6.1.54]UDP-2,3-diacylglucosamine diphosphatase	23577.2	469.16	14597.1
[3.1.3.82]D-glycero-beta-D-manno-heptose 1,7-bisphosphate 7-phosphatase	23570.1	369.18	13439.3
[3.1.3.83]D-glycero-alpha-D-manno-heptose-1,7-bisphosphate 7-phosphatase	23570.1	369.18	13439.3
[5.3.1.28]D-sedoheptulose 7-phosphate isomerase	23513.3	198.08	15963.2
[2.5.1.29]Geranylgeranyl diphosphate synthase	23452.5	263.22	19793.9
[2.7.1.31]Glycerate 3-kinase	23451.7	295.13	20054.6
[1.5.1.38]FMN reductase (NADPH)	23379.8	378.51	24797.1
[3.5.3.8]Formimidoylglutamase	23374.1	458.77	13473.9
[3.5.3.11]Agmatinase	23309.4	112.22	16213.6
[2.1.1.37]DNA (cytosine-5-)-methyltransferase	23295.8	502.59	20417.2
[2.5.1.16]Spermidine synthase	23151.8	494.3	17090.5
[4.2.1.40]Glucarate dehydratase	22909.3	516.43	10811.6
[3.5.1.19]Nicotinamidase	22897.3	422.73	16568
[6.3.5.11]Cobyrinate a,c-diamide synthase (glutamine-hydrolyzing)	22882	336.46	17549.3
[6.3.5.9]Hydrogenobyrinic acid a,c-diamide synthase (glutamine-hydrolyzing)	22882	336.46	17549.3
[2.1.1.266]23S rRNA (adenine(2030)-N(6))-methyltransferase	22840.2	421.08	17974.9
[1.13.11.79]5,6-dimethylbenzimidazole synthase	22738	228.03	12453.6
[1.1.1.60]2-hydroxy-3-oxopropionate reductase	22715.5	456.47	18817.5
[3.1.2.12]S-formylglutathione hydrolase	22673	428.31	20067.9
[3.6.3.2]Magnesium-importing ATPase	22590	157.61	9533.46
[3.1.3.23]Sugar-phosphatase	22583	93.67	11094.6
[1.8.1.7]Glutathione-disulfide reductase	22582.7	399.82	17905
[1.14.13.149]Phenylacetyl-CoA 1,2-epoxidase	22539.4	710.46	18191.9
[3.5.4.3]Guanine deaminase	22269.3	361.62	12616.4
[5.4.99.16]Maltose alpha-D-glucosyltransferase	22238.8	247.53	18928.9
[1.17.1.1]CDP-4-dehydro-6-deoxyglucose reductase	22226.7	327.93	13791.5
[5.4.99.21]23S rRNA pseudouridine(2604) synthase	22173.2	593.7	18186.9
[2.7.7.72]CCA tRNA nucleotidyltransferase	22170.8	491.04	20144.5
[3.2.1.141]4-alpha-D-((1->4)-alpha-D-glucano)trehalose trehalohydrolase	22087.2	309.05	16714.5
[2.3.2.8]Arginyltransferase	21943.9	415.76	17724
[1.14.12.17]Nitric oxide dioxygenase	21761	289.31	13745.3
[5.4.99.15](1->4)-alpha-D-glucan 1-alpha-D-glucosylmutase	21680.8	308.85	16542.1
[5.5.1.2]3-carboxy-cis,cis-muconate cycloisomerase	21674.6	329.34	10696.1
[2.1.1.197]Malonyl-[acyl-carrier protein] O-methyltransferase	21670.4	431.78	17471.4
[1.4.3.19]Glycine oxidase	21640.5	361.06	14574.8
[5.4.99.19]16S rRNA pseudouridine(516) synthase	21469.4	502.2	16784.6
[1.3.8.4]Isovaleryl-CoA dehydrogenase	21441	408.64	16146.8
[1.14.13.2]4-hydroxybenzoate 3-monooxygenase	21429.6	341.34	11988.4
[3.6.1.22]NAD(+) diphosphatase	21368.2	222.85	20684.4
[2.4.99.16]Starch synthase (maltosyl-transferring)	21234	282.04	15284.5
[5.1.3.6]UDP-glucuronate 4-epimerase	20963.8	156.35	17922.6
[5.3.4.1]Protein disulfide-isomerase	20928.9	514.23	17187.9
[2.6.1.18]Beta-alanine--pyruvate transaminase	20896.1	405.57	13351.6
[4.2.1.12]Phosphogluconate dehydratase	20762.8	417.86	16140
[1.14.11.47]50S ribosomal protein L16 3-hydroxylase	20731	411.09	13296.8
[2.1.1.298]Ribosomal protein L3 N(5)-glutamine methyltransferase	20730.4	414.94	13392
[3.5.99.7]1-aminocyclopropane-1-carboxylate deaminase	20706.4	255.75	8727.93
[2.4.1.129]Peptidoglycan glycosyltransferase	20640.3	280.85	16547.6
[2.7.9.3]Selenide, water dikinase	20545.3	171.9	12839.2
[2.7.1.56]1-phosphofructokinase	20499.4	348.1	11884.6
[1.11.1.10]Chloride peroxidase	20488.7	52.51	20485.6
[2.7.1.11]6-phosphofructokinase	20471.1	557.38	22747
[1.1.5.2]Quinoprotein glucose dehydrogenase (PQQ, quinone)	20464.4	90.47	18800.2
[2.5.1.49]O-acetylhomoserine aminocarboxypropyltransferase	20343.5	971.99	22844.5
[4.1.1.49]Phosphoenolpyruvate carboxykinase (ATP)	20322.5	146.24	13811
[6.3.1.5]NAD(+) synthase	20252.9	112.53	18668.5
[1.3.8.1]Short-chain acyl-CoA dehydrogenase	20240.9	338.49	12112.6
[5.4.99.20]23S rRNA pseudouridine(2457) synthase	20221.6	230.94	15229.1
[2.7.1.58]2-dehydro-3-deoxygalactonokinase	20175.4	233.7	12374.6
[3.6.1.41]Bis(5'-nucleosyl)-tetraphosphatase (symmetrical)	20154.1	412.34	13010.2
[4.1.3.40]Chorismate lyase	20115.4	343.94	12626.5
[1.4.3.4]Monoamine oxidase	20069.4	114.75	21945.7
[2.3.3.5]2-methylcitrate synthase	20063	411.91	14709.1
[1.14.11.33]DNA oxidative demethylase	20056	283.63	12350
[3.5.1.53]N-carbamoylputrescine amidase	20051.5	203.6	13517.7
[5.1.99.6]NAD(P)H-hydrate epimerase	20040.6	228.71	13455.8
[4.1.2.21]2-dehydro-3-deoxy-6-phosphogalactonate aldolase	19903.1	232.7	12129.7
[1.2.1.68]Coniferyl-aldehyde dehydrogenase	19838.5	341.88	16236.3
[4.1.3.34]Citryl-CoA lyase	19792.7	517.98	25732
[4.1.1.17]Ornithine decarboxylase	19765	135.53	17144
[1.2.5.1]Pyruvate dehydrogenase (quinone)	19741.3	167.05	19732.9
[3.5.1.81]N-acyl-D-amino-acid deacylase	19668.6	257.9	6911.98
[3.5.5.1]Nitrilase	19621.5	326.67	10467
[3.5.3.12]Agmatine deiminase	19615.1	92.45	11484.1
[4.2.1.22]Cystathionine beta-synthase	19606.5	192.31	10762.8
[2.7.1.35]Pyridoxal kinase	19446.4	286.07	16814.9
[3.8.1.2](S)-2-haloacid dehalogenase	19436.8	569.41	23788.9
[4.2.1.79]2-methylcitrate dehydratase	19387.9	273.03	14064.9
[2.3.2.3]Lysyltransferase	19372.8	351.12	15421.3
[1.1.1.203]Uronate dehydrogenase	19303.8	293.07	12559.4
[4.2.1.6]Galactonate dehydratase	19186.1	298.33	9837.3
[3.4.21.83]Oligopeptidase B	19086.6	189.33	16946.2
[3.1.11.1]Exodeoxyribonuclease I	19042.4	397.01	13578.4
[5.1.1.13]Aspartate racemase	19004.6	242.59	12785.5
[1.14.16.1]Phenylalanine 4-monooxygenase	19002.7	405.45	14093.4
[2.1.1.61]tRNA (5-methylaminomethyl-2-thiouridylate)-methyltransferase	18998.1	314.54	9852.39
[4.3.1.12]Ornithine cyclodeaminase	18912	714.61	15100.8
[2.7.1.167]D-glycero-beta-D-manno-heptose-7-phosphate kinase	18910.5	61.39	11216.5
[2.7.7.70]D-glycero-beta-D-manno-heptose 1-phosphate adenylyltransferase	18910.5	61.39	11216.5
[1.3.1.34]2,4-dienoyl-CoA reductase (NADPH)	18841.4	234.71	18002.1
[3.2.2.1]Purine nucleosidase	18713.1	247.59	16671.4
[4.2.1.99]2-methylisocitrate dehydratase	18701	407.94	10179.9
[4.1.1.50]Adenosylmethionine decarboxylase	18669.8	401.05	10382.9
[4.3.2.3]Ureidoglycolate lyase	18632.3	280.06	15065.2
[4.4.1.1]Cystathionine gamma-lyase	18600.9	165.08	12523
[4.2.1.42]Galactarate dehydratase	18587.9	306.03	9303.84
[2.7.11.5][Isocitrate dehydrogenase (NADP(+))] kinase	18440.6	400.06	9556.1
[5.3.3.18]2-(1,2-epoxy-1,2-dihydrophenyl)acetyl-CoA isomerase	18385.5	466.1	25537.9
[6.5.1.6]DNA ligase (ATP or NAD(+))	18317.4	305.81	17203.4
[6.5.1.7]DNA ligase (ATP, ADP or GTP)	18317.4	305.81	17203.4
[1.3.1.12]Prephenate dehydrogenase	18264.7	624.23	21739.7
[3.6.1.8]ATP diphosphatase	18216	140.11	18058.2
[4.2.1.41]5-dehydro-4-deoxyglucarate dehydratase	18152.8	291.7	9487.62
[3.5.1.2]Glutaminase	18148.8	175.89	12945.7
[3.5.3.6]Arginine deiminase	18133.6	97.69	8494.91
[5.3.1.23]S-methyl-5-thioribose-1-phosphate isomerase	18053.2	147.57	15864
[4.1.2.52]4-hydroxy-2-oxoheptanedioate aldolase	18015.1	661.43	12986.4
[2.7.7.33]Glucose-1-phosphate cytidylyltransferase	17580.4	275.21	7919.81
[5.3.3.10]5-carboxymethyl-2-hydroxymuconate Delta-isomerase	17518.4	347.64	4330.83
[2.8.4.5]tRNA (N(6)-L-threonylcarbamoyladenosine(37)-C(2))-methylthiotransferase	17506.3	52620	10579.1
[5.4.99.60]Cobalt-precorrin-8 methylmutase	17457.1	101.08	13807.4
[5.4.99.61]Precorrin-8X methylmutase	17457.1	101.08	13807.4
[3.1.2.23]4-hydroxybenzoyl-CoA thioesterase	17415.2	259.33	7052.9
[2.1.1.133]Precorrin-4 C(11)-methyltransferase	17397.8	98.88	13858.5
[2.1.1.271]Cobalt-precorrin-4 methyltransferase	17397.8	98.88	13858.5
[2.1.1.130]Precorrin-2 C(20)-methyltransferase	17395.8	94.63	13729.4
[2.1.1.131]Precorrin-3B C(17)-methyltransferase	17343	91.4	13811.9
[3.1.21.3]Type I site-specific deoxyribonuclease	17327.8	1142.31	31439.8
[3.5.4.28]S-adenosylhomocysteine deaminase	17239.8	167.85	8918.9
[3.5.4.31]S-methyl-5'-thioadenosine deaminase	17239.8	167.85	8918.9
[2.1.1.132]Precorrin-6B C(5,15)-methyltransferase (decarboxylating)	17222.5	94.17	13726.4
[4.1.1.47]Tartronate-semialdehyde synthase	17208.4	241.53	6786.77
[1.1.1.47]Glucose 1-dehydrogenase (NAD(P)(+))	17157.8	95.75	8088.54
[4.1.2.17]L-fuculose-phosphate aldolase	17156.4	129.22	12804.5
[3.5.1.54]Allophanate hydrolase	17153.1	111.76	9604.29
[4.3.1.1]Aspartate ammonia-lyase	17127.4	94.39	11223.2
[4.2.1.45]CDP-glucose 4,6-dehydratase	17119.3	271.74	6810.75
[3.2.1.20]Alpha-glucosidase	17084.3	483.27	35082
[2.4.2.22]Xanthine phosphoribosyltransferase	17080.5	102.36	11829.2
[1.3.1.106]Cobalt-precorrin-6A reductase	16879.7	79.39	12941.5
[1.3.1.54]Precorrin-6A reductase	16879.7	79.39	12941.5
[1.1.1.29]Glycerate dehydrogenase	16783.2	96.31	7941.48
[2.9.1.1]L-seryl-tRNA(Sec) selenium transferase	16773.3	48.91	16421.7
[3.5.2.14]N-methylhydantoinase (ATP-hydrolyzing)	16729.4	107.97	27802.1
[3.1.7.2]Guanosine-3',5'-bis(diphosphate) 3'-diphosphatase	16659.2	123.86	11945.8
[2.3.1.207]Beta-ketodecanoyl-[acyl-carrier-protein] synthase	16652.1	223.86	5401.78
[2.1.1.144]Trans-aconitate 2-methyltransferase	16649	150.04	11283.7
[4.2.1.104]Cyanase	16624.9	304.9	5261.15
[3.5.3.4]Allantoicase	16537.8	246.01	5911.51
[1.4.1.4]Glutamate dehydrogenase (NADP(+))	16475.3	209.5	10446.3
[5.1.1.8]4-hydroxyproline epimerase	16461.5	65.44	8909.11
[5.3.3.14]Trans-2-decenoyl-[acyl-carrier-protein] isomerase	16426.6	161.15	9907.98
[1.2.7.8]Indolepyruvate ferredoxin oxidoreductase	16380.4	640.83	16116.1
[3.5.2.2]Dihydropyrimidinase	16334.8	126.49	13916.6
[3.5.4.33]tRNA(adenine(34)) deaminase	16279.8	526.15	19659.2
[4.2.1.91]Arogenate dehydratase	16263.4	248	5006.69
[1.4.1.9]Leucine dehydrogenase	16262.9	160.77	11871.9
[2.4.1.83]Dolichyl-phosphate beta-D-mannosyltransferase	16221	308.21	26278.2
[4.3.99.3]7-carboxy-7-deazaguanine synthase	16216.4	137.01	12033.8
[3.4.11.19]D-stereospecific aminopeptidase	16127.9	258.3	7068.07
[2.5.1.56]N-acetylneuraminate synthase	16019.5	56.86	3004.42
[2.1.1.187]23S rRNA (guanine(745)-N(1))-methyltransferase	16013.7	96.12	8899.4
[2.1.1.151]Cobalt-factor II C(20)-methyltransferase	15950	58.46	11818.2
[1.1.1.215]Gluconate 2-dehydrogenase	15600.5	269.14	13645.1
[2.6.1.76]Diaminobutyrate--2-oxoglutarate transaminase	15597.5	49.11	8134.22
[2.7.7.43]N-acylneuraminate cytidylyltransferase	15591.1	49.39	2165.74
[5.1.99.3]Allantoin racemase	15584.1	67.38	7751.57
[5.4.99.27]tRNA pseudouridine(13) synthase	15565.9	123.73	10020.6
[3.1.1.85]Pimeloyl-[acyl-carrier protein] methyl ester esterase	15547.3	141.07	11723.5
[2.4.2.52]Triphosphoribosyl-dephospho-CoA synthase	15545.1	125.86	7062.91
[2.7.4.23]Ribose 1,5-bisphosphate phosphokinase	15490.4	48.41	9746.74
[2.4.1.15]Alpha,alpha-trehalose-phosphate synthase (UDP-forming)	15383	514	28097.1
[3.4.11.21]Aspartyl aminopeptidase	15376.4	94.86	7301.56
[1.6.1.1]NAD(P)(+) transhydrogenase (Si-specific)	15369.5	54.92	8634.05
[6.3.4.6]Urea carboxylase	15303.9	49.02	8681.12
[2.7.9.1]Pyruvate, phosphate dikinase	15259.4	52613.5	10628.4
[1.13.11.53]Acireductone dioxygenase (Ni(2+)-requiring)	15220.3	108.88	10530.2
[1.13.11.54]Acireductone dioxygenase (Fe(2+)-requiring)	15220.3	108.88	10530.2
[2.1.1.200]tRNA (cytidine(32)/uridine(32)-2'-O)-methyltransferase	15203.9	122.09	10034.6
[2.8.3.18]Succinyl-CoA:acetate CoA-transferase	15137.1	230.53	10618.6
[2.1.1.173]23S rRNA (guanine(2445)-N(2))-methyltransferase	15112.6	115.49	9947.63
[2.1.1.264]23S rRNA (guanine(2069)-N(7))-methyltransferase	15112.6	115.49	9947.63
[2.3.1.29]Glycine C-acetyltransferase	15038.8	428.27	16277.7
[1.1.1.67]Mannitol 2-dehydrogenase	15000.1	41.95	6211.75
[1.14.13.1]Salicylate 1-monooxygenase	14981.9	119.7	5391.6
[2.1.1.152]Precorrin-6A synthase (deacetylating)	14952.6	57.9	8525.69
[2.6.1.102]GDP-perosamine synthase	14899.5	81.27	1452.66
[1.14.13.83]Precorrin-3B synthase	14892.8	53.95	10845.9
[6.2.1.16]Acetoacetate--CoA ligase	14871.6	147.42	5842.21
[4.2.1.109]Methylthioribulose 1-phosphate dehydratase	14835.6	102.28	7350.15
[5.1.3.15]Glucose-6-phosphate 1-epimerase	14827.9	169.04	9332.8
[2.7.2.1]Acetate kinase	14816.4	477.01	20234.8
[1.2.1.71]Succinylglutamate-semialdehyde dehydrogenase	14756.4	27.37	11153.9
[1.4.99.6]D-arginine dehydrogenase	14749.5	82.88	10324.3
[3.5.3.13]Formimidoylglutamate deiminase	14747.7	76.01	13136.9
[4.1.1.3]Oxaloacetate decarboxylase	14717.8	145.29	7692.95
[3.6.3.36]Taurine-transporting ATPase	14633.2	97.75	10406.4
[5.4.99.62]D-ribose pyranase	14599.3	126.07	9435.96
[3.1.21.1]Deoxyribonuclease I	14564.9	27.61	9136.92
[2.7.2.2]Carbamate kinase	14561.5	90.4	6976.09
[3.5.3.23]N-succinylarginine dihydrolase	14527.9	20.57	9921.57
[4.4.1.15]D-cysteine desulfhydrase	14527.3	44.95	4655.49
[2.1.1.186]23S rRNA (cytidine(2498)-2'-O)-methyltransferase	14496.5	121.76	8459.74
[1.1.1.69]Gluconate 5-dehydrogenase	14489.1	534.9	14934.9
[4.1.1.11]Aspartate 1-decarboxylase	14353	478.21	15207.1
[2.1.1.35]tRNA (uracil(54)-C(5))-methyltransferase	14339.8	51.63	6322.55
[4.2.1.103]Cyclohexyl-isocyanide hydratase	14317.3	6.1	4478.97
[2.3.1.174]3-oxoadipyl-CoA thiolase	14284.9	18.25	8555.07
[2.7.7.66]Malonate decarboxylase holo-[acyl-carrier protein] synthase	14256.3	102.6	4570.18
[2.3.1.187]Acetyl-S-ACP:malonate ACP transferase	14243.5	102.6	4563.85
[3.1.3.77]Acireductone synthase	14239.6	101.61	7255.34
[1.2.1.46]Formaldehyde dehydrogenase	14220.9	19.46	8364.28
[3.5.1.96]Succinylglutamate desuccinylase	14129.6	23.37	8011.15
[3.4.17.19]Carboxypeptidase Taq	14083.8	52535.9	5496.46
[2.7.8.24]Phosphatidylcholine synthase	14058.5	20.82	2139
[3.4.24.40]Serralysin	14000.3	6.46	3736.27
[5.4.2.11]Phosphoglycerate mutase (2,3-diphosphoglycerate-dependent)	14000.2	595.83	21799.1
[2.1.1.242]16S rRNA (guanine(1516)-N(2))-methyltransferase	13987.1	19.59	6282.93
[1.1.1.79]Glyoxylate reductase (NADP(+))	13952.4	501.73	13680.2
[1.1.1.290]4-phosphoerythronate dehydrogenase	13934.5	39.83	6318.9
[2.1.1.181]23S rRNA (adenine(1618)-N(6))-methyltransferase	13892.5	24.08	6550.75
[2.3.1.118]N-hydroxyarylamine O-acetyltransferase	13864.8	26.07	6062.25
[5.3.3.8]Dodecenoyl-CoA isomerase	13860.3	16.89	6495.58
[3.1.27.1]Ribonuclease T(2)	13850.1	19.53	7088.57
[5.2.1.2]Maleylacetoacetate isomerase	13844	178.13	8143.71
[1.2.1.72]Erythrose-4-phosphate dehydrogenase	13813.2	16.76	5969.95
[3.5.4.32]8-oxoguanine deaminase	13738.2	14.88	1730.85
[1.4.1.1]Alanine dehydrogenase	13735.4	169.78	17976.9
[2.3.1.37]5-aminolevulinate synthase	13715.2	52520.2	7979.14
[2.7.8.37]Alpha-D-ribose 1-methylphosphonate 5-triphosphate synthase	13598.8	212.46	27623.4
[4.4.1.16]Selenocysteine lyase	13545.4	322.92	22578.7
[3.2.1.23]Beta-galactosidase	13539.8	387.26	34928.4
[2.6.1.37]2-aminoethylphosphonate--pyruvate transaminase	13509.9	26.18	10823.4
[2.4.2.1]Purine-nucleoside phosphorylase	13508.1	248.9	13245.5
[2.1.1.195]Cobalt-precorrin-5B (C(1))-methyltransferase	13458	42.14	7360.48
[2.3.1.168]Dihydrolipoyllysine-residue (2-methylpropanoyl)transferase	13335.1	14.75	7102.43
[1.3.1.1]Dihydrouracil dehydrogenase (NAD(+))	13331.4	55.23	8164.2
[2.1.1.148]Thymidylate synthase (FAD)	13321.3	52558.4	5025.2
[1.18.1.1]Rubredoxin--NAD(+) reductase	13307.4	12.66	7833.48
[3.1.6.6]Choline-sulfatase	13294.4	13.86	7133
[2.7.7.58](2,3-dihydroxybenzoyl)adenylate synthase	13271.1	39.88	2719.2
[1.1.1.83]D-malate dehydrogenase (decarboxylating)	13266.4	580.34	11834.9
[1.1.1.93]Tartrate dehydrogenase	13266.4	580.34	11834.9
[4.1.1.73]Tartrate decarboxylase	13266.4	580.34	11834.9
[1.13.12.3]Tryptophan 2-monooxygenase	13248.2	34.28	4559.42
[2.5.1.32]15-cis-phytoene synthase	13238.4	386.47	23850.5
[6.3.5.1]NAD(+) synthase (glutamine-hydrolyzing)	13182.5	521.44	17785.3
[2.4.2.44]S-methyl-5'-thioinosine phosphorylase	13141.3	107.78	4665.32
[4.2.2.3]Poly(beta-D-mannuronate) lyase	13029.8	66.08	5168.71
[1.1.5.8]Quinate dehydrogenase (quinone)	13027.4	5.19	7108.43
[2.5.1.26]Alkylglycerone-phosphate synthase	12969.7	48.4	4477.41
[3.5.3.7]Guanidinobutyrase	12965.5	11.87	6140.5
[1.1.1.108]Carnitine 3-dehydrogenase	12956	11.88	6228.63
[1.2.1.24]Succinate-semialdehyde dehydrogenase (NAD(+))	12944.8	12.18	6890.9
[1.1.1.281]GDP-4-dehydro-6-deoxy-D-mannose reductase	12922	8.33	3608.44
[4.1.1.9]Malonyl-CoA decarboxylase	12918.6	52544.8	3658.38
[2.1.1.67]Thiopurine S-methyltransferase	12868.8	15.03	5214.47
[1.2.1.9]Glyceraldehyde-3-phosphate dehydrogenase (NADP(+))	12857.9	9.11	4303.03
[4.2.1.57]Isohexenylglutaconyl-CoA hydratase	12836.7	41.04	1139.83
[2.1.1.217]tRNA (adenine(22)-N(1))-methyltransferase	12821.1	68.63	5765.82
[1.1.1.48]D-galactose 1-dehydrogenase	12811	12	3979.51
[3.7.1.20]3-fumarylpyruvate hydrolase	12790.2	521.85	11628.2
[1.1.1.132]GDP-mannose 6-dehydrogenase	12757	10.52	4165.36
[1.2.7.3]2-oxoglutarate synthase	12697	333.64	16413.7
[3.5.1.38]Glutamin-(asparagin-)ase	12680.9	108.42	5074.93
[2.6.1.48]5-aminovalerate transaminase	12655.8	10.56	4011.76
[3.7.1.3]Kynureninase	12572.7	456.81	12761.2
[1.14.19.1]Stearoyl-CoA 9-desaturase	12510.2	661.05	15263.4
[1.13.11.11]Tryptophan 2,3-dioxygenase	12481.2	448.04	12604.8
[3.2.2.24]ADP-ribosyl-[dinitrogen reductase] hydrolase	12478.4	7.52	1359.98
[1.11.1.5]Cytochrome-c peroxidase	12240.1	402.94	17371.2
[3.1.4.3]Phospholipase C	12184.8	469.65	34322.5
[3.6.1.7]Acylphosphatase	12108.2	349.67	18908
[3.1.3.12]Trehalose-phosphatase	12089.1	485.42	18667.2
[3.2.2.9]Adenosylhomocysteine nucleosidase	12060.6	462.7	14954.1
[2.7.6.2]Thiamine diphosphokinase	11953.2	1395.25	3470.81
[2.6.1.84]Arginine--pyruvate transaminase	11949.3	5.68	5392.87
[1.5.1.21]1-piperideine-2-carboxylate/1-pyrroline-2-carboxylate reductase (NADPH)	11931.8	4	3989.7
[1.1.1.43]Phosphogluconate 2-dehydrogenase	11927.7	4.08	3953.97
[2.7.1.13]Dehydrogluconokinase	11926.7	4.08	3952.6
[4.2.1.115]UDP-N-acetylglucosamine 4,6-dehydratase (inverting)	11886.4	4.5	1422.44
[1.2.7.11]2-oxoacid oxidoreductase (ferredoxin)	11800.1	255.12	14311.9
[2.7.8.41]Cardiolipin synthase (CMP-forming)	11699.7	305.9	15748
[1.14.11.1]Gamma-butyrobetaine dioxygenase	11664.1	4.4	1134.18
[4.6.1.13]Phosphatidylinositol diacylglycerol-lyase	11650.6	4.24	1196.23
[4.2.1.8]Mannonate dehydratase	11630.1	181.55	13762.4
[1.1.1.339]dTDP-6-deoxy-L-talose 4-dehydrogenase (NAD(+))	11581.3	3.6	839.66
[3.1.3.15]Histidinol-phosphatase	11552.9	311.08	16891.8
[3.2.1.86]6-phospho-beta-glucosidase	11433.8	245.14	15966.9
[1.1.1.18]Inositol 2-dehydrogenase	11316.8	142.86	19382.2
[1.1.1.369]D-chiro-inositol 1-dehydrogenase	11316.8	142.86	19382.2
[1.14.13.82]Vanillate monooxygenase	11309.9	233.33	12841.4
[3.5.1.100](R)-amidase	11227.6	4.28	2548.33
[2.7.7.27]Glucose-1-phosphate adenylyltransferase	11149	320.17	16536.7
[3.1.1.17]Gluconolactonase	10993.1	242.96	21361
[4.2.1.7]Altronate dehydratase	10960.7	423.56	12241.1
[3.5.4.5]Cytidine deaminase	10927.6	189.38	18369.2
[1.14.12.10]Benzoate 1,2-dioxygenase	10902	464.28	11334.1
[3.2.1.4]Cellulase	10804.5	236.56	14597.6
[3.5.99.6]Glucosamine-6-phosphate deaminase	10688.8	272.05	11088.5
[1.1.1.261]sn-glycerol-1-phosphate dehydrogenase	10639.8	52529.9	740.39
[1.1.1.36]Acetoacetyl-CoA reductase	10558.3	562.17	18314.7
[3.2.1.22]Alpha-galactosidase	10536	219.4	20539.5
[4.1.2.4]Deoxyribose-phosphate aldolase	10426.6	222.11	14522.1
[3.4.13.9]Xaa-Pro dipeptidase	10404.6	237.9	14832.6
[5.1.3.20]ADP-glyceromanno-heptose 6-epimerase	10375.9	268.79	8898.43
[1.4.1.3]Glutamate dehydrogenase (NAD(P)(+))	10321.1	334.47	8466.64
[2.8.3.12]Glutaconate CoA-transferase	10187.9	90.9	18240.7
[2.4.2.4]Thymidine phosphorylase	10186.8	235.94	8682.32
[3.5.2.10]Creatininase	10095.8	211.35	13390.8
[6.2.1.17]Propionate--CoA ligase	10047.1	430.93	15599.4
[5.2.1.4]Maleylpyruvate isomerase	9980.96	346.16	11068.3
[5.3.3.2]Isopentenyl-diphosphate Delta-isomerase	9921.76	128.5	6710.08
[2.4.1.187]mannosaminyltransferase	9772.27	124.71	6730.42
[1.1.2.4]D-lactate dehydrogenase (cytochrome)	9714.92	325.52	7221.65
[3.4.19.3]Pyroglutamyl-peptidase I	9710.19	510.2	6283.19
[5.1.3.14]UDP-N-acetylglucosamine 2-epimerase (non-hydrolyzing)	9708.66	369.49	15762.1
[1.1.2.3]L-lactate dehydrogenase (cytochrome)	9670.88	279.16	18573.5
[1.1.1.271]GDP-L-fucose synthase	9644.98	144.69	8516.81
[3.6.3.20]Glycerol-3-phosphate-transporting ATPase	9507.29	374.13	10465.9
[1.13.11.1]Catechol 1,2-dioxygenase	9487.31	290.27	17036.3
[6.3.2.29]Cyanophycin synthase (L-aspartate-adding)	9474.98	581.93	2447.85
[6.3.2.30]Cyanophycin synthase (L-arginine-adding)	9474.98	581.93	2447.85
[2.7.1.21]Thymidine kinase	9296.53	241.54	14340.5
[3.5.99.10]2-iminobutanoate/2-iminopropanoate deaminase	9200.58	141.18	12670.2
[4.2.3.3]Methylglyoxal synthase	9099.05	323.83	7356.91
[3.2.1.26]Beta-fructofuranosidase	9056.35	146.21	5464.66
[4.1.1.32]Phosphoenolpyruvate carboxykinase (GTP)	8995.6	350.94	11474.7
[3.1.1.75]Poly(3-hydroxybutyrate) depolymerase	8936.47	397.65	13516.3
[5.1.99.1]Methylmalonyl-CoA epimerase	8917.3	133.78	12227
[2.6.1.13]Ornithine aminotransferase	8678.9	259.79	5302.57
[1.14.19.3]Acyl-CoA 6-desaturase	8670.26	286.19	9345.12
[4.2.1.126]N-acetylmuramic acid 6-phosphate etherase	8617.84	121.3	8971.16
[1.14.13.127]3-(3-hydroxy-phenyl)propanoic acid hydroxylase	8584.59	382.42	10523.6
[2.5.1.48]Cystathionine gamma-synthase	8557.83	187.26	16367.3
[3.6.1.63]Alpha-D-ribose 1-methylphosphonate 5-triphosphate diphosphatase	8551.82	266.4	9170.13
[3.1.3.71]2-phosphosulfolactate phosphatase	8431.24	281.01	2707.98
[5.5.1.1]Muconate cycloisomerase	8373.01	292.34	8249.21
[3.1.26.11]Ribonuclease Z	8264.68	145.74	10003.4
[3.5.1.44]Protein-glutamine glutaminase	8203.56	429.02	9611.09
[2.7.1.6]Galactokinase	8187.32	203.67	9592.87
[3.5.1.9]Arylformamidase	8014.86	397.21	11987.2
[3.1.3.2]Acid phosphatase	7980.3	458.53	15588.7
[3.4.21.26]Prolyl oligopeptidase	7952.97	203.71	20828.6
[1.18.1.3]Ferredoxin--NAD(+) reductase	7950.69	150.81	17688.7
[3.1.4.55]Phosphoribosyl 1,2-cyclic phosphate phosphodiesterase	7944.58	86.76	11566
[6.5.1.3]RNA ligase (ATP)	7916.1	292.86	12422.2
[1.14.15.3]Alkane 1-monooxygenase	7881.88	236.95	6315.61
[4.3.3.6]Pyridoxal 5'-phosphate synthase (glutamine hydrolyzing)	7821.45	164.61	11488.8
[3.4.11.4]Tripeptide aminopeptidase	7747.67	142.25	8479.05
[5.3.1.5]Xylose isomerase	7726.21	64.01	9971.45
[3.1.3.6]3'-nucleotidase	7675.76	281.87	9514.59
[3.1.4.16]2',3'-cyclic-nucleotide 2'-phosphodiesterase	7675.76	281.87	9514.59
[3.4.14.5]Dipeptidyl-peptidase IV	7658.8	199.57	7050.75
[3.5.3.1]Arginase	7591.49	372.49	8544.54
[2.6.1.21]D-amino-acid transaminase	7534.28	250.05	8125.48
[2.7.1.20]Adenosine kinase	7490.45	425.72	8809.86
[6.2.1.34]Trans-feruloyl-CoA synthase	7393.81	254.2	3358.86
[1.2.1.91]3-oxo-5,6-dehydrosuberyl-CoA semialdehyde dehydrogenase	7323.85	115.61	6148.55
[3.3.2.12]Oxepin-CoA hydrolase	7323.85	115.61	6148.55
[5.3.3.4]Muconolactone Delta-isomerase	7183.8	280.98	9081.94
[2.1.1.226]23S rRNA (cytidine(1920)-2'-O)-methyltransferase	7129.15	212.82	13985.7
[2.1.1.227]16S rRNA (cytidine(1409)-2'-O)-methyltransferase	7129.15	212.82	13985.7
[4.2.1.113]o-succinylbenzoate synthase	7007.58	143.23	8724.04
[6.1.1.22]Asparagine--tRNA ligase	6979.02	237.04	10503.7
[1.8.2.2]Thiosulfate dehydrogenase	6908.04	50.8	4997.91
[3.8.1.3]Haloacetate dehalogenase	6881.75	294.67	8661.26
[3.4.19.5]Beta-aspartyl-peptidase	6847.07	379.6	11707.6
[1.14.14.9]4-hydroxyphenylacetate 3-monooxygenase	6825.33	80.8	2343.96
[3.5.1.46]6-aminohexanoate-oligomer exohydrolase	6793.69	224.7	4877.05
[3.4.15.5]Peptidyl-dipeptidase Dcp	6782.74	284.99	16749.7
[1.97.1.4][Formate-C-acetyltransferase]-activating enzyme	6780.9	375.31	15133.1
[5.4.4.2]Isochorismate synthase	6773.06	149.96	9677.44
[3.5.4.2]Adenine deaminase	6748.01	71.4	6722.15
[1.3.99.26]All-trans-zeta-carotene desaturase	6704.99	112.64	9633.9
[1.3.99.28]Phytoene desaturase (neurosporene-forming)	6704.99	112.64	9633.9
[1.3.99.29]Phytoene desaturase (zeta-carotene-forming)	6704.99	112.64	9633.9
[1.3.99.31]Phytoene desaturase (lycopene-forming)	6704.99	112.64	9633.9
[3.1.13.1]Exoribonuclease II	6606.62	304.45	9540.42
[2.7.7.75]Molybdopterin adenylyltransferase	6582.9	303.91	5460.8
[1.13.11.2]Catechol 2,3-dioxygenase	6470.32	91.42	9212.54
[4.1.1.97]2-oxo-4-hydroxy-4-carboxy-5-ureidoimidazoline decarboxylase	6450.75	266.66	8267.89
[5.3.1.12]Glucuronate isomerase	6422.41	97.76	8911.59
[4.2.1.84]Nitrile hydratase	6416.39	65.13	8606.46
[1.1.3.6]Cholesterol oxidase	6377.2	151.15	6581.17
[4.1.3.17]4-hydroxy-4-methyl-2-oxoglutarate aldolase	6353.37	242.77	5880.35
[3.1.21.4]Type II site-specific deoxyribonuclease	6289.93	129.14	1994.9
[3.6.3.8]Calcium-transporting ATPase	6275.86	216.13	6308.79
[3.1.13.3]Oligonucleotidase	6262.43	169.45	7019.86
[1.14.13.142]3-ketosteroid 9-alpha-monooxygenase	6261.38	146.8	14586.1
[5.5.1.4]Inositol-3-phosphate synthase	6222.01	99.45	6038.04
[1.12.99.6]Hydrogenase (acceptor)	6215.54	131.77	6630.13
[3.2.1.80]Fructan beta-fructosidase	6173.74	55.66	1702.99
[5.1.3.4]L-ribulose-5-phosphate 4-epimerase	6134.12	126.49	6945.79
[4.2.1.44]Myo-inosose-2 dehydratase	6131.95	79.13	12188.5
[5.2.1.1]Maleate isomerase	6056.98	274.55	8362.84
[4.3.1.18]D-serine ammonia-lyase	6052.91	304.26	8332.04
[1.1.1.381]3-hydroxy acid dehydrogenase	6042.81	230.15	8304.9
[3.2.1.40]Alpha-L-rhamnosidase	6042.02	56.88	9770.88
[4.4.1.11]Methionine gamma-lyase	5994.86	56.82	8566.21
[2.6.1.109]8-amino-3,8-dideoxy-alpha-D-manno-octulosonate transaminase	5947.93	46.4	427.03
[3.2.1.55]Non-reducing end alpha-L-arabinofuranosidase	5915.5	78.63	9307.15
[5.1.3.32]L-rhamnose mutarotase	5898.54	70.8	10920
[3.5.3.26](S)-ureidoglycine aminohydrolase	5871.56	99.48	6464.3
[3.6.3.16]Arsenite-transporting ATPase	5871.41	170.56	4660.74
[1.2.1.28]Benzaldehyde dehydrogenase (NAD(+))	5803.66	351.47	4256.08
[1.14.13.22]Cyclohexanone monooxygenase	5772.42	122.63	4088.55
[1.14.13.40]Anthraniloyl-CoA monooxygenase	5741.44	284.85	3872.57
[5.1.99.4]Alpha-methylacyl-CoA racemase	5708.45	98.55	6320.19
[4.99.1.3]Sirohydrochlorin cobaltochelatase	5670.3	319.4	4342.96
[3.2.1.28]Alpha,alpha-trehalase	5601.31	78.75	7462.45
[3.5.1.105]Chitin disaccharide deacetylase	5590.51	44.85	2542.79
[2.7.1.48]Uridine kinase	5586.21	187.3	9127.52
[3.2.1.14]Chitinase	5566.24	50.95	7273.81
[2.7.7.1]Nicotinamide-nucleotide adenylyltransferase	5560.12	198.9	3422.03
[1.14.11.2]Procollagen-proline dioxygenase	5488.84	283.5	8393.25
[3.4.24.84]Ste24 endopeptidase	5454.6	297.19	4577.81
[1.4.1.21]Aspartate dehydrogenase	5451.11	221.13	4812.57
[1.1.1.38]Malate dehydrogenase (oxaloacetate-decarboxylating)	5435.3	155.22	9064.81
[2.5.1.74]1,4-dihydroxy-2-naphthoate polyprenyltransferase	5271.76	162.45	7929.89
[6.2.1.32]Anthranilate--CoA ligase	5237.55	319.65	3101.15
[2.7.8.33]N-acetylglucosaminephosphotransferase	5193.58	116.09	9703.79
[5.3.1.17]5-dehydro-4-deoxy-D-glucuronate isomerase	5192.26	67.29	5943.86
[2.4.2.53]Undecaprenyl-phosphate 4-deoxy-4-formamido-L-arabinose transferase	5098.55	236.31	4517.54
[3.6.3.31]Polyamine-transporting ATPase	5084.2	90.94	12196.5
[3.2.1.172]Unsaturated rhamnogalacturonyl hydrolase	5069.65	50.75	4968.11
[1.1.1.125]2-deoxy-D-gluconate 3-dehydrogenase	5053.91	37.43	10489.4
[5.3.1.14]L-rhamnose isomerase	4965.11	56.99	5775.12
[1.13.11.4]Gentisate 1,2-dioxygenase	4928.25	236.15	2518.57
[3.1.27.3]Ribonuclease T(1)	4898.34	299.57	3662.08
[5.3.1.4]L-arabinose isomerase	4880.09	85.66	5853.67
[1.3.1.25]1,6-dihydroxycyclohexa-2,4-diene-1-carboxylate dehydrogenase	4871.31	218.04	5159.39
[3.2.1.177]Alpha-D-xyloside xylohydrolase	4836.03	57.4	7335.97
[3.1.1.15]L-arabinonolactonase	4753.44	210.8	5147.38
[1.1.1.103]L-threonine 3-dehydrogenase	4714.99	127.77	10030.4
[1.2.1.10]Acetaldehyde dehydrogenase (acetylating)	4702.99	188.13	11949.7
[2.1.1.34]tRNA (guanosine(18)-2'-O)-methyltransferase	4691.11	48.7	3336.32
[3.3.2.8]Limonene-1,2-epoxide hydrolase	4644.38	114.6	3451.13
[2.7.7.12]UDP-glucose--hexose-1-phosphate uridylyltransferase	4638.29	124.15	7934.74
[2.7.7.63]Lipoate--protein ligase	4635.06	127.95	5847.3
[3.7.1.22]3D-(3,5/4)-trihydroxycyclohexane-1,2-dione acylhydrolase (decyclizing)	4632.65	49	9229.19
[2.6.1.44]Alanine--glyoxylate transaminase	4629.79	61.97	7378.98
[2.7.1.92]5-dehydro-2-deoxygluconokinase	4623.86	50.2	9187.02
[2.6.1.45]Serine--glyoxylate transaminase	4623.55	61.97	7340.45
[2.6.1.51]Serine--pyruvate transaminase	4623.55	61.97	7340.45
[4.1.2.22]Fructose-6-phosphate phosphoketolase	4622.08	68.47	9684.16
[4.1.2.9]Phosphoketolase	4622.08	68.47	9684.16
[4.2.1.80]2-oxopent-4-enoate hydratase	4610.71	132.54	11971.4
[2.6.1.22](S)-3-amino-2-methylpropionate transaminase	4583.76	84.88	6651.59
[3.1.1.22]Hydroxybutyrate-dimer hydrolase	4576.88	240.15	4232.75
[2.1.1.17]Phosphatidylethanolamine N-methyltransferase	4570.26	12.9	7490.44
[2.1.1.71]Phosphatidyl-N-methylethanolamine N-methyltransferase	4570.26	12.9	7490.44
[4.1.1.4]Acetoacetate decarboxylase	4554.61	212.1	3510.83
[2.4.2.12]Nicotinamide phosphoribosyltransferase	4545.08	157.48	4502.14
[2.7.1.16]Ribulokinase	4527.17	72.03	3484.04
[4.1.3.36]1,4-dihydroxy-2-naphthoyl-CoA synthase	4522.84	104.58	6965.35
[3.5.1.26]N(4)-(beta-N-acetylglucosaminyl)-L-asparaginase	4500.77	130.37	5674.18
[3.6.3.55]Tungstate-importing ATPase	4442.3	261.12	1679.55
[2.4.2.3]Uridine phosphorylase	4421.53	100.9	3844.57
[5.3.1.30]5-deoxy-glucuronate isomerase	4404.16	50.3	8819.6
[3.1.1.1]Carboxylesterase	4387.34	112.91	7422.78
[2.1.1.223]tRNA(1)(Val) (adenine(37)-N(6))-methyltransferase	4372.95	87.23	3705.86
[4.1.99.19]2-iminoacetate synthase	4371.84	89.1	4036.41
[2.2.1.9]synthase	4343.58	96.78	6673.17
[6.2.1.26]o-succinylbenzoate--CoA ligase	4334.17	97.14	6650.64
[2.7.1.29]Glycerone kinase	4324.92	77.16	7755.47
[1.1.1.58]Tagaturonate reductase	4318.85	68.42	4037.59
[2.3.1.54]Formate C-acetyltransferase	4198.52	131	6354.23
[3.4.17.21]Glutamate carboxypeptidase II	4184.77	23.6	3975.52
[2.3.1.79]Maltose O-acetyltransferase	4145.59	161.03	10017.2
[4.2.1.153]3-methylfumaryl-CoA hydratase	4136.35	53.2	6189.64
[3.2.1.37]Xylan 1,4-beta-xylosidase	4118.73	28.2	6295.8
[1.1.1.219]Dihydrokaempferol 4-reductase	4082.16	10.43	10379.5
[2.7.1.50]Hydroxyethylthiazole kinase	4082.15	105.87	6772.37
[2.8.3.1]Propionate CoA-transferase	4052.13	259.23	2133.29
[1.1.1.122]D-threo-aldose 1-dehydrogenase	3994.45	16.6	10294.1
[1.14.11.18]Phytanoyl-CoA dioxygenase	3987.57	220.8	2427.03
[2.3.1.20]Diacylglycerol O-acyltransferase	3984.82	95.03	4837.57
[2.5.1.46]Deoxyhypusine synthase	3975.18	39.97	4402.66
[1.1.1.14]L-iditol 2-dehydrogenase	3954.32	106.5	9796.71
[1.14.13.59]L-lysine N(6)-monooxygenase (NADPH)	3920.43	161.92	3912.19
[1.14.13.129]Beta-carotene 3-hydroxylase	3875.44	70.2	6588.06
[2.7.7.85]Diadenylate cyclase	3852.45	129.27	5098.24
[2.5.1.30]Heptaprenyl diphosphate synthase	3811	130.63	5900
[2.1.1.74](FADH(2)-oxidizing)	3804	58.21	8697.57
[4.1.2.41]Vanillin synthase	3772.47	157	1200.41
[4.2.1.101]Trans-feruloyl-CoA hydratase	3772.47	157	1200.41
[1.1.1.304]Diacetyl reductase ((S)-acetoin forming)	3731.55	124.29	4207.08
[1.1.1.76](S,S)-butanediol dehydrogenase	3731.55	124.29	4207.08
[4.2.1.151]Chorismate dehydratase	3716.58	35	2532.58
[3.2.1.25]Beta-mannosidase	3706.08	154.31	8346.37
[3.4.25.1]Proteasome endopeptidase complex	3704.72	99.88	4685.61
[1.1.2.8]Alcohol dehydrogenase (cytochrome c)	3694.4	117.08	12716.5
[1.14.13.172]Salicylate 5-hydroxylase	3688.07	166	796.71
[1.3.99.4]3-oxosteroid 1-dehydrogenase	3687.14	88	7480.1
[1.1.1.27]L-lactate dehydrogenase	3682.28	158.68	4642.45
[2.5.1.120]Aminodeoxyfutalosine synthase	3675.98	35.8	2402.45
[1.14.14.12]3-hydroxy-9,10-secoandrosta-1,3,5(10)-triene-9,17-dione monooxygenase	3629.33	58.8	7721.91
[2.3.1.57]Diamine N-acetyltransferase	3625.09	167.21	6794.47
[1.3.3.4]Protoporphyrinogen oxidase	3608.05	87.47	6800.95
[3.2.1.18]Exo-alpha-sialidase	3596.34	82.38	1901.64
[3.2.1.41]Pullulanase	3590.56	48.8	936.35
[1.3.99.5]3-oxo-5-alpha-steroid 4-dehydrogenase (acceptor)	3582.81	86.6	6493.69
[3.1.21.2]Deoxyribonuclease IV	3568.39	113.82	7562.08
[2.3.1.122]Trehalose O-mycolyltransferase	3564.35	89.85	4076.83
[6.3.4.3]Formate--tetrahydrofolate ligase	3525.98	118.08	6046.79
[6.5.1.4]RNA 3'-terminal-phosphate cyclase (ATP)	3507.42	230.96	726.78
[5.4.2.7]Phosphopentomutase	3493.13	83.02	5575.37
[1.14.13.141]Cholest-4-en-3-one 26-monooxygenase	3487.8	86.6	3580.16
[1.13.11.49]Chlorite O(2)-lyase	3476.84	58.99	5134.28
[1.14.19.9]Tryptophan 7-halogenase	3476.46	22.13	17796.9
[2.4.2.28]S-methyl-5'-thioadenosine phosphorylase	3466.76	32.92	8406.82
[1.1.1.57]Fructuronate reductase	3466.56	51.61	7543.58
[5.1.3.7]UDP-N-acetylglucosamine 4-epimerase	3440.51	30.17	672.93
[1.16.1.1]Mercury(II) reductase	3432.07	79.43	2984.8
[1.1.1.264]L-idonate 5-dehydrogenase (NAD(P)(+))	3428.27	15.23	3875.6
[5.3.3.1]Steroid Delta-isomerase	3422.17	86.55	4040.66
[4.7.1.1]Alpha-D-ribose 1-methylphosphonate 5-phosphate C-P-lyase	3414.6	54.7	6940.96
[2.4.1.12]Cellulose synthase (UDP-forming)	3406.32	9.41	8739.39
[3.2.2.26]Futalosine hydrolase	3400.65	31.47	1026.9
[2.7.1.66]Undecaprenol kinase	3398.03	51.65	1104.11
[1.21.98.1]Cyclic dehypoxanthinyl futalosine synthase	3393.37	39.03	2347.78
[4.1.1.39]Ribulose-bisphosphate carboxylase	3387.08	8.37	6581.92
[4.1.3.25](S)-citramalyl-CoA lyase	3376.77	18.48	5034.19
[2.7.7.53]ATP adenylyltransferase	3372.96	77.97	6676.79
[1.2.1.39]Phenylacetaldehyde dehydrogenase	3360.88	22.23	10263.8
[2.3.1.201]UDP-2-acetamido-3-amino-2,3-dideoxy-glucuronate N-acetyltransferase	3356.12	25.48	533.91
[2.7.1.168]D-glycero-alpha-D-manno-heptose-7-phosphate kinase	3307.67	43.95	2562.04
[3.2.1.17]Lysozyme	3301.21	263.85	9407.54
[3.2.1.8]Endo-1,4-beta-xylanase	3296.21	15.18	6174.3
[3.4.22.70]Sortase A	3284.68	187.06	6499.4
[1.1.1.335]UDP-N-acetyl-2-amino-2-deoxyglucuronate dehydrogenase	3277.73	23.8	215.96
[3.5.1.68]N-formylglutamate deformylase	3259.54	136.5	9352.92
[2.7.1.63]Polyphosphate--glucose phosphotransferase	3257.69	61.06	6299.82
[3.3.2.1]Isochorismatase	3254.43	64.58	2380.9
[1.1.1.26]Glyoxylate reductase	3240.86	17.93	5816.75
[3.4.13.22]D-Ala-D-Ala dipeptidase	3240.28	182.18	7105.86
[5.1.3.9]N-acylglucosamine-6-phosphate 2-epimerase	3239.83	129.21	4121.82
[3.1.1.32]Phospholipase A(1)	3231.12	193.71	6439.78
[3.1.1.4]Phospholipase A(2)	3231.12	193.71	6439.78
[2.1.3.11]N-succinylornithine carbamoyltransferase	3230.19	45.02	1361.78
[3.2.1.183]UDP-N-acetylglucosamine 2-epimerase (hydrolyzing)	3214.1	212.2	501.08
[4.4.1.19]Phosphosulfolactate synthase	3198.47	28	1218.06
[4.1.3.39]4-hydroxy-2-oxovalerate aldolase	3153.62	129.08	8825.17
[1.10.9.1]Plastoquinol--plastocyanin reductase	3120.45	21.8	454.44
[4.2.1.83]4-oxalmesaconate hydratase	3101.29	76.97	7172.76
[4.1.1.45]Aminocarboxymuconate-semialdehyde decarboxylase	3096.55	32.27	8904.56
[1.13.99.1]Inositol oxygenase	3080.81	22.2	1457.49
[4.2.1.53]Oleate hydratase	3079.81	136.48	4046.19
[3.2.1.89]Arabinogalactan endo-beta-1,4-galactanase	3065.56	58.05	1098.73
[1.7.7.2]Ferredoxin--nitrate reductase	3061.93	26.5	774.85
[2.3.1.82]Aminoglycoside 6'-N-acetyltransferase	3046.55	63.13	2630.45
[3.5.2.9]5-oxoprolinase (ATP-hydrolyzing)	3027.62	40.67	4645.74
[2.7.7.71]D-glycero-alpha-D-manno-heptose 1-phosphate guanylyltransferase	3027.36	29.67	473.02
[1.1.3.48]3-deoxy-alpha-D-manno-octulosonate 8-oxidase	3021.01	26.4	487.86
[4.1.1.55]4,5-dihydroxyphthalate decarboxylase	3020.04	0.8	7027.41
[5.4.99.26]tRNA pseudouridine(65) synthase	2995	142.28	6595.54
[5.4.3.2]Lysine 2,3-aminomutase	2994.11	20.27	4932.49
[2.5.1.101]N,N'-diacetyllegionaminate synthase	2979.63	28.31	267.29
[5.4.99.9]UDP-galactopyranose mutase	2952.2	139.2	4155.12
[1.5.1.10]Saccharopine dehydrogenase (NADP(+), L-glutamate-forming)	2941.2	20.2	51.51
[1.17.4.2]Ribonucleoside-triphosphate reductase	2937.56	220.1	5458.19
[3.2.1.184]UDP-N,N'-diacetylbacillosamine 2-epimerase (hydrolyzing)	2935.41	24.01	180.38
[3.1.3.37]Sedoheptulose-bisphosphatase	2932.26	12.7	6309.04
[3.2.1.132]Chitosanase	2914.44	22.47	93.8
[1.2.1.60]5-carboxymethyl-2-hydroxymuconic-semialdehyde dehydrogenase	2912.69	66.48	3186.74
[3.2.1.11]Dextranase	2911.94	21.34	72.68
[2.2.1.10]2-amino-3,7-dideoxy-D-threo-hept-6-ulosonate synthase	2904.97	21.14	41.88
[1.4.1.24]3-dehydroquinate synthase II	2902.96	21.47	67.18
[4.1.99.20]3-amino-4-hydroxybenzoate synthase	2902.63	20.2	41.49
[3.1.22.1]Deoxyribonuclease II	2902.22	20.2	182.67
[2.5.1.68](2Z,6E)-farnesyl diphosphate synthase	2899.55	57.66	3252.39
[6.2.1.20]Long-chain-fatty-acid--[acyl-carrier-protein] ligase	2830.31	17.11	5719.19
[1.8.7.1]Assimilatory sulfite reductase (ferredoxin)	2812.42	45.22	4341.35
[1.18.6.1]Nitrogenase	2782.06	26.59	3559.46
[4.2.99.21]Isochorismate lyase	2779.82	41.4	6774.65
[2.3.1.40]Acyl-[acyl-carrier-protein]--phospholipid O-acyltransferase	2759.8	13.11	5296.43
[2.1.1.219]tRNA (adenine(57)-N(1)/adenine(58)-N(1))-methyltransferase	2717.11	60.19	3352.76
[2.1.1.220]tRNA (adenine(58)-N(1))-methyltransferase	2717.11	60.19	3352.76
[1.3.1.43]Arogenate dehydrogenase	2707.04	10.8	6085.75
[5.1.3.29]L-fucose mutarotase	2703.61	18.27	4464.3
[2.4.1.288]decaprenol beta-1,5/1,6-galactofuranosyltransferase	2696.8	66.72	2458
[1.2.1.32]Aminomuconate-semialdehyde dehydrogenase	2654.9	84	5592.56
[1.2.1.85]2-hydroxymuconate-6-semialdehyde dehydrogenase	2654.9	84	5592.56
[3.4.13.21]Dipeptidase E	2620.67	60.1	2756.67
[1.2.1.19]Aminobutyraldehyde dehydrogenase	2619.69	9.8	7896.97
[3.5.1.49]Formamidase	2579.29	136.93	4313.69
[1.17.2.1]Nicotinate dehydrogenase (cytochrome)	2574.89	179.56	8268.91
[1.7.1.7]GMP reductase	2573.03	109.14	3235.69
[1.7.2.1]Nitrite reductase (NO-forming)	2572.41	81.03	1961.05
[3.5.1.115]Mycothiol S-conjugate amidase	2570.68	44.12	3063.55
[2.4.1.250]D-inositol-3-phosphate glycosyltransferase	2532.26	45.22	3033.08
[3.1.1.73]Feruloyl esterase	2527.58	141.7	8843.58
[2.7.1.184]Sulfofructose kinase	2507.33	31	2436.16
[1.13.11.6]3-hydroxyanthranilate 3,4-dioxygenase	2495.73	128.8	5643.47
[2.6.1.59]dTDP-4-amino-4,6-dideoxygalactose transaminase	2492.47	41.83	6282.68
[2.3.1.189]Mycothiol synthase	2489.64	43.22	2944.32
[6.3.1.13]ligase	2485.8	44.42	2959.35
[2.7.1.19]Phosphoribulokinase	2475.25	15.68	4084.44
[1.3.3.6]Acyl-CoA oxidase	2464.32	47.52	2763.34
[1.7.2.5]Nitric-oxide reductase (cytochrome c)	2457.72	110.11	1927.27
[3.5.99.5]2-aminomuconate deaminase	2450.54	29.2	5360.01
[3.1.21.7]Deoxyribonuclease V	2449.48	116.06	4597.8
[3.1.2.28]1,4-dihydroxy-2-naphthoyl-CoA hydrolase	2416.01	15.43	5563.97
[3.5.1.103]deacetylase	2406.49	41.99	2806.57
[1.3.8.8]Long-chain-acyl-CoA dehydrogenase	2406.33	64.86	1757.72
[5.3.3.17]Trans-2,3-dihydro-3-hydroxyanthranilate isomerase	2404.8	10.37	3685.72
[1.1.1.303]Diacetyl reductase ((R)-acetoin forming)	2399.77	50.07	6049.19
[1.1.1.4](R,R)-butanediol dehydrogenase	2399.77	50.07	6049.19
[1.3.5.3]Protoporphyrinogen IX dehydrogenase (menaquinone)	2385.8	44.84	3040.08
[3.2.1.123]Endoglycosylceramidase	2383.57	74.8	1492
[2.6.1.96]4-aminobutyrate--pyruvate transaminase	2374.76	3.1	2996.54
[2.3.1.46]Homoserine O-succinyltransferase	2338.88	91.07	4681.85
[1.2.7.1]Pyruvate synthase	2330.06	130.6	4910.14
[1.3.99.8]2-furoyl-CoA dehydrogenase	2316.14	164.4	5027.23
[1.1.1.306]S-(hydroxymethyl)mycothiol dehydrogenase	2294.69	41.62	2365.07
[1.8.1.15]Mycothione reductase	2290.92	45.95	2036.98
[2.5.1.44]Homospermidine synthase	2265.79	3.87	3178.33
[5.5.1.19]Lycopene beta-cyclase	2244.25	74.25	3756.27
[4.1.2.40]Tagatose-bisphosphate aldolase	2234.42	57.23	3402.41
[1.14.14.1]Unspecific monooxygenase	2217.94	83.8	1590.99
[1.1.1.6]Glycerol dehydrogenase	2203.21	37.66	3979.87
[4.1.1.68]5-oxopent-3-ene-1,2,5-tricarboxylate decarboxylase	2173.21	112.49	4389.25
[1.7.99.1]Hydroxylamine reductase	2162.07	73.2	3141.78
[1.3.1.28]2,3-dihydro-2,3-dihydroxybenzoate dehydrogenase	2133.67	36.18	1913.34
[1.20.4.3]Mycoredoxin	2097.44	40.59	2218.35
[3.5.2.5]Allantoinase	2074.95	23.94	5061.35
[3.5.1.82]N-acyl-D-glutamate deacylase	2062.13	29	1884.06
[4.1.1.35]UDP-glucuronate decarboxylase	2048	69.74	4395.84
[1.7.3.3]Factor independent urate hydroxylase	2037.32	36.27	2693.96
[4.4.1.21]S-ribosylhomocysteine lyase	2036.44	97.61	3969.57
[1.4.3.10]Putrescine oxidase	2009.48	38.05	1220.03
[4.2.1.55]3-hydroxybutyryl-CoA dehydratase	2001.02	11.85	3377.06
[1.5.1.33]Pteridine reductase	1983.75	103.73	5080.17
[3.2.1.93]Alpha,alpha-phosphotrehalase	1962.01	19.21	2521.59
[6.3.2.31]Coenzyme F420-0:L-glutamate ligase	1955.54	43.24	3260.94
[6.3.2.34]Coenzyme F420-1:gamma-L-glutamate ligase	1955.54	43.24	3260.94
[4.1.1.2]Oxalate decarboxylase	1923.79	29.53	3069.69
[2.4.1.315]Diglucosyl diacylglycerol synthase (1,6-linking)	1915.11	12.14	3154.75
[1.1.1.91]Aryl-alcohol dehydrogenase (NADP(+))	1901.94	35.87	1013.82
[3.2.1.45]Glucosylceramidase	1901.21	25.56	7826.88
[1.14.99.46]Pyrimidine monooxygenase	1894.83	37.93	4486.93
[1.14.19.2]Stearoyl-[acyl-carrier-protein] 9-desaturase	1892.84	39.14	4225.97
[1.16.3.2]Bacterial non-heme ferritin	1890.37	86.59	4764.23
[4.1.3.24]Malyl-CoA lyase	1889.63	10.6	4267.32
[1.1.1.90]Aryl-alcohol dehydrogenase	1886.9	35.94	3435.43
[2.7.1.5]Rhamnulokinase	1878.42	62.1	4739.52
[4.1.1.96]Carboxynorspermidine decarboxylase	1873.54	50.39	5199.78
[3.5.1.24]Choloylglycine hydrolase	1867.2	118.91	4183.18
[1.3.7.7]Ferredoxin:protochlorophyllide reductase (ATP-dependent)	1866.11	6	5291.35
[1.3.1.44]Trans-2-enoyl-CoA reductase (NAD(+))	1851.05	104.28	9155.47
[1.11.1.19]Dye decolorizing peroxidase	1850.63	34.85	1362.13
[1.4.9.1]Methylamine dehydrogenase (amicyanin)	1844.81	29.51	2730.73
[4.2.2.6]Oligogalacturonide lyase	1838.02	2.3	2428.11
[4.1.1.18]Lysine decarboxylase	1831.31	79.8	3249.83
[3.5.2.15]Cyanuric acid amidohydrolase	1815.64	68.57	1077.03
[3.8.1.5]Haloalkane dehalogenase	1809.64	183.8	3417.27
[2.7.7.68]2-phospho-L-lactate guanylyltransferase	1803.72	39.84	2586.86
[1.1.1.41]Isocitrate dehydrogenase (NAD(+))	1801.42	102.8	5486.16
[2.7.8.28]2-phospho-L-lactate transferase	1796.84	40.84	2667
[1.4.3.21]Primary-amine oxidase	1789.08	20.31	3122.56
[1.14.13.107]Limonene 1,2-monooxygenase	1780.18	29.87	1762.73
[3.6.3.24]Nickel-transporting ATPase	1776.7	19.77	1179.99
[1.3.99.35]Chlorophyllide a reductase	1773.96	2.8	5231.44
[1.1.1.88]Hydroxymethylglutaryl-CoA reductase	1756.03	63.58	1742.66
[2.4.1.80]Ceramide glucosyltransferase	1748.21	6	8646.89
[1.13.11.15]3,4-dihydroxyphenylacetate 2,3-dioxygenase	1741.86	56.68	2771.04
[5.3.2.8]4-oxalomesaconate tautomerase	1741.31	7.27	3447.04
[2.1.1.10]Homocysteine S-methyltransferase	1740.5	37.89	4178.03
[3.5.1.110]Peroxyureidoacrylate/ureidoacrylate amidohydrolase	1725.18	37.93	3248.41
[2.7.1.100]S-methyl-5-thioribose kinase	1714.48	7.51	2862.91
[2.4.1.57]Phosphatidylinositol alpha-mannosyltransferase	1713.52	40.59	2422.88
[2.1.1.189]23S rRNA (uracil(747)-C(5))-methyltransferase	1704.4	13.4	3038.31
[4.1.1.15]Glutamate decarboxylase	1697.28	70.56	2354.4
[1.1.1.53]3-alpha(or 20-beta)-hydroxysteroid dehydrogenase	1694.94	33	2715.88
[1.7.2.4]Nitrous-oxide reductase	1690.72	95.23	1000.48
[2.8.3.8]Acetate CoA-transferase	1677.85	84.34	2184.56
[3.2.1.122]Maltose-6'-phosphate glucosidase	1677.59	41.75	915.59
[1.1.1.17]Mannitol-1-phosphate 5-dehydrogenase	1668.31	41.87	3227.37
[1.1.5.6]Formate dehydrogenase-N	1659.9	17.4	802.14
[1.3.1.14]Dihydroorotate dehydrogenase (NAD(+))	1638.81	96.88	4809.28
[2.7.1.144]Tagatose-6-phosphate kinase	1626.27	8.3	3674.95
[3.5.3.9]Allantoate deiminase	1613.89	12.73	4299.99
[1.2.1.21]Glycolaldehyde dehydrogenase	1608.77	9.05	3673.31
[1.2.1.22]Lactaldehyde dehydrogenase	1608.77	9.05	3673.31
[1.14.13.165]Nitric-oxide synthase (NAD(P)H)	1605.54	31.07	998.94
[2.8.3.9]Butyrate--acetoacetate CoA-transferase	1595.88	77.94	2096.3
[4.1.1.77]2-oxo-3-hexenedioate decarboxylase	1560.71	84.27	2287.83
[4.2.1.129]Squalene--hopanol cyclase	1551.57	3.29	6566.27
[5.4.99.17]Squalene--hopene cyclase	1551.57	3.29	6566.27
[2.4.1.266]Glucosyl-3-phosphoglycerate synthase	1531.81	36.3	3408
[1.1.98.3]Decaprenylphospho-beta-D-ribofuranose 2-dehydrogenase	1526.8	34.72	1751.35
[2.7.8.20]Phosphatidylglycerol--membrane-oligosaccharide glycerophosphotransferase	1526.28	162.61	2879.56
[1.1.1.336]UDP-N-acetyl-D-mannosamine dehydrogenase	1523.39	13.11	4609.81
[2.4.1.287]galactofuranosyltransferase	1522.61	36.12	1709.99
[1.14.13.9]Kynurenine 3-monooxygenase	1519.36	98	3998.69
[2.7.8.6]Undecaprenyl-phosphate galactose phosphotransferase	1517.03	1.63	1836.83
[1.12.1.2]Hydrogen dehydrogenase	1514.16	16.4	375.28
[2.7.1.8]Glucosamine kinase	1505.52	12.1	3194.47
[2.7.1.53]L-xylulokinase	1504.03	12.23	2418.32
[4.1.2.20]2-dehydro-3-deoxyglucarate aldolase	1499.48	11.93	5387.31
[2.8.3.22]Succinyl-CoA--L-malate CoA-transferase	1486.39	8.08	207.44
[1.7.7.1]Ferredoxin--nitrite reductase	1482.37	8.37	2683.57
[1.3.8.12](2S)-methylsuccinyl-CoA dehydrogenase	1481.23	7.2	2552.75
[2.4.1.289]N-acetylglucosaminyl-diphospho-decaprenol L-rhamnosyltransferase	1468.01	35.62	2071.55
[3.7.1.17]hydrolase	1452.04	29.6	5643.07
[1.1.1.333]Decaprenylphospho-beta-D-erythro-pentofuranosid-2-ulose 2-reductase	1451.99	35.12	1713.79
[1.14.12.1]Anthranilate 1,2-dioxygenase (deaminating, decarboxylating)	1451.03	1.92	8310.47
[2.4.2.45]Decaprenyl-phosphate phosphoribosyltransferase	1446.74	34.72	1745.28
[4.2.1.108]Ectoine synthase	1438.7	32.9	1683.28
[2.4.1.11]Glycogen(starch) synthase	1433.99	38.2	1803.5
[2.3.2.5]Glutaminyl-peptide cyclotransferase	1432.17	0.87	3029.5
[4.1.1.86]Diaminobutyrate decarboxylase	1422.11	5.31	2511.74
[2.6.1.36]L-lysine 6-transaminase	1416.11	32	1571.59
[4.2.99.20]2-succinyl-6-hydroxy-2,4-cyclohexadiene-1-carboxylate synthase	1414.74	13.97	2722.9
[5.4.1.3]2-methylfumaryl-CoA isomerase	1412.79	29.4	1767.36
[1.13.11.25]dioxygenase	1408.4	30.2	6051.46
[1.5.1.36]Flavin reductase (NADH)	1408.26	2.71	2798.11
[1.4.7.1]Glutamate synthase (ferredoxin)	1407.25	99.57	1928.99
[4.1.1.74]Indolepyruvate decarboxylase	1400.89	7.9	4349.4
[4.99.1.5]Aliphatic aldoxime dehydratase	1380.49	28.43	881.68
[3.1.1.11]Pectinesterase	1379.59	9.78	3281.18
[3.5.4.12]dCMP deaminase	1371.92	110.69	3426.94
[2.3.1.178]Diaminobutyrate acetyltransferase	1367.7	32.3	1564.67
[4.3.1.15]Diaminopropionate ammonia-lyase	1365.09	21.14	2311.96
[2.4.2.43]Lipid IV(A) 4-amino-4-deoxy-L-arabinosyltransferase	1360.3	8.91	1926.47
[2.3.1.228]Isovaleryl-homoserine lactone synthase	1356.12	3.6	2162.81
[2.3.1.229]4-coumaroyl-homoserine lactone synthase	1356.12	3.6	2162.81
[4.2.1.56]Itaconyl-CoA hydratase	1356.1	6.88	156.56
[1.1.98.2]Glucose-6-phosphate dehydrogenase (coenzyme-F420)	1350.78	30.9	1855.03
[1.14.13.7]Phenol 2-monooxygenase	1346.85	11.54	847.14
[2.3.1.19]Phosphate butyryltransferase	1335	79.85	2519.36
[1.13.11.8]Protocatechuate 4,5-dioxygenase	1325.93	6.21	4401.34
[2.4.2.2]Pyrimidine-nucleoside phosphorylase	1313.48	50.68	3146.3
[1.1.1.136]UDP-N-acetylglucosamine 6-dehydrogenase	1312.19	10.94	1930.93
[4.1.2.43]3-hexulose-6-phosphate synthase	1311.86	7.51	2771.17
[1.5.1.28]Opine dehydrogenase	1310.67	7.93	1072.07
[1.13.11.16]3-carboxyethylcatechol 2,3-dioxygenase	1300.33	35.3	1158.63
[4.1.1.7]Benzoylformate decarboxylase	1298.65	69.18	3327.46
[1.14.99.50]Gamma-glutamyl hercynylcysteine S-oxide synthase	1298.59	32.4	1615.94
[3.4.15.6]Cyanophycinase	1293.38	7	1264.14
[4.1.1.71]2-oxoglutarate decarboxylase	1287.29	33.82	1572.79
[2.1.1.44]L-histidine N(alpha)-methyltransferase	1284.75	32.2	1850.39
[2.1.3.9]N-acetylornithine carbamoyltransferase	1281.24	97.6	3788.87
[1.1.1.206]Tropinone reductase I	1273.19	98.2	3824.15
[2.8.4.2]Arsenate-mycothiol transferase	1272.92	34.32	1109.59
[2.4.2.47]Arabinofuranan 3-O-arabinosyltransferase	1267.01	32.65	1343.52
[2.7.1.59]N-acetylglucosamine kinase	1266.38	12.03	2829.16
[3.2.1.24]Alpha-mannosidase	1262.11	45.77	4438.54
[4.1.2.19]Rhamnulose-1-phosphate aldolase	1260.8	21.82	1852.7
[2.4.2.46]Galactan 5-O-arabinofuranosyltransferase	1254.29	32.32	1424.04
[2.7.1.166]3-deoxy-D-manno-octulosonic acid kinase	1251.78	100.8	3918.88
[2.6.1.82]Putrescine aminotransferase	1251.39	2.53	464.62
[3.5.2.18]Enamidase	1246.51	67.9	1701.86
[6.3.1.1]Aspartate--ammonia ligase	1232.78	84.07	2204.33
[3.7.1.14]2-hydroxy-6-oxonona-2,4-dienedioate hydrolase	1229.58	35.48	1238.45
[1.1.3.8]L-gulonolactone oxidase	1226.86	31.87	1146.95
[3.1.2.1]Acetyl-CoA hydrolase	1220.08	28.7	1002.63
[4.1.3.45]3-hydroxybenzoate synthase	1211.73	96.8	3763.88
[3.1.4.52]Cyclic-guanylate-specific phosphodiesterase	1210.85	7.27	4946.41
[1.4.1.23]Valine dehydrogenase (NAD(+))	1199.81	31.27	933.62
[2.3.3.14]Homocitrate synthase	1199.33	4.89	844.25
[1.3.1.85]Crotonyl-CoA carboxylase/reductase	1193.36	7.2	2226.92
[3.4.11.14]Cytosol alanyl aminopeptidase	1191.23	2.56	3587.02
[2.7.1.22]Ribosylnicotinamide kinase	1187.8	8.58	2070.6
[1.2.99.5]Formylmethanofuran dehydrogenase	1186.75	9.76	5071.5
[1.1.1.371]Scyllo-inositol 2-dehydrogenase (NADP(+))	1183.87	0.94	2714.44
[3.5.1.107]Maleamate amidohydrolase	1181.49	2.5	3138.28
[3.6.1.26]CDP-diacylglycerol diphosphatase	1181.36	8.86	4044.94
[1.13.11.9]2,5-dihydroxypyridine 5,6-dioxygenase	1181.3	3.93	2253.52
[4.2.1.148]2-methylfumaryl-CoA hydratase	1166.32	7.6	2089.79
[3.5.1.23]Ceramidase	1165.06	30.21	962.72
[1.2.98.1]Formaldehyde dismutase	1163.41	29.2	777.78
[1.1.1.305]UDP-glucuronic acid oxidase (UDP-4-keto-hexauronic acid decarboxylating)	1161.11	11.61	1906.19
[2.1.2.13]UDP-4-amino-4-deoxy-L-arabinose formyltransferase	1161.11	11.61	1906.19
[1.5.1.34]6,7-dihydropteridine reductase	1154.51	19.43	3848.76
[1.14.13.70]Sterol 14-alpha-demethylase	1153.12	29	1192.89
[3.5.1.56]N,N-dimethylformamidase	1147.09	0.6	1157.58
[3.2.1.165]Exo-1,4-beta-D-glucosaminidase	1146.26	0.4	3028.44
[3.4.24.25]Vibriolysin	1139.56	0.001	2856.74
[3.4.24.26]Pseudolysin	1135.61	0.001	2819.07
[4.1.3.3]N-acetylneuraminate lyase	1134.97	71.94	1375.64
[3.6.3.6]Proton-exporting ATPase	1134.01	28.94	822.17
[3.1.1.53]Sialate O-acetylesterase	1123.89	63.83	6143.26
[2.3.1.28]Chloramphenicol O-acetyltransferase	1122.79	40.84	2738.7
[3.6.3.40]Teichoic-acid-transporting ATPase	1122.38	53.06	1509.21
[3.13.1.3]2'-hydroxybiphenyl-2-sulfinate desulfinase	1122	28	494.27
[4.1.1.64]2,2-dialkylglycine decarboxylase (pyruvate)	1121.46	1.3	1867.01
[3.4.24.11]Neprilysin	1120.77	28.8	745.29
[2.7.1.72]Streptomycin 6-kinase	1116.54	142.3	2885.52
[1.14.13.20]2,4-dichlorophenol 6-monooxygenase	1112.71	2.08	3671.36
[1.1.1.338](2R)-3-sulfolactate dehydrogenase (NADP(+))	1107.54	4.4	1892.17
[2.6.1.81]Succinylornithine transaminase	1100.78	8.09	1979.28
[3.4.21.101]Xanthomonalisin	1095.8	0.001	2812.53
[4.1.1.85]3-dehydro-L-gulonate-6-phosphate decarboxylase	1090.54	24.46	1191.93
[3.5.1.77]N-carbamoyl-D-amino-acid hydrolase	1087.27	1	541.61
[2.7.1.60]N-acylmannosamine kinase	1077.6	10.57	454.87
[2.1.1.265]Tellurite methyltransferase	1056.56	10.57	1982.86
[2.1.1.178]16S rRNA (cytosine(1407)-C(5))-methyltransferase	1053.09	11.43	1936.09
[2.7.7.73]Sulfur carrier protein ThiS adenylyltransferase	1037.93	14.63	2014.35
[2.5.1.105]5'-phosphate synthase	1035.29	28.72	1884.99
[3.1.3.4]Phosphatidate phosphatase	1032.44	11.29	2019.99
[3.1.3.81]Diacylglycerol diphosphate phosphatase	1032.44	11.29	2019.99
[2.8.3.10]Citrate CoA-transferase	1032.06	24.2	1133.95
[2.3.1.210]dTDP-4-amino-4,6-dideoxy-D-galactose acyltransferase	1028.9	7.33	1947.88
[1.8.5.3]Dimethylsulfoxide reductase	1014.55	24.4	675.03
[1.3.1.32]Maleylacetate reductase	1014.08	1	1644.24
[2.4.1.64]Alpha,alpha-trehalose phosphorylase	1009.44	26.59	2256.84
[3.1.3.8]3-phytase	1004.54	103.1	4079.66
[2.3.1.243]Lauroyl-Kdo(2)-lipid IV(A) myristoyltransferase	999.11	11.53	1965.6
[2.6.1.87]UDP-4-amino-4-deoxy-L-arabinose aminotransferase	996.45	8.41	1898.81
[2.7.1.89]Thiamine kinase	996.29	10.53	1918.42
[3.1.3.10]Glucose-1-phosphatase	996.22	7.93	1852.78
[1.16.1.3]Aquacobalamin reductase	995.97	14.73	1939.95
[1.5.1.41]Riboflavin reductase (NAD(P)H)	995.97	14.73	1939.95
[3.6.1.25]Triphosphatase	995.33	10.73	1939.42
[3.2.1.10]Oligo-1,6-glucosidase	993.97	36.9	1605.37
[2.7.1.73]Inosine kinase	993.77	13.93	1889.66
[1.97.1.9]Selenate reductase	992.92	18.97	673.94
[3.4.24.55]Pitrilysin	991.27	8.13	1893.07
[3.1.21.5]Type III site-specific deoxyribonuclease	990.53	65.49	1404.83
[3.6.3.33]Vitamin B12-transporting ATPase	990.21	10.53	1923.19
[3.1.4.14][Acyl-carrier-protein] phosphodiesterase	988.99	8.13	1888.81
[1.5.1.7]Saccharopine dehydrogenase (NAD(+), L-lysine-forming)	987.25	39.39	3121.52
[2.4.1.180]Lipopolysaccharide N-acetylmannosaminouronosyltransferase	985.86	7.37	1928.46
[2.4.1.325]TDP-N-acetylfucosamine:lipid II N-acetylfucosaminyltransferase	985.31	7.33	1891.28
[2.3.1.242]Kdo(2)-lipid IV(A) palmitoleoyltransferase	985.31	7.33	1877.75
[4.4.1.24](2R)-sulfolactate sulfo-lyase	985.06	4	2418.43
[3.2.1.99]Arabinan endo-1,5-alpha-L-arabinosidase	980.53	9.84	3139.67
[3.5.1.94]Gamma-glutamyl-gamma-aminobutyrate hydrolase	972.29	7.33	1817.28
[6.3.1.11]Glutamate--putrescine ligase	970.81	1.75	2546.61
[2.7.1.47]D-ribulokinase	969.43	0.6	309.86
[1.1.1.308]Sulfopropanediol 3-dehydrogenase	964.38	2.9	2742.96
[2.1.1.174]23S rRNA (guanine(1835)-N(2))-methyltransferase	960.57	10.7	1478.08
[1.16.1.9]Ferric-chelate reductase (NADPH)	955.28	7.3	1442.87
[2.3.1.193]tRNA(Met) cytidine acetyltransferase	947.32	7.53	2236.65
[3.1.3.26]4-phytase	945.78	8.1	3704.16
[4.2.1.68]L-fuconate dehydratase	943.93	8.23	4993.99
[2.4.1.4]Amylosucrase	943.56	28.81	825.91
[3.2.1.3]Glucan 1,4-alpha-glucosidase	941.95	3.4	2053.99
[3.1.3.89]5'-deoxynucleotidase	941.1	16.43	2287.89
[2.7.1.119]Hygromycin-B 7''-O-kinase	933.87	0.4	218
[3.1.27.6]Enterobacter ribonuclease	933.76	7.4	804.59
[6.2.1.25]Benzoate--CoA ligase	923.87	31.55	1695.92
[3.4.11.23]PepB aminopeptidase	920.36	8.53	1886.53
[1.13.11.14]2,3-dihydroxybenzoate 3,4-dioxygenase	919.58	0.4	630.18
[3.2.1.180]Unsaturated chondroitin disaccharide hydrolase	917.61	11.17	804.95
[3.6.1.45]UDP-sugar diphosphatase	916.91	7.53	1852.12
[1.1.1.380]L-gulonate 5-dehydrogenase	911.47	5.6	1999.89
[4.2.1.149]Crotonobetainyl-CoA hydratase	907.99	10.74	1853.63
[2.7.7.61]Citrate lyase holo-[acyl-carrier protein] synthase	904.36	22.6	1104.83
[6.2.1.22][Citrate (pro-3S)-lyase] ligase	904.19	19.6	1055.54
[5.1.3.22]L-ribulose-5-phosphate 3-epimerase	901.86	19.8	703.4
[4.2.1.90]L-rhamnonate dehydratase	897.04	8.6	2632.73
[3.4.23.51]HycI peptidase	889.6	10.63	806.52
[4.1.1.8]Oxalyl-CoA decarboxylase	886.62	8.8	2593.1
[5.3.99.11]2-keto-myo-inositol isomerase	883.47	0.93	1981.86
[1.1.1.276]Serine 3-dehydrogenase (NADP(+))	879.66	98.8	2612.66
[1.10.3.12]Menaquinol oxidase (H(+)-transporting)	877.24	15	1472.33
[3.1.31.1]Micrococcal nuclease	871.11	10.44	1265.43
[3.6.1.65](d)CTP diphosphatase	863.28	10.33	765.9
[1.5.8.4]Dimethylglycine dehydrogenase	860.21	4.8	802.58
[1.1.1.77]Lactaldehyde reductase	857.02	48.81	1902.14
[1.1.2.7]Methanol dehydrogenase (cytochrome c)	855.27	0.6	1975.27
[1.12.7.2]Ferredoxin hydrogenase	853.75	9.28	703.45
[5.1.3.30]D-psicose 3-epimerase	851.57	6.97	1641.56
[5.1.3.31]D-tagatose 3-epimerase	851.57	6.97	1641.56
[2.3.1.223]3-oxo-5,6-didehydrosuberyl-CoA thiolase	849.79	7.57	747.01
[3.5.3.17]Guanidinopropionase	842.94	4.68	311.84
[3.4.21.105]Rhomboid protease	836.64	53.31	2487.86
[3.5.1.78]Glutathionylspermidine amidase	824.7	10.5	387.59
[6.3.1.8]Glutathionylspermidine synthase	824.7	10.5	387.59
[2.7.2.15]Propionate kinase	816.48	7.1	384.3
[2.7.13.1]Protein-histidine pros-kinase	812.72	68.25	383.7
[1.13.11.37]Hydroxyquinol 1,2-dioxygenase	809.64	74.2	1912.38
[2.6.1.55]Taurine--2-oxoglutarate transaminase	806.12	14.34	2722.61
[1.12.1.3]Hydrogen dehydrogenase (NADP(+))	801.08	63.28	1788.64
[6.1.1.13]D-alanine--poly(phosphoribitol) ligase	797.45	136.82	3967.21
[1.6.2.4]NADPH--hemoprotein reductase	786.28	54.9	549.22
[6.2.1.31]2-furoate--CoA ligase	772.02	54.8	1670.31
[2.1.1.250][Trimethylamine--corrinoid protein] Co-methyltransferase	769.46	10.34	871.58
[1.1.1.140]Sorbitol-6-phosphate 2-dehydrogenase	763.51	8.8	614.58
[1.3.98.1]Dihydroorotate oxidase (fumarate)	763.03	55.61	1061.98
[3.5.3.3]Creatinase	762.12	6.5	3419.37
[2.7.1.83]Pseudouridine kinase	753.71	58.57	1001.47
[4.2.1.25]L-arabinonate dehydratase	747.46	55.1	1350
[3.5.1.101]L-proline amide hydrolase	746.12	1	238.96
[4.2.1.77]Trans-L-3-hydroxyproline dehydratase	744.3	2	1587.73
[4.1.1.5]Acetolactate decarboxylase	737.15	35.8	2334.85
[3.4.15.1]Peptidyl-dipeptidase A	731.77	101.73	3042.87
[2.4.1.213]Glucosylglycerol-phosphate synthase	722.24	6.5	31.41
[2.7.2.7]Butyrate kinase	721.17	25.82	816.76
[1.1.1.56]Ribitol 2-dehydrogenase	718.6	0.5	1161.12
[6.1.1.24]Glutamate--tRNA(Gln) ligase	715.62	37.92	1312.05
[3.11.1.2]Phosphonoacetate hydrolase	713.22	1.6	2986.63
[3.4.24.71]Endothelin-converting enzyme 1	709.03	3.6	3372.79
[1.1.3.47]5-(hydroxymethyl)furfural oxidase	673.41	2	3333.32
[1.1.99.21]D-sorbitol dehydrogenase (acceptor)	671.7	40.5	1841
[3.7.1.5]Acylpyruvate hydrolase	668.49	4.25	581.26
[3.4.22.40]Bleomycin hydrolase	667.88	66.81	1662.77
[4.1.2.44]Benzoyl-CoA-dihydrodiol lyase	666.49	31.25	1719.72
[1.1.1.159]7-alpha-hydroxysteroid dehydrogenase	663.82	9.2	4202.41
[2.7.7.39]Glycerol-3-phosphate cytidylyltransferase	663.07	29.35	1674.19
[5.4.2.6]Beta-phosphoglucomutase	659.2	40.52	1103.39
[2.4.1.58]Lipopolysaccharide glucosyltransferase I	639.46	1.2	271.05
[2.7.8.12]CDP-glycerol glycerophosphotransferase	632.27	24.65	1222.04
[1.1.9.1]Alcohol dehydrogenase (azurin)	630.91	8.3	1596.21
[3.1.1.57]2-pyrone-4,6-dicarboxylate lactonase	629.2	33.2	1283.6
[2.5.1.62]Chlorophyll synthase	623.08	1.7	1766.31
[1.3.1.83]Geranylgeranyl diphosphate reductase	620.97	1.7	1767.71
[1.14.13.81]Magnesium-protoporphyrin IX monomethyl ester (oxidative) cyclase	620.3	1.3	1773.15
[2.3.1.184]Acyl-homoserine-lactone synthase	618.88	7.23	5299.58
[1.1.1.310](S)-sulfolactate dehydrogenase	616.97	0.53	216.69
[3.2.1.31]Beta-glucuronidase	613.31	38.01	3387.36
[4.1.1.33]Diphosphomevalonate decarboxylase	612.28	36.43	1001.76
[2.7.1.36]Mevalonate kinase	611.62	37.3	996.03
[3.1.26.8]Ribonuclease M5	609.2	42.55	1381.19
[2.4.1.52]Poly(glycerol-phosphate) alpha-glucosyltransferase	608.59	32.19	691.44
[4.2.1.43]2-dehydro-3-deoxy-L-arabinonate dehydratase	604.64	54.3	574.44
[3.2.1.78]Mannan endo-1,4-beta-mannosidase	597.98	25.34	2016.12
[2.1.2.5]Glutamate formimidoyltransferase	592.21	21.64	2220.12
[4.2.1.131]Carotenoid 1,2-hydratase	591.87	0.7	1742.9
[1.3.99.27]1-hydroxycarotenoid 3,4-desaturase	590.49	0.7	1744.1
[2.1.1.210]Demethylspheroidene O-methyltransferase	589.18	0.7	1742.89
[3.5.1.86]Mandelamide amidase	587.76	2.13	1603.73
[2.6.1.83]LL-diaminopimelate aminotransferase	586.58	66.73	1803.78
[3.4.11.10]Bacterial leucyl aminopeptidase	585.28	1.4	627.44
[4.1.99.14]Spore photoproduct lyase	584.05	12.84	1341.51
[2.4.1.252]GDP-mannose:cellobiosyl-diphosphopolyprenol alpha-mannosyltransferase	580.84	2.8	650.51
[1.2.1.87]Propanal dehydrogenase (CoA-propanoylating)	572.4	70.91	4756.83
[1.14.13.84]4-hydroxyacetophenone monooxygenase	568.94	0.6	790.15
[1.1.1.312]2-hydroxy-4-carboxymuconate semialdehyde hemiacetal dehydrogenase	568.41	31.6	1235.22
[4.2.1.114]Methanogen homoaconitase	565.78	3.15	87.33
[1.14.17.3]Peptidylglycine monooxygenase	555.61	0.2	36.47
[1.13.11.57]Gallate dioxygenase	553.74	0.3	522.73
[3.5.2.12]6-aminohexanoate-cyclic-dimer hydrolase	553.16	1	1651.17
[5.1.3.25]dTDP-L-rhamnose 4-epimerase	536.74	6.07	1966.66
[5.1.1.4]Proline racemase	536.59	4.17	383.47
[2.7.1.95]Kanamycin kinase	532.38	9.54	623.6
[1.1.3.41]Alditol oxidase	531.56	9.07	2314.75
[1.1.2.6]Polyvinyl alcohol dehydrogenase (cytochrome)	529.88	0.2	248.21
[3.2.1.58]Glucan 1,3-beta-glucosidase	528.43	1.2	547.3
[1.8.5.2]Thiosulfate dehydrogenase (quinone)	527.62	12.94	2564.21
[1.1.1.34]Hydroxymethylglutaryl-CoA reductase (NADPH)	523.51	1.87	152
[1.2.7.5]Aldehyde ferredoxin oxidoreductase	520.81	9.66	348.12
[1.16.8.1]Cob(II)yrinic acid a,c-diamide reductase	519.68	0.8	508.45
[5.1.3.8]N-acylglucosamine 2-epimerase	515.81	24.54	580.59
[1.1.1.65]Pyridoxine 4-dehydrogenase	514.63	0.5	735.59
[6.3.2.39]Aerobactin synthase	507.57	2.63	733.02
[4.4.1.22]S-(hydroxymethyl)glutathione synthase	493.53	7.2	386.32
[6.3.2.38]N(2)-citryl-N(6)-acetyl-N(6)-hydroxylysine synthase	493.08	2.63	384.16
[6.2.1.27]4-hydroxybenzoate--CoA ligase	490.63	0.2	272.47
[2.7.1.90]Diphosphate--fructose-6-phosphate 1-phosphotransferase	490.17	38.29	887.42
[2.3.3.10]Hydroxymethylglutaryl-CoA synthase	489.15	34.45	935.82
[4.2.1.132]2-hydroxyhexa-2,4-dienoate hydratase	487.26	55.78	4769.56
[1.1.1.11]D-arabinitol 4-dehydrogenase	486.5	67.1	3379.77
[2.7.10.2]Non-specific protein-tyrosine kinase	485.38	1.54	131
[4.2.2.23]Rhamnogalacturonan endolyase	485.14	2.84	1186.71
[3.1.3.41]4-nitrophenylphosphatase	483.66	31.82	601.57
[1.14.15.7]Choline monooxygenase	479.07	68.92	2624.94
[1.1.1.102]3-dehydrosphinganine reductase	477.11	0.4	25.77
[2.7.14.1]Protein arginine kinase	473.69	12.27	976.43
[1.14.18.1]Tyrosinase	472.98	0.6	411.54
[1.1.1.328]Nicotine blue oxidoreductase	470.91	10.17	1487.33
[2.3.1.81]Aminoglycoside N(3')-acetyltransferase	466.11	5.54	278.48
[4.1.3.43]4-hydroxy-2-oxohexanoate aldolase	465.61	55.3	4454.87
[5.1.2.2]Mandelate racemase	458.69	0.2	242.45
[1.3.1.58]2,3-dihydroxy-2,3-dihydro-p-cumate dehydrogenase	456.51	0.2	193.8
[2.1.3.1]Methylmalonyl-CoA carboxytransferase	454.79	38.5	949.78
[1.1.1.376]L-arabinose 1-dehydrogenase (NAD(P)(+))	452.61	54.6	654.28
[2.1.1.113]Site-specific DNA-methyltransferase (cytosine-N(4)-specific)	445.39	1.2	68.26
[5.4.2.9]Phosphoenolpyruvate mutase	442.05	1.3	2222.73
[1.5.3.19]4-methylaminobutanoate oxidase (formaldehyde-forming)	435.19	2.4	1679.29
[1.1.1.367]UDP-2-acetamido-2,6-beta-L-arabino-hexul-4-ose reductase	427.92	3.44	3339.03
[4.2.1.147]5,6,7,8-tetrahydromethanopterin hydro-lyase	421.63	2.54	3026.89
[4.3.1.4]Formimidoyltetrahydrofolate cyclodeaminase	419.09	19	657.36
[5.3.1.26]Galactose-6-phosphate isomerase	415.22	52.33	890.67
[2.8.3.19]CoA:oxalate CoA-transferase	414.34	77.94	1959.98
[6.2.1.9]Malate--CoA ligase	408.2	1.6	1561.48
[1.2.3.3]Pyruvate oxidase	404.33	43.24	822.59
[4.1.99.1]Tryptophanase	404.04	27.56	853.97
[4.2.2.2]Pectate lyase	402.49	1.1	1110.94
[3.2.1.96]Mannosyl-glycoprotein endo-beta-N-acetylglucosaminidase	401.6	13.6	860.23
[5.1.3.10]CDP-paratose 2-epimerase	400.11	1.2	1108.53
[4.4.1.25]L-cysteate sulfo-lyase	399.44	2.07	662.04
[1.1.3.46]4-hydroxymandelate oxidase	396.88	32.97	783.34
[3.2.1.139]Alpha-glucuronidase	388.17	10.55	2074.6
[2.4.1.10]Levansucrase	388.02	4.97	1128.92
[4.1.1.28]Aromatic-L-amino-acid decarboxylase	380.9	7.67	3575.85
[6.3.2.43][Lysine-biosynthesis-protein LysW]--L-2-aminoadipate ligase	378.92	3.27	128.97
[2.7.4.2]Phosphomevalonate kinase	361.45	31.33	731.24
[3.6.3.44]Xenobiotic-transporting ATPase	361.43	5.67	611.64
[4.4.1.2]Homocysteine desulfhydrase	360.4	3.67	1135.5
[3.5.3.18]Dimethylargininase	358.68	5.73	1330.57
[1.3.1.45]2'-hydroxyisoflavone reductase	357.41	1.07	762.79
[3.1.12.1]5' to 3' exodeoxyribonuclease (nucleoside 3'-phosphate-forming)	356.83	28.58	667.85
[4.1.1.46]o-pyrocatechuate decarboxylase	351.14	37.1	689.95
[2.5.1.21]Squalene synthase	350.36	2.07	2659.55
[6.1.1.23]Aspartate--tRNA(Asn) ligase	343.07	9.44	274.23
[3.4.21.100]Sedolisin	342.54	54	626.54
[4.1.1.82]Phosphonopyruvate decarboxylase	341.75	1.56	2158.65
[4.2.2.10]Pectin lyase	339.21	0.4	23
[2.3.1.89]Tetrahydrodipicolinate N-acetyltransferase	337.36	27.47	545.51
[3.5.1.41]Chitin deacetylase	335.59	7.68	233.59
[4.2.1.141]2-dehydro-3-deoxy-D-arabinonate dehydratase	335.56	6.93	1554.63
[2.3.1.101]Formylmethanofuran--tetrahydromethanopterin N-formyltransferase	334.86	0.8	1296.48
[3.5.4.40]Aminodeoxyfutalosine deaminase	333.82	2.1	1607.63
[3.1.1.74]Cutinase	331.57	3.25	3680.33
[3.2.1.135]Neopullulanase	328.89	3.27	137.76
[2.3.1.204]Octanoyl-[GcvH]:protein N-octanoyltransferase	323.97	3.4	456.24
[3.1.3.70]Mannosyl-3-phosphoglycerate phosphatase	323.67	7.43	1723.54
[3.5.4.27]Methenyltetrahydromethanopterin cyclohydrolase	322.42	0.8	1295.49
[3.2.1.15]Polygalacturonase	318.01	0.8	1132.84
[3.4.24.3]Microbial collagenase	317	2.2	231.71
[2.7.1.175]Maltokinase	314.16	5.17	1141.02
[1.5.1.1](NAD(P)H)	312.73	0.6	2096.3
[3.5.1.47]N-acetyldiaminopimelate deacetylase	310.35	26.82	412.65
[1.1.1.173]L-rhamnose 1-dehydrogenase	308.96	1.6	2438.37
[1.1.1.377]L-rhamnose 1-dehydrogenase (NADP(+))	308.96	1.6	2438.37
[1.1.1.378]L-rhamnose 1-dehydrogenase (NAD(P)(+))	308.96	1.6	2438.37
[2.4.1.7]Sucrose phosphorylase	308.23	13.3	1386.69
[3.1.2.30](3S)-malyl-CoA thioesterase	304.63	2	241.71
[2.4.1.8]Maltose phosphorylase	304.21	28.71	777.71
[3.4.19.1]Acylaminoacyl-peptidase	300.96	2.5	715.73
[1.1.1.9]D-xylulose reductase	300.46	1.7	2110.47
[3.1.1.41]Cephalosporin-C deacetylase	289.81	32.96	1185.86
[1.1.1.87]Homoisocitrate dehydrogenase	288.43	1.62	51.13
[3.13.1.1]UDP-sulfoquinovose synthase	287.75	3	653.94
[1.7.2.2]Nitrite reductase (cytochrome; ammonia-forming)	287.54	16	497.39
[1.14.13.148]Trimethylamine monooxygenase	285.34	2	1507.78
[2.7.1.76]Deoxyadenosine kinase	283.96	5.27	396.06
[2.4.1.321]Cellobionic acid phosphorylase	281.85	1.7	194.83
[3.5.1.106]N-formylmaleamate deformylase	278.69	3.73	1718
[3.4.14.11]Xaa-Pro dipeptidyl-peptidase	278.36	28.48	893.92
[1.8.2.1]Sulfite dehydrogenase	274.99	31.35	117.43
[3.5.5.7]Aliphatic nitrilase	270.63	1.9	3197.86
[4.1.1.81]Threonine-phosphate decarboxylase	270.26	36.43	1537.93
[5.3.1.27]6-phospho-3-hexuloisomerase	268.22	10.41	655.37
[4.2.1.30]Glycerol dehydratase	266.37	19.6	271.87
[2.1.1.11]Magnesium protoporphyrin IX methyltransferase	265.02	0.5	687.64
[1.6.99.1]NADPH dehydrogenase	263.76	22.67	184.87
[3.7.1.9]2-hydroxymuconate-6-semialdehyde hydrolase	262.69	54.15	224.8
[3.1.2.21]Dodecanoyl-[acyl-carrier-protein] hydrolase	261.04	27.48	409.77
[1.1.1.51]3(or 17)-beta-hydroxysteroid dehydrogenase	258.91	1.4	4636.57
[6.3.2.7]UDP-N-acetylmuramoyl-L-alanyl-D-glutamate--L-lysine ligase	254.87	5.44	561.88
[2.3.1.18]Galactoside O-acetyltransferase	254.83	50.31	487.9
[2.7.1.74]Deoxycytidine kinase	254.77	3.87	366.06
[2.7.1.113]Deoxyguanosine kinase	254.33	3.87	365.46
[3.4.24.15]Thimet oligopeptidase	250.3	4.86	1112.16
[2.4.2.37]NAD(+)--dinitrogen-reductase ADP-D-ribosyltransferase	249.82	0.95	215.08
[1.1.3.17]Choline oxidase	248.8	1.2	211.1
[2.6.1.98]UDP-2-acetamido-2-deoxy-ribo-hexuluronate aminotransferase	242.6	0.3	144.54
[5.1.3.5]UDP-arabinose 4-epimerase	239.54	4	686.29
[3.4.11.7]Glutamyl aminopeptidase	238.94	5.61	565.49
[1.14.13.113]FAD-dependent urate hydroxylase	235.73	1.99	1834.44
[1.14.99.48]Heme oxygenase (staphylobilin-producing)	235.16	3.94	353.43
[1.1.1.287]D-arabinitol dehydrogenase (NADP(+))	234.74	0.4	11.03
[6.3.1.12]D-aspartate ligase	234.34	28.2	280.51
[4.2.2.1]Hyaluronate lyase	231.31	14	356.02
[3.1.3.90]Maltose 6'-phosphate phosphatase	227.11	29.74	262.53
[1.14.13.114]6-hydroxynicotinate 3-monooxygenase	224.29	3.23	1747.76
[3.3.2.9]Microsomal epoxide hydrolase	222.12	0.4	295.61
[2.7.1.55]Allose kinase	221.01	6.8	1169.16
[1.12.98.1]Coenzyme F420 hydrogenase	218.73	4.92	183.18
[1.3.1.74]2-alkenal reductase (NAD(P)(+))	215.97	3.9	809.75
[3.1.2.29]Fluoroacetyl-CoA thioesterase	212.12	1	95.32
[2.1.1.294]3-phospho-methyltransferase	211.22	0.2	94.31
[2.7.1.181]Polymannosyl GlcNAc-diphospho-ditrans,octacis-undecaprenol kinase	211.22	0.2	94.31
[1.1.99.31](S)-mandelate dehydrogenase	210.83	1.38	1743.07
[1.5.99.6]Spermidine dehydrogenase	210.27	0.43	760.31
[3.4.21.116]SpoIVB peptidase	208.1	27.71	915.42
[5.3.1.25]L-fucose isomerase	207.63	20.27	621.11
[3.2.1.85]6-phospho-beta-galactosidase	205.24	27.7	438.98
[1.7.2.3]Trimethylamine-N-oxide reductase (cytochrome c)	203.73	26.83	625.83
[3.1.30.1]Aspergillus nuclease S(1)	203.09	96.9	1331.14
[2.7.7.83]UDP-N-acetylgalactosamine diphosphorylase	203.01	18.73	349.21
[4.2.1.136]ADP-dependent NAD(P)H-hydrate dehydratase	201.66	0.2	3123.87
[3.4.24.78]GPR endopeptidase	198.47	26.51	892.21
[3.2.1.65]Levanase	198.2	5.45	813.93
[2.4.2.30]NAD(+) ADP-ribosyltransferase	196.8	0.15	3122.94
[4.1.1.75]5-guanidino-2-oxopentanoate decarboxylase	196.63	0.48	3122.33
[5.3.99.10]Thiazole tautomerase	193.82	2.87	349.01
[2.1.4.1]Glycine amidinotransferase	192.99	9.7	780.09
[4.1.99.5]Aldehyde oxygenase (deformylating)	192.92	0.5	24.32
[1.4.1.16]Diaminopimelate dehydrogenase	187.67	44.73	847.82
[4.2.1.32]L(+)-tartrate dehydratase	187.62	13.6	411.61
[3.4.24.20]Peptidyl-Lys metalloendopeptidase	185.17	0.6	85.99
[3.4.11.6]Aminopeptidase B	185.13	0.2	158.05
[4.1.1.12]Aspartate 4-decarboxylase	184.45	17.97	1925.79
[3.2.1.70]Glucan 1,6-alpha-glucosidase	181.38	4.51	355.02
[1.8.98.1]CoB--CoM heterodisulfide reductase	179.48	26.33	478.91
[5.4.3.5]D-ornithine 4,5-aminomutase	178.52	20.54	486.66
[1.14.12.19]3-phenylpropanoate dioxygenase	176.5	13.8	310.02
[2.1.1.157]Sarcosine/dimethylglycine N-methyltransferase	171.14	0.2	130.61
[1.5.1.39]FMN reductase (NAD(P)H)	170.64	23.85	277.25
[2.1.1.156]Glycine/sarcosine N-methyltransferase	166.57	0.2	6.2
[1.8.3.1]Sulfite oxidase	165.85	0.2	1399.21
[3.2.1.82]Exo-poly-alpha-galacturonosidase	164.92	0.4	105.48
[3.4.14.4]Dipeptidyl-peptidase III	164.48	28.42	416.54
[4.2.1.130]D-lactate dehydratase	161.88	7.36	346.77
[1.1.1.202]1,3-propanediol dehydrogenase	159.82	7.63	172.75
[1.1.1.61]4-hydroxybutyrate dehydrogenase	158.59	3.37	1214.13
[1.5.98.2]5,10-methylenetetrahydromethanopterin reductase	156.42	1.74	191.14
[1.1.1.130]3-dehydro-L-gulonate 2-dehydrogenase	155.2	10.5	1339.54
[2.3.2.16]Lipid II:glycine glycyltransferase	151.44	2.87	259.27
[3.4.21.96]Lactocepin	151.11	2.67	169.62
[1.14.99.44]Diapolycopene oxygenase	149.63	2.67	264.33
[1.1.99.28]Glucose-fructose oxidoreductase	149.03	0.8	526.09
[5.1.1.17]Isopenicillin-N epimerase	146.64	1.8	150.67
[6.2.1.14]6-carboxyhexanoate--CoA ligase	146.35	11.05	444.76
[3.2.1.64]2,6-beta-fructan 6-levanbiohydrolase	146.02	1.44	409.37
[3.4.24.75]Lysostaphin	145.28	2.6	259.73
[2.4.1.14]Sucrose-phosphate synthase	144.19	0.4	599.98
[1.3.5.6]9,9'-di-cis-zeta-carotene desaturase	141.33	0.7	713.54
[3.1.3.87]2-hydroxy-3-keto-5-methylthiopentenyl-1-phosphate phosphatase	140.83	0.47	98.58
[1.17.99.1]4-methylphenol dehydrogenase (hydroxylating)	140.08	38.9	1295.79
[1.2.1.43]Formate dehydrogenase (NADP(+))	139.96	2.6	178.51
[3.1.1.81]Quorum-quenching N-acyl-homoserine lactonase	139.58	1.34	33.61
[1.1.1.320]Benzil reductase ((S)-benzoin forming)	138.96	0.67	153.49
[3.1.4.17]3',5'-cyclic-nucleotide phosphodiesterase	137.43	3.78	794.34
[1.3.1.86]Crotonyl-CoA reductase	136.16	4.8	661.61
[1.10.3.11]Ubiquinol oxidase (non-electrogenic)	136.13	0.001	158.4
[5.3.2.5]2,3-diketo-5-methylthiopentyl-1-phosphate enolase	133.21	2.07	117.76
[2.1.1.104]Caffeoyl-CoA O-methyltransferase	132.91	3.8	571.37
[2.7.10.1]Receptor protein-tyrosine kinase	132.46	2.37	154.16
[4.1.1.41]Methylmalonyl-CoA decarboxylase	130.68	7.6	1264.42
[1.3.99.12]2-methylacyl-CoA dehydrogenase	129.92	0.4	807.84
[3.4.19.11]Gamma-D-glutamyl-meso-diaminopimelate peptidase	129.83	9.43	347.52
[5.4.3.3]Beta-lysine 5,6-aminomutase	128.38	10.44	517.14
[1.15.1.2]Superoxide reductase	127.86	34.55	1017.34
[1.5.1.47]Dihydromethanopterin reductase (NAD(P)(+))	126.98	0.2	588.13
[2.3.3.15]Sulfoacetaldehyde acetyltransferase	126.63	1.5	1322.76
[1.21.4.2]Glycine reductase	125.83	21.62	412.61
[1.11.2.4]Fatty-acid peroxygenase	125.74	3.87	208.83
[3.4.21.19]Glutamyl endopeptidase	124.78	2.8	280.02
[3.4.24.29]Aureolysin	122.05	3.4	262.44
[1.3.3.5]Bilirubin oxidase	121.77	0.8	1550.45
[1.13.12.4]Lactate 2-monooxygenase	121.14	1.8	506.6
[1.14.11.16]Peptide-aspartate beta-dioxygenase	120.19	0.43	933.89
[1.3.1.64]Phthalate 4,5-cis-dihydrodiol dehydrogenase	118.73	0.2	468.11
[1.14.12.7]Phthalate 4,5-dioxygenase	118.61	0.2	445.78
[1.2.1.81]Sulfoacetaldehyde dehydrogenase (acylating)	116.47	0.75	1597.93
[2.7.1.182]Phytol kinase	115.82	0.77	28.09
[2.7.7.47]Streptomycin 3''-adenylyltransferase	114.17	8	370.61
[2.4.1.161]Oligosaccharide 4-alpha-D-glucosyltransferase	112.81	0.4	83.72
[2.4.1.281]4-O-beta-D-mannosyl-D-glucose phosphorylase	111.16	8.9	708.1
[2.3.2.17]glycyltransferase	108.93	2.9	267.94
[4.2.1.28]Propanediol dehydratase	108.61	7.62	451.21
[2.3.2.18]glycyltransferase	108.52	2.9	262.87
[1.8.1.14]CoA-disulfide reductase	108.17	2.8	252.06
[1.3.8.2]4,4'-diapophytoene desaturase (4,4'-diapolycopene-forming)	107.86	2.6	254.31
[3.4.22.48]Staphopain	107.37	2.6	250.98
[6.4.1.6]Acetone carboxylase	106.71	0.45	72.03
[2.5.1.96]4,4'-diapophytoene synthase	106.61	2.6	249.46
[5.1.3.23]UDP-2,3-diacetamido-2,3-dideoxyglucuronic acid 2-epimerase	105.41	1.77	383.41
[6.2.1.13]Acetate--CoA ligase (ADP-forming)	105.05	0.001	124.1
[4.2.1.120]4-hydroxybutanoyl-CoA dehydratase	101.44	4.44	1066.35
[5.3.3.3]Vinylacetyl-CoA Delta-isomerase	101.44	4.44	1066.35
[2.4.2.6]Nucleoside deoxyribosyltransferase	99.94	47.15	121.9
[1.1.1.289]Sorbose reductase	99.21	0.1	475.91
[3.6.1.21]ADP-sugar diphosphatase	99.12	0.1	315.99
[2.1.3.6]Putrescine carbamoyltransferase	98.52	0.73	171.5
[1.2.7.4]Carbon-monoxide dehydrogenase (ferredoxin)	97.65	10.96	244.09
[1.11.1.1]NADH peroxidase	96.53	23.53	81.92
[1.3.1.31]2-enoate reductase	96.21	15.54	288.72
[1.1.1.350]Ureidoglycolate dehydrogenase (NAD(+))	95.9	6.6	133.16
[2.4.1.211]1,3-beta-galactosyl-N-acetylhexosamine phosphorylase	94.11	25.14	403.96
[3.6.1.17]Bis(5'-nucleosyl)-tetraphosphatase (asymmetrical)	91.97	0.6	45.86
[3.2.2.8]Ribosylpyrimidine nucleosidase	90.43	9.47	140.55
[2.3.1.50]Serine C-palmitoyltransferase	90.2	0.1	430.47
[2.4.1.245]Alpha,alpha-trehalose synthase	89.98	2.9	270.05
[1.13.11.75]All-trans-8'-apo-beta-carotenal 15,15'-oxygenase	89.92	0.7	216.77
[1.1.1.373]Sulfolactaldehyde 3-reductase	89.18	0.6	1134.77
[3.6.1.61]Diadenosine hexaphosphate hydrolase (ATP-forming)	89.11	0.001	2.78
[1.3.4.1]Fumarate reductase (CoM/CoB)	89.06	0.1	16.32
[1.3.1.87]3-(cis-5,6-dihydroxycyclohexa-1,3-dien-1-yl)propanoate dehydrogenase	88.25	6.4	174.04
[2.7.1.165]Glycerate 2-kinase	87.32	1	21.86
[2.4.1.208]Diglucosyl diacylglycerol synthase (1,2-linking)	87.14	2.04	278.2
[2.3.1.60]Gentamicin 3'-N-acetyltransferase	87.13	0.001	29.14
[1.1.1.21]Aldehyde reductase	86.11	0.4	677.3
[1.21.4.1]D-proline reductase (dithiol)	86.08	10.18	174.63
[1.1.1.137]Ribitol-5-phosphate 2-dehydrogenase	85.48	1.91	107.1
[2.4.1.173]Sterol 3-beta-glucosyltransferase	85.08	2.7	286.09
[2.1.1.196]Cobalt-precorrin-6B (C(15))-methyltransferase (decarboxylating)	84.63	6.87	172.11
[2.7.1.51]L-fuculokinase	84.55	12.9	180.42
[1.1.3.21]Glycerol-3-phosphate oxidase	84.13	1.4	104.51
[5.1.3.24]N-acetylneuraminate epimerase	83.86	9.6	89.45
[1.3.1.104]Enoyl-[acyl-carrier-protein] reductase	82.15	0.6	77.9
[1.18.1.7]specific)	82.01	0.2	174.3
[1.1.1.316]L-galactose 1-dehydrogenase	82	0.4	86.21
[4.1.2.53]2-keto-3-deoxy-L-rhamnonate aldolase	81.9	6.4	85.09
[2.8.3.21]L-carnitine CoA-transferase	81.88	6.57	89.02
[1.1.1.282]Quinate/shikimate dehydrogenase	81.78	6.4	84.81
[1.2.1.77]3,4-dehydroadipyl-CoA semialdehyde dehydrogenase (NADP(+))	81.75	1.05	1170.95
[2.6.1.86]2-amino-4-deoxychorismate synthase	81.21	6.4	441.79
[4.2.3.130]Tetraprenyl-beta-curcumene synthase	78.83	0.4	97.05
[2.4.1.46]Monogalactosyldiacylglycerol synthase	78.78	0.6	146.84
[2.6.1.77]Taurine--pyruvate aminotransferase	78.6	0.6	128.81
[4.2.1.118]3-dehydroshikimate dehydratase	77.51	0.83	139.06
[2.1.1.184]23S rRNA (adenine(2085)-N(6))-dimethyltransferase	75.68	2.87	468.89
[2.7.1.27]Erythritol kinase	75.65	0.6	287.03
[2.7.4.26]Isopentenyl phosphate kinase	73.95	2.17	22.51
[4.1.3.41]3-hydroxy-D-aspartate aldolase	73.76	3.4	91.04
[1.2.1.59]Glyceraldehyde-3-phosphate dehydrogenase (NAD(P)(+)) (phosphorylating)	73.45	2.64	64.65
[4.2.1.137]Sporulenol synthase	71.88	0.67	80.73
[2.3.1.182](R)-citramalate synthase	71.69	21.49	559.02
[1.8.99.2]Adenylyl-sulfate reductase	70.42	4.06	201.08
[2.3.2.13]Protein-glutamine gamma-glutamyltransferase	70.13	0.4	73.7
[1.20.1.1]Phosphonate dehydrogenase	69.83	0.2	82.67
[3.4.21.62]Subtilisin	68.82	0.001	57.44
[2.1.1.179]16S rRNA (guanine(1405)-N(7))-methyltransferase	67.76	0.001	1.26
[1.1.1.292]1,5-anhydro-D-fructose reductase (1,5-anhydro-D-mannitol-forming)	67.74	0.8	339.15
[2.1.1.245]Co-methyltransferase	65.55	6.63	80.48
[3.1.4.4]Phospholipase D	65.51	0.2	356.05
[5.3.1.31]Sulfoquinovose isomerase	64.27	0.27	33.97
[1.4.1.11]L-erythro-3,5-diaminohexanoate dehydrogenase	64.25	5.22	266.58
[4.3.1.14]3-aminobutyryl-CoA ammonia-lyase	63.45	5.22	268.74
[4.1.1.70]Glutaconyl-CoA decarboxylase	61.39	7.2	358.93
[3.4.24.56]Insulysin	59.88	3.4	10.34
[2.7.8.31]Undecaprenyl-phosphate glucose phosphotransferase	59.75	96.4	229.39
[1.4.3.3]D-amino-acid oxidase	58.71	1.8	174.82
[1.3.1.22]3-oxo-5-alpha-steroid 4-dehydrogenase (NADP(+))	58.17	18.74	499.48
[3.4.24.27]Thermolysin	57.61	0.07	27.64
[2.3.1.48]Histone acetyltransferase	57	1.67	37.32
[2.8.3.13]Succinate--hydroxymethylglutarate CoA-transferase	56.93	0.001	1.74
[3.2.1.97]Endo-alpha-N-acetylgalactosaminidase	56.31	0.6	58.2
[6.3.2.32]Coenzyme gamma-F420-2:alpha-L-glutamate ligase	55.73	1.67	32.86
[2.1.1.289]Cobalt-precorrin-7 (C(5))-methyltransferase	55.5	5.97	151.68
[1.4.1.18]Lysine 6-dehydrogenase	54.58	0.6	51.48
[1.1.99.2]L-2-hydroxyglutarate dehydrogenase	54.56	1.1	310.32
[2.4.1.264]2-beta-glucuronyltransferase	54.24	0.2	100.43
[1.17.3.2]Xanthine oxidase	53.18	0.001	34.8
[2.5.1.77]7,8-didemethyl-8-hydroxy-5-deazariboflavin synthase	52.33	2.01	38.36
[4.1.3.16]4-hydroxy-2-oxoglutarate aldolase	51.53	2.2	49.96
[3.2.1.50]Alpha-N-acetylglucosaminidase	50.95	17.5	1133.26
[3.4.21.66]Thermitase	50.25	1.75	95.62
[3.1.6.8]Cerebroside-sulfatase	50.22	0.53	82.46
[3.6.3.22]Nonpolar-amino-acid-transporting ATPase	50	0.001	0.14
[3.10.1.1]N-sulfoglucosamine sulfohydrolase	49.87	0.2	18.72
[1.1.1.82]Malate dehydrogenase (NADP(+))	48.88	3.4	10
[3.2.1.68]Isoamylase	48.88	0.001	9.33
[2.4.1.19]Cyclomaltodextrin glucanotransferase	48.14	0.2	633.33
[1.5.1.9]Saccharopine dehydrogenase (NAD(+), L-glutamate-forming)	47.39	0.6	143.74
[1.3.1.21]7-dehydrocholesterol reductase	46.76	0.001	9.66
[1.1.1.105]All-trans-retinol dehydrogenase (NAD(+))	45.56	0.6	73.77
[2.7.7.67]CDP-2,3-bis-(O-geranylgeranyl)-sn-glycerol synthase	44.6	2.07	13.75
[3.5.4.39]GTP cyclohydrolase IV	43.89	1.07	230.34
[2.7.1.177]L-threonine kinase	43.74	3.07	71.59
[2.3.1.59]Gentamicin 2'-N-acetyltransferase	43.54	1.27	591.36
[2.7.7.15]Choline-phosphate cytidylyltransferase	42.26	3.5	101.89
[2.1.1.258]Co-methyltransferase	42.1	1.47	41.44
[2.5.1.84]All-trans-nonaprenyl-diphosphate synthase (geranyl-diphosphate specific)	41.8	0.7	19.65
[2.5.1.85]specific)	41.8	0.7	19.65
[3.2.1.170]Mannosylglycerate hydrolase	41.23	0.97	29.86
[1.3.99.33]Urocanate reductase	41.04	5	278.22
[1.8.99.3]Hydrogensulfite reductase	41.02	1.6	175.5
[1.8.99.5]Dissimilatory sulfite reductase	41.02	1.6	175.5
[1.5.8.1]Dimethylamine dehydrogenase	40.6	1	82.18
[1.5.8.2]Trimethylamine dehydrogenase	40.6	1	82.18
[1.13.11.33]Arachidonate 15-lipoxygenase	39.99	0.3	57.94
[6.2.1.18]Citrate--CoA ligase	39.83	0.6	226.41
[1.3.99.32]Glutaryl-CoA dehydrogenase (acceptor)	39.47	2	37.61
[1.14.18.3]Methane monooxygenase (particulate)	39.39	0.001	150.34
[1.14.99.39]Ammonia monooxygenase	39.39	0.001	150.34
[2.7.8.14]CDP-ribitol ribitolphosphotransferase	39.38	1.24	295.69
[1.8.7.2]Ferredoxin:thioredoxin reductase	37.61	0.3	22.38
[3.2.1.35]Hyaluronoglucosaminidase	35.98	29.1	296.14
[1.3.1.33]Protochlorophyllide reductase	35.43	0.3	21.64
[2.5.1.42]Geranylgeranylglycerol-phosphate geranylgeranyltransferase	35.31	1.47	10.74
[4.1.2.29]5-dehydro-2-deoxyphosphogluconate aldolase	35.27	0.07	77
[1.3.1.101]2,3-bis-O-geranylgeranyl-sn-glycerol 1-phosphate reductase (NAD(P)H)	34.7	0.94	5.85
[1.3.7.11]2,3-bis-O-geranylgeranyl-sn-glycero-phospholipid reductase	34.7	0.94	5.85
[4.2.1.36]Homoaconitate hydratase	34.62	0.001	1.67
[2.5.1.97]Pseudaminic acid synthase	33.68	5.57	36.02
[6.1.2.1]D-alanine--(R)-lactate ligase	33.4	2.6	215.19
[2.3.1.169]CO-methylating acetyl-CoA synthase	32.52	1.87	36.24
[3.1.4.54]N-acetylphosphatidylethanolamine-hydrolyzing phospholipase D	32.02	36.3	81.63
[2.5.1.76]Cysteate synthase	31.15	3.87	23.74
[2.1.1.295]2-methyl-6-phytyl-1,4-hydroquinone methyltransferase	30.96	0.3	23.35
[2.4.1.20]Cellobiose phosphorylase	30.84	7.85	106.26
[1.5.1.8]Saccharopine dehydrogenase (NADP(+), L-lysine-forming)	30.63	0.001	0.13
[5.2.1.13]Prolycopene isomerase	30.01	0.3	19.24
[2.1.1.6]Catechol O-methyltransferase	30	0.4	459.77
[2.5.1.86]Trans,polycis-decaprenyl diphosphate synthase	30	0.4	459.51
[4.1.3.46](R)-citramalyl-CoA lyase	29.84	0.8	129.53
[3.1.2.4]3-hydroxyisobutyryl-CoA hydrolase	29.76	0.001	8.34
[1.13.11.80](3,5-dihydroxyphenyl)acetyl-CoA 1,2-dioxygenase	29.25	0.001	3.4
[1.3.1.78]Arogenate dehydrogenase (NADP(+))	29.17	0.3	25.78
[1.3.7.5]Phycocyanobilin:ferredoxin oxidoreductase	29.17	0.3	18.71
[1.1.1.275](+)-trans-carveol dehydrogenase	29.11	1.27	404.48
[1.3.5.5]15-cis-phytoene desaturase	29.11	0.3	18.71
[1.1.1.362]Aklaviketone reductase	28.94	0.001	94.27
[1.2.1.80]Long-chain acyl-[acyl-carrier-protein] reductase	28.73	0.3	18.45
[2.4.1.291]4-alpha-N-acetylgalactosaminyltransferase	28.65	0.5	330.68
[2.4.1.13]Sucrose synthase	28.63	0.001	23.69
[2.4.1.212]Hyaluronan synthase	28.1	1.83	197.88
[3.4.11.24]Aminopeptidase S	27.48	1	193.71
[2.5.1.115]Homogentisate phytyltransferase	27.23	0.3	20.44
[2.5.1.116]Homogentisate geranylgeranyltransferase	27.23	0.3	20.44
[5.4.99.1]Methylaspartate mutase	27.16	4	304.45
[4.1.1.76]Arylmalonate decarboxylase	26.99	0.001	52.07
[2.1.1.95]Tocopherol O-methyltransferase	26.6	0.3	22.77
[6.2.1.19]Long-chain-fatty-acid--luciferin-component ligase	26.56	4	117.46
[1.3.99.23]All-trans-retinol 13,14-reductase	25.93	0.001	366.39
[1.1.1.361]Glucose-6-phosphate 3-dehydrogenase	25.37	0.2	116.26
[5.5.1.24]Tocopherol cyclase	25.29	0.3	18.71
[2.4.1.276]Zeaxanthin glucosyltransferase	24.72	36	81.7
[1.3.1.24]Biliverdin reductase	24.67	0.3	18.71
[1.14.13.111]Methanesulfonate monooxygenase	24.56	0.001	0.2
[1.13.11.24]Quercetin 2,3-dioxygenase	24.02	1.27	28.94
[1.12.2.1]Cytochrome-c3 hydrogenase	23.84	1.6	59.47
[1.14.19.8]Pentalenolactone synthase	23.79	0.2	136.9
[4.99.1.2]Alkylmercury lyase	23.43	1.2	2343.45
[2.1.1.43]Histone-lysine N-methyltransferase	23.41	0.001	14.07
[1.14.13.151]Linalool 8-monooxygenase	23.38	0.001	373.07
[2.5.1.60]Protein geranylgeranyltransferase type II	23.31	0.13	47.12
[3.2.1.73]Licheninase	23.19	0.001	367.34
[2.4.1.319]Beta-1,4-mannooligosaccharide phosphorylase	23.17	16.37	249.99
[2.4.1.320]1,4-beta-mannosyl-N-acetylglucosamine phosphorylase	23.17	16.37	249.99
[2.7.1.87]Streptomycin 3''-kinase	22.62	0.2	161.85
[2.3.2.10]UDP-N-acetylmuramoylpentapeptide-lysine N(6)-alanyltransferase	21.92	1.74	198.07
[2.4.1.230]Kojibiose phosphorylase	21.84	2.94	44.54
[1.7.1.6]Azobenzene reductase	21.83	0.001	34.41
[1.5.1.24]N(5)-(carboxyethyl)ornithine synthase	21.66	0.4	158.69
[2.4.1.251]diphospho-ditrans,octacis-undecaprenol 4-beta-mannosyltransferase	21.65	0.82	6.95
[1.10.3.3]L-ascorbate oxidase	20.62	0.2	326.12
[1.13.11.52]Indoleamine 2,3-dioxygenase	20.25	0.2	24.94
[1.14.12.15]Terephthalate 1,2-dioxygenase	19.99	0.001	4.8
[1.14.99.1]Prostaglandin-endoperoxide synthase	19.89	0.2	12.85
[1.21.4.4]Betaine reductase	19.55	5.37	141.86
[2.3.1.102]N(6)-hydroxylysine O-acetyltransferase	19.34	2.63	366.62
[3.2.1.156]Oligosaccharide reducing-end xylanase	19	1.6	114.33
[2.1.1.100]Protein-S-isoprenylcysteine O-methyltransferase	18.75	0.2	18.93
[2.3.3.8]ATP citrate synthase	18.62	0.4	12.39
[4.1.99.16]Geosmin synthase	18.18	0.001	218.87
[4.2.3.22]Germacradienol synthase	18.18	0.001	218.87
[4.2.3.75](-)-germacrene D synthase	18.18	0.001	218.87
[1.3.1.53](3S,4R)-3,4-dihydroxycyclohexa-1,5-diene-1,4-dicarboxylate dehydrogenase	17.68	0.001	3.2
[1.14.13.50]Pentachlorophenol monooxygenase	17.55	0.67	84.06
[3.4.24.77]Snapalysin	17.42	0.4	140.69
[1.1.1.370]Scyllo-inositol 2-dehydrogenase (NAD(+))	17.36	0.2	37.31
[2.1.1.103]Phosphoethanolamine N-methyltransferase	17.01	0.4	23.52
[3.2.1.113]Mannosyl-oligosaccharide 1,2-alpha-mannosidase	16.63	0.001	72.66
[3.2.1.91]Cellulose 1,4-beta-cellobiosidase (non-reducing end)	16.03	1.4	113.2
[2.4.1.44]Lipopolysaccharide 3-alpha-galactosyltransferase	15.9	0.8	14.4
[2.3.1.7]Carnitine O-acetyltransferase	15.62	0.001	78.2
[2.7.8.11]CDP-diacylglycerol--inositol 3-phosphatidyltransferase	15.55	0.8	164.49
[1.3.1.13]Prephenate dehydrogenase (NADP(+))	15.46	0.001	262.22
[1.13.11.20]Cysteine dioxygenase	14.93	0.2	10.06
[2.3.1.222]Phosphate propanoyltransferase	14.44	0.6	7.22
[1.1.3.9]Galactose oxidase	14.43	1.2	1143.79
[4.1.1.22]Histidine decarboxylase	14.13	4	90.08
[1.1.1.313]Sulfoacetaldehyde reductase	14.13	0.2	27.74
[4.2.2.5]Chondroitin AC lyase	14.08	1.64	179.8
[2.1.1.246]methyltransferase	13.93	6.1	47.06
[2.8.2.22]Aryl-sulfate sulfotransferase	13.72	2.1	57.57
[2.1.1.255]Geranyl diphosphate 2-C-methyltransferase	13.34	0.4	59.05
[1.2.1.5]Aldehyde dehydrogenase (NAD(P)(+))	13.26	0.8	92.68
[2.7.1.43]Glucuronokinase	13.12	0.001	85.93
[1.6.3.4]NADH oxidase (H(2)O-forming)	13.12	0.001	6.67
[2.4.1.56]Lipopolysaccharide N-acetylglucosaminyltransferase	12.9	0.001	6.33
[3.6.1.15]Nucleoside-triphosphate phosphatase	12.88	3.54	16.53
[1.14.13.10]2,6-dihydroxypyridine 3-monooxygenase	12.45	0.2	291.34
[1.17.5.1]Phenylacetyl-CoA dehydrogenase	12.24	0.15	0.001
[3.1.2.25]Phenylacetyl-CoA hydrolase	12.24	0.15	0.001
[1.4.9.2]Aralkylamine dehydrogenase (azurin)	12.19	0.001	61.07
[2.8.3.15]Succinyl-CoA:(R)-benzylsuccinate CoA-transferase	12.15	0.7	98.84
[3.4.17.14]Zinc D-Ala-D-Ala carboxypeptidase	12.07	0.001	55.08
[1.4.1.20]Phenylalanine dehydrogenase	11.91	0.07	27.91
[1.12.5.1]Hydrogen:quinone oxidoreductase	11.74	6.4	36.82
[4.1.1.79]Sulfopyruvate decarboxylase	11.58	0.67	23.31
[6.2.1.2]Butyrate--CoA ligase	11.57	0.8	2
[4.3.1.2]Methylaspartate ammonia-lyase	11.55	1.87	150.42
[3.2.2.30]Aminodeoxyfutalosine nucleosidase	10.99	0.001	31.89
[3.1.4.12]Sphingomyelin phosphodiesterase	10.88	0.001	20.01
[3.2.2.3]Uridine nucleosidase	10.88	0.001	19.67
[3.6.3.9]Sodium/potassium-exchanging ATPase	10.86	0.47	3.67
[3.5.3.25]N(omega)-hydroxy-L-arginine amidinohydrolase	10.63	0.001	138.61
[1.8.2.3]Sulfide-cytochrome-c reductase (flavocytochrome c)	10.58	0.1	88.18
[1.14.14.11]Styrene monooxygenase	10.5	0.6	1122.86
[5.3.99.7]Styrene-oxide isomerase	10.5	0.6	1122.86
[3.4.24.69]Bontoxilysin	10.5	0.6	4.2
[2.6.1.105]Lysine--8-amino-7-oxononanoate transaminase	10.28	0.001	4.5
[3.2.1.54]Cyclomaltodextrinase	10.2	0.47	16.8
[3.2.1.136]Glucuronoarabinoxylan endo-1,4-beta-xylanase	10.19	0.1	22.3
[3.1.6.13]Iduronate-2-sulfatase	10.11	0.001	42.26
[1.1.1.294]Chlorophyll(ide) b reductase	9.41	0.001	1.53
[1.1.1.145]3-beta-hydroxy-Delta(5)-steroid dehydrogenase	9.38	0.2	344.38
[truncated: 360 more rows]

## Sheet: ITS2 kegg enzyme
Enzyme	Invasive_larvae	Invasive_frass	Native_larvae
[3.2.1.3]Glucan 1,4-alpha-glucosidase	2668894	1.86006e+06	392582
[1.14.14.1]Unspecific monooxygenase	2668197	1861702	292422
[3.6.1.3]Adenosinetriphosphatase	2288997	1621464	492822
[2.7.7.6]DNA-directed RNA polymerase	1811780	1.27754e+06	373232
[3.2.1.18]Exo-alpha-sialidase	1595732	1126081	278340
[5.2.1.8]Peptidylprolyl isomerase	1338150	945674	294206
[2.7.7.7]DNA-directed DNA polymerase	1252364	886872	264046
[1.1.99.1]Choline dehydrogenase	1163505	817633	143830
[3.4.25.1]Proteasome endopeptidase complex	1122021	792630	237684
[2.3.1.48]Histone acetyltransferase	1121747	791810	208166
[5.3.1.4]L-arabinose isomerase	1083633	774806	262446
[3.6.3.14]H(+)-transporting two-sector ATPase	950515	674976	226750
[3.1.3.16]Protein-serine/threonine phosphatase	949877	671812	216250
[2.7.1.37]2.7.11.30 and 2.7.12.1	905414	637154	173454
[3.1.1.47]1-alkyl-2-acetylglycerophosphocholine esterase	818055	571148	161640
[2.5.1.18]Glutathione transferase	690539	487354	129482
[1.1.1.100]3-oxoacyl-[acyl-carrier-protein] reductase	649309	463952	122878
[3.1.3.48]Protein-tyrosine-phosphatase	603887	425328	116468
[1.14.13.1]Salicylate 1-monooxygenase	561795	398736	86118
[3.1.1.1]Carboxylesterase	560075	392297	73690
[1.1.1.1]Alcohol dehydrogenase	519248	368932	98042
[1.6.5.5]NADPH:quinone reductase	519210	369732	108050
[3.2.1.21]Beta-glucosidase	519056	369730	86232
[3.2.1.14]Chitinase	474919	335906	86292
[3.2.1.58]Glucan 1,3-beta-glucosidase	388437	273886	54736
[1.14.13.8]Flavin-containing monooxygenase	345524	244880	53582
[1.2.1.3]Aldehyde dehydrogenase (NAD(+))	345307	244074	66928
[2.4.1.16]Chitin synthase	345144	243276	87594
[3.4.14.9]Tripeptidyl-peptidase I	345074	243269	43362
[1.1.1.65]Pyridoxine 4-dehydrogenase	344683	241670	43146
[6.5.1.1]DNA ligase (ATP)	302754	215859	81368
[3.1.3.2]Acid phosphatase	302431	214270	63776
[6.2.1.12]4-coumarate--CoA ligase	302352	213470	62732
[1.14.13.7]Phenol 2-monooxygenase	302328	214268	47436
[1.10.2.2]Quinol--cytochrome-c reductase	302222	214254	61228
[1.1.1.91]Aryl-alcohol dehydrogenase (NADP(+))	301436	211051	35840
[4.2.1.17]Enoyl-CoA hydratase	259382	183664	53970
[3.1.1.3]Triacylglycerol lipase	259233	183665	60160
[6.2.1.3]Long-chain-fatty-acid--CoA ligase	259214	183662	58284
[1.9.3.1]Cytochrome-c oxidase	258884	182844	53954
[1.6.99.1]NADPH dehydrogenase	258698	182054	30186
[1.14.11.13]Gibberellin 2-beta-dioxygenase	258466	181251	28666
[1.1.1.184]Carbonyl reductase (NADPH)	216908	156243	53660
[3.6.3.8]Calcium-transporting ATPase	216401	154656	64142
[3.2.1.20]Alpha-glucosidase	216313	153854	41682
[1.2.1.31]L-aminoadipate-semialdehyde dehydrogenase	216022	152249	47396
[3.1.1.5]Lysophospholipase	215984	153050	38940
[1.10.3.2]Laccase	215874	152243	31784
[5.3.4.1]Protein disulfide-isomerase	215805	152250	48208
[5.4.99.7]Lanosterol synthase	215748	152242	42242
[1.1.1.195]Cinnamyl-alcohol dehydrogenase	215702	151446	30274
[3.4.23.1]Pepsin A	214989	149838	18532
[3.4.23.5]Cathepsin D	214859	149038	21210
[3.2.1.113]Mannosyl-oligosaccharide 1,2-alpha-mannosidase	173465	124850	41996
[1.6.99.3]NADH dehydrogenase	173261	124039	44422
[1.1.1.14]L-iditol 2-dehydrogenase	173215	124044	36960
[3.1.13.4]Poly(A)-specific ribonuclease	173060	123239	46312
[3.1.26.5]Ribonuclease P	173037	123243	49968
[1.15.1.1]Superoxide dismutase	172987	123243	40392
[4.6.1.1]Adenylate cyclase	172979	123236	59852
[2.7.1.137]Phosphatidylinositol 3-kinase	172978	123236	47490
[3.6.3.1]Phospholipid-translocating ATPase	172958	123242	48838
[2.3.1.16]Acetyl-CoA C-acyltransferase	172791	122438	35398
[1.3.5.1]Succinate dehydrogenase (quinone)	172751	122435	37800
[3.4.11.18]Methionyl aminopeptidase	172611	121640	36604
[4.2.99.18]DNA-(apurinic or apyrimidinic site) lyase	172577	121637	38506
[3.4.16.6]Carboxypeptidase D	172411	120834	29012
[2.1.1.79]Cyclopropane-fatty-acyl-phospholipid synthase	172309	120834	26218
[1.14.13.22]Cyclohexanone monooxygenase	130888	96648	35620
[2.4.2.30]NAD(+) ADP-ribosyltransferase	130767	95052.5	37776
[3.4.19.12]Ubiquitinyl hydrolase 1	130064	92668	30910
[1.1.1.101]Acylglycerone-phosphate reductase	129883	92633	22910
[1.1.2.3]L-lactate dehydrogenase (cytochrome)	129881	92633	26668
[2.1.1.43]Histone-lysine N-methyltransferase	129875	92648	32730
[1.1.1.125]2-deoxy-D-gluconate 3-dehydrogenase	129866	92634.5	21652
[1.11.1.6]Catalase	129856	92633	23256
[1.1.1.2]Alcohol dehydrogenase (NADP(+))	129746	92632	25868
[6.1.1.12]Aspartate--tRNA ligase	129649	91830	26606
[1.6.2.2]Cytochrome-b5 reductase	129647	91830.5	31088
[5.99.1.2]DNA topoisomerase	129641	91830	28732
[3.1.3.56]Inositol-polyphosphate 5-phosphatase	129634	91828	26228
[2.6.1.1]Aspartate transaminase	129613	91830	27364
[1.6.2.4]NADPH--hemoprotein reductase	129602	91830.5	25854
[4.2.1.1]Carbonate dehydratase	129600	91832.5	24852
[3.1.4.4]Phospholipase D	129594	91830	24880
[2.4.1.109]Dolichyl-phosphate-mannose--protein mannosyltransferase	129588	91830	32016
[6.1.1.20]Phenylalanine--tRNA ligase	129588	91830	28824
[2.4.1.198]Phosphatidylinositol N-acetylglucosaminyltransferase	129571	91825	25252
[4.1.1.65]Phosphatidylserine decarboxylase	129568	91830	28448
[1.3.1.42]12-oxophytodienoate reductase	129565	91829.5	24946
[2.7.1.67]1-phosphatidylinositol 4-kinase	129528	91829.5	23812
[3.2.1.22]Alpha-galactosidase	129470	91029.5	16828
[6.3.1.2]Glutamate--ammonia ligase	129384	91027	23456
[3.1.3.5]5'-nucleotidase	129382	91029.5	26182
[3.2.1.59]Glucan endo-1,3-alpha-glucosidase	129377	91029.5	17450
[3.2.1.23]Beta-galactosidase	129366	91027	16574
[2.3.3.1]Citrate (Si)-synthase	129365	91029.5	23114
[2.3.1.7]Carnitine O-acetyltransferase	129357	91027	28990
[1.17.4.1]Ribonucleoside-diphosphate reductase	129357	91027	25798
[3.6.1.17]Bis(5'-nucleosyl)-tetraphosphatase (asymmetrical)	129356	91024.5	18722
[3.1.3.36]Phosphoinositide 5-phosphatase	129320	91027	18440
[3.4.17.4]Gly-Xaa carboxypeptidase	129292	91026.5	14118
[3.2.1.1]Alpha-amylase	129241	90225	17818
[2.4.1.131]GDP-Man:Man(3)GlcNAc(2)-PP-dolichol alpha-1,2-mannosyltransferase	129167	90224.5	20618
[2.1.1.37]DNA (cytosine-5-)-methyltransferase	129131	90226.5	22084
[2.1.1.100]Protein-S-isoprenylcysteine O-methyltransferase	129115	90224	16672
[1.14.13.21]Flavonoid 3'-monooxygenase	128890	89421	10768
[3.5.1.4]Amidase	87270	63635.5	26572
[1.1.1.95]Phosphoglycerate dehydrogenase	86895	62828.5	20858
[2.6.1.42]Branched-chain-amino-acid transaminase	86719	62023.5	21192
[6.3.2.17]Tetrahydrofolate synthase	86677	62023	22150
[3.1.1.7]Acetylcholinesterase	86656	62024	16464
[3.4.16.5]Carboxypeptidase C	86647	62024	21000
[2.7.6.1]Ribose-phosphate diphosphokinase	86631	62023	25058
[1.1.1.62]17-beta-estradiol 17-dehydrogenase	86618	62016.5	22236
[3.5.3.11]Agmatinase	86616	62023	15236
[3.2.1.52]Beta-N-acetylhexosaminidase	86614	62025.5	21400
[1.2.4.1]Pyruvate dehydrogenase (acetyl-transferring)	86608	62023	25372
[3.6.3.4]Cu(2+)-exporting ATPase	86601	62020.5	21204
[1.1.1.37]Malate dehydrogenase	86594	62020.5	22462
[2.3.1.31]Homoserine O-acetyltransferase	86572	62022.5	20138
[2.1.1.41]Sterol 24-C-methyltransferase	86565	62022.5	17766
[3.2.1.15]Polygalacturonase	86560	62020.5	16432
[3.1.1.29]Aminoacyl-tRNA hydrolase	86543	62022.5	23330
[3.2.1.25]Beta-mannosidase	86477	61222.5	12680
[3.2.1.67]Galacturan 1,4-alpha-galacturonidase	86475	61220	15982
[2.7.6.2]Thiamine diphosphokinase	86461	61225	19158
[3.1.27.9]Transferred entry: 4.6.1.16	86459	61220.5	20944
[4.2.1.9]Dihydroxy-acid dehydratase	86454	61222.5	18012
[3.1.26.4]Ribonuclease H	86436	61220	19784
[2.3.1.24]Sphingosine N-acyltransferase	86433	61220	19216
[3.2.1.28]Alpha,alpha-trehalase	86431	61220	19062
[3.5.4.3]Guanine deaminase	86429	61222.5	16784
[4.1.1.15]Glutamate decarboxylase	86425	61220	20664
[3.4.17.21]Glutamate carboxypeptidase II	86422	61220	13842
[5.1.99.4]Alpha-methylacyl-CoA racemase	86417	61220	15870
[2.7.1.23]NAD(+) kinase	86413	61220	19500
[2.3.2.2]Gamma-glutamyltransferase	86409	61215	19150
[3.1.11.1]Exodeoxyribonuclease I	86409	61215.5	17748
[5.1.3.3]Aldose 1-epimerase	86409	61220	12678
[2.4.1.15]Alpha,alpha-trehalose-phosphate synthase (UDP-forming)	86407	61217.5	21008
[1.5.1.3]Dihydrofolate reductase	86405	61220	19216
[2.6.1.62]Adenosylmethionine--8-amino-7-oxononanoate transaminase	86402	61222.5	13400
[2.7.4.3]Adenylate kinase	86401	61220	22032
[6.1.1.1]Tyrosine--tRNA ligase	86400	61220.5	19216
[3.4.24.64]Mitochondrial processing peptidase	86399	61220	19216
[2.4.2.9]Uracil phosphoribosyltransferase	86396	61220	20036
[6.1.1.2]Tryptophan--tRNA ligase	86396	61220	19530
[3.1.27.1]Ribonuclease T(2)	86396	61220	15648
[2.3.1.50]Serine C-palmitoyltransferase	86394	61220	19814
[4.2.1.3]Aconitate hydratase	86392	61220	20128
[6.1.1.17]Glutamate--tRNA ligase	86392	61220	19530
[1.1.1.41]Isocitrate dehydrogenase (NAD(+))	86392	61220	19216
[6.1.1.10]Methionine--tRNA ligase	86392	61220	19216
[6.1.1.11]Serine--tRNA ligase	86392	61220	19216
[6.1.1.22]Asparagine--tRNA ligase	86392	61220	19216
[6.1.1.5]Isoleucine--tRNA ligase	86392	61220	19216
[2.2.1.2]Transaldolase	86391	61220	15426
[2.4.1.186]Glycogenin glucosyltransferase	86390	61220	15242
[4.4.1.17]Holocytochrome-c synthase	86389	61219.5	18840
[3.1.4.17]3',5'-cyclic-nucleotide phosphodiesterase	86389	61220	18556
[6.5.1.4]RNA 3'-terminal-phosphate cyclase (ATP)	86389	61220	15364
[2.4.2.29]tRNA-guanine(34) transglycosylase	86388	61220	18464
[2.3.1.12]Dihydrolipoyllysine-residue acetyltransferase	86387	61220	18618
[2.7.1.33]Pantothenate kinase	86386	61217.5	20034
[1.5.1.20]Methylenetetrahydrofolate reductase (NAD(P)H)	86384	61220	19216
[2.4.1.141]N-acetylglucosaminyldiphosphodolichol N-acetylglucosaminyltransferase	86384	61220	18840
[1.4.3.1]D-aspartate oxidase	86384	61215.5	16932
[4.1.3.1]Isocitrate lyase	86384	61220	16024
[2.7.1.48]Uridine kinase	86374	61220	18994
[1.6.5.3]NADH:ubiquinone reductase (H(+)-translocating)	86373	61215	19212
[2.5.1.9]Riboflavin synthase	86368	61217.5	19214
[3.1.3.46]Fructose-2,6-bisphosphate 2-phosphatase	86368	61217.5	15424
[2.4.1.34]1,3-beta-glucan synthase	86367	61220	15648
[2.7.8.8]CDP-diacylglycerol--serine O-phosphatidyltransferase	86360	61217.5	19214
[2.1.2.10]Aminomethyltransferase	86360	61217.5	18616
[3.4.24.71]Endothelin-converting enzyme 1	86357	61220	18932
[1.2.4.4]3-methyl-2-oxobutanoate dehydrogenase (2-methylpropanoyl-transferring)	86353	61219.5	13828
[3.1.4.12]Sphingomyelin phosphodiesterase	86352	61220	20060
[2.5.1.6]Methionine adenosyltransferase	86350	61217.5	18616
[3.1.3.4]Phosphatidate phosphatase	86342	61217.5	18838
[1.11.1.11]L-ascorbate peroxidase	86336	61220	11482
[2.7.7.9]UTP--glucose-1-phosphate uridylyltransferase	86243	60417.5	18264
[3.4.11.10]Bacterial leucyl aminopeptidase	86239	60422	13822
[1.3.1.33]Protochlorophyllide reductase	86239	60424.5	10602
[3.1.1.23]Acylglycerol lipase	86237	60419.5	19982
[2.2.1.1]Transketolase	86234	60417.5	15324
[5.99.1.3]DNA topoisomerase (ATP-hydrolyzing)	86232	60417.5	18578
[1.1.1.21]Aldehyde reductase	86218	60422	16132
[4.1.3.27]Anthranilate synthase	86210	60417.5	15700
[5.4.2.8]Phosphomannomutase	86196	60417.5	17918
[3.1.4.1]Phosphodiesterase I	86193	60415	14878
[3.4.11.9]Xaa-Pro aminopeptidase	86189	60422	16570
[1.3.3.6]Acyl-CoA oxidase	86181	60417	20738
[1.3.99.5]3-oxo-5-alpha-steroid 4-dehydrogenase (acceptor)	86180	60414.5	13372
[6.3.5.5]Carbamoyl-phosphate synthase (glutamine-hydrolyzing)	86174	60419.5	16568
[3.5.1.41]Chitin deacetylase	86166	60419.5	15816
[1.2.1.12]Glyceraldehyde-3-phosphate dehydrogenase (phosphorylating)	86165	60417	17102
[1.2.4.2]Oxoglutarate dehydrogenase (succinyl-transferring)	86162	60417	16788
[1.3.3.4]Protoporphyrinogen oxidase	86161	60417	13596
[2.7.1.17]Xylulokinase	86159	60417	12998
[1.13.11.37]Hydroxyquinol 1,2-dioxygenase	86159	60414.5	9712
[2.7.1.26]Riboflavin kinase	86151	60417	12998
[3.4.19.1]Acylaminoacyl-peptidase	86145	60417	15216
[1.1.1.4](R,R)-butanediol dehydrogenase	86048	59615	11462
[3.4.23.3]Gastricsin	85951	59614	10194
[3.2.1.73]Licheninase	43877	33019	17528
[3.1.4.11]Phosphoinositide phospholipase C	43801	33018.5	15232
[3.5.4.4]Adenosine deaminase	43685	32218.5	11656
[4.1.99.3]Deoxyribodipyrimidine photo-lyase	43660	32216	11026
[2.7.7.13]Mannose-1-phosphate guanylyltransferase	43654	32216	21292
[2.7.1.1]Hexokinase	43642	32218	17194
[4.2.1.6]Galactonate dehydratase	43628	32218	11032
[6.2.1.4]Succinate--CoA ligase (GDP-forming)	43601	32208	13772
[3.5.2.9]5-oxoprolinase (ATP-hydrolyzing)	43596	32215.5	14852
[3.5.5.1]Nitrilase	43593	31413.5	11868
[1.2.1.5]Aldehyde dehydrogenase (NAD(P)(+))	43589	32215.5	9834
[4.1.1.45]Aminocarboxymuconate-semialdehyde decarboxylase	43544	31414.5	17076
[1.1.1.31]3-hydroxyisobutyrate dehydrogenase	43536	31414.5	15900
[5.3.3.5]Cholestenol Delta-isomerase	43482	31418	12860
[1.1.1.170](decarboxylating)	43476	31413	12480
[4.1.1.1]Pyruvate decarboxylase	43466	31413.5	10890
[1.2.1.16]Succinate-semialdehyde dehydrogenase (NAD(P)(+))	43465	31408	13450
[1.5.3.1]Sarcosine oxidase	43458	31411	15606
[1.14.13.9]Kynurenine 3-monooxygenase	43456	31413	13362
[1.10.3.3]L-ascorbate oxidase	43450	31415.5	9260
[2.7.1.29]Glycerone kinase	43448	31415.5	11662
[3.4.21.48]Cerevisin	43446	31415.5	14854
[3.4.13.9]Xaa-Pro dipeptidase	43446	31412.5	12104
[5.3.1.6]Ribose-5-phosphate isomerase	43442	31415.5	12260
[3.5.1.1]Asparaginase	43441	31413	12702
[6.2.1.16]Acetoacetate--CoA ligase	43437	31413	12258
[6.1.1.6]Lysine--tRNA ligase	43432	31413	15450
[1.5.1.2]Pyrroline-5-carboxylate reductase	43430	31413	13170
[6.4.1.4]Methylcrotonoyl-CoA carboxylase	43429	31413	18266
[5.3.1.8]Mannose-6-phosphate isomerase	43429	31413	12258
[6.1.1.15]Proline--tRNA ligase	43427	31413	16140
[2.1.2.1]Glycine hydroxymethyltransferase	43427	31413	15450
[2.7.8.1]Ethanolaminephosphotransferase	43427	31413	15450
[5.3.1.1]Triose-phosphate isomerase	43427	31413	12634
[6.3.2.2]Glutamate--cysteine ligase	43422	31410.5	15732
[1.13.11.5]Homogentisate 1,2-dioxygenase	43421	31413	12388
[2.4.1.173]Sterol 3-beta-glucosyltransferase	43421	31413	11598
[6.3.5.4]Asparagine synthase (glutamine-hydrolyzing)	43417	31413	13078
[2.3.1.9]Acetyl-CoA C-acetyltransferase	43416	31413	14852
[3.1.3.25]Inositol-phosphate phosphatase	43415	31413	12480
[5.3.3.10]5-carboxymethyl-2-hydroxymuconate Delta-isomerase	43412	31409	13136
[2.7.1.32]Choline kinase	43412	31413	9128
[3.6.3.6]Proton-exporting ATPase	43409	31413	16708
[6.1.1.4]Leucine--tRNA ligase	43409	31413	15450
[3.4.13.19]Membrane dipeptidase	43405	31413	8498
[2.7.7.50]mRNA guanylyltransferase	43403	31410.5	12034
[3.2.2.1]Purine nucleosidase	43400	31408	11970
[1.8.3.1]Sulfite oxidase	43399	31413	11882
[2.3.1.26]Sterol O-acyltransferase	43397	31413	11284
[6.1.1.3]Threonine--tRNA ligase	43396	31413	15826
[1.3.1.38]Trans-2-enoyl-CoA reductase (NADPH)	43393	31413	11974
[3.2.1.106]Mannosyl-oligosaccharide glucosidase	43391	31410.5	11658
[3.1.3.7]3'(2'),5'-bisphosphate nucleotidase	43378	31413	12196
[1.1.1.35]3-hydroxyacyl-CoA dehydrogenase	43369	31410.5	12348
[3.6.1.13]ADP-ribose diphosphatase	43362	31410	8094
[2.7.1.12]Gluconokinase	43358	31412.5	10154
[6.1.1.19]Arginine--tRNA ligase	43355	31412.5	10752
[2.3.2.5]Glutaminyl-peptide cyclotransferase	43346	31410	10528
[1.1.2.4]D-lactate dehydrogenase (cytochrome)	43278	30615	6802
[3.6.1.1]Inorganic diphosphatase	43270	30615	9612
[4.2.1.24]Porphobilinogen synthase	43260	30620	9616
[1.1.3.15](S)-2-hydroxy-acid oxidase	43259	30610	12314
[6.4.1.1]Pyruvate carboxylase	43257	30610.5	11336
[5.1.3.2]UDP-glucose 4-epimerase	43256	30610	10934
[2.7.7.19]Polynucleotide adenylyltransferase	43256	30612.5	10116
[1.1.1.169]2-dehydropantoate 2-reductase	43250	30612.5	11434
[2.7.1.30]Glycerol kinase	43248	30610	9546
[1.11.1.5]Cytochrome-c peroxidase	43247	30610.5	14682
[1.1.1.85]3-isopropylmalate dehydrogenase	43246	30612.5	7016
[3.1.2.6]Hydroxyacylglutathione hydrolase	43244	30612.5	13622
[4.3.2.1]Argininosuccinate lyase	43244	30612.5	9894
[3.1.1.45]Carboxymethylenebutenolidase	43239	30615	5760
[4.4.1.5]Lactoylglutathione lyase	43238	30612.5	10430
[2.3.1.88]Peptide alpha-N-acetyltransferase	43234	30615	9926
[1.3.1.20]Trans-1,2-dihydrobenzene-1,2-diol dehydrogenase	43233	30607.5	7548
[3.5.1.25]N-acetylglucosamine-6-phosphate deacetylase	43230	30610.5	10362
[2.1.1.77]Protein-L-isoaspartate(D-aspartate) O-methyltransferase	43230	30612.5	9234
[2.3.1.51]1-acylglycerol-3-phosphate O-acyltransferase	43229	30610	9608
[3.5.1.49]Formamidase	43229	30610	6040
[3.2.1.45]Glucosylceramidase	43228	30610	5726
[2.7.1.68]1-phosphatidylinositol-4-phosphate 5-kinase	43227	30612.5	16278
[1.1.1.103]L-threonine 3-dehydrogenase	43225	30610	7082
[1.1.1.44]Phosphogluconate dehydrogenase (NADP(+)-dependent, decarboxylating)	43224	30608	11112
[4.1.2.5]L-threonine aldolase	43222	30612.5	10116
[2.3.1.47]8-amino-7-oxononanoate synthase	43221	30610	10996
[4.2.1.36]Homoaconitate hydratase	43220	30610	9608
[1.1.1.157]3-hydroxybutyryl-CoA dehydrogenase	43219	30610	10176
[1.8.1.4]Dihydrolipoyl dehydrogenase	43219	30612.5	9894
[3.4.14.4]Dipeptidyl-peptidase III	43217	30612.5	6326
[1.14.11.9]Flavanone 3-dioxygenase	43216	30610.5	6638
[6.1.1.21]Histidine--tRNA ligase	43215	30610	9830
[6.3.5.2]GMP synthase (glutamine-hydrolyzing)	43215	30612.5	9610
[3.2.1.24]Alpha-mannosidase	43214	30610	9232
[3.1.4.46]Glycerophosphodiester phosphodiesterase	43214	30612.5	9012
[3.1.1.17]Gluconolactonase	43214	30610	6040
[6.1.1.9]Valine--tRNA ligase	43213	30610.5	12800
[2.7.1.2]Glucokinase	43213	30608	10426
[2.7.1.36]Mevalonate kinase	43213	30610	9608
[3.7.1.3]Kynureninase	43212	30610	10052
[4.1.2.13]Fructose-bisphosphate aldolase	43212	30610	9608
[3.1.2.2]Palmitoyl-CoA hydrolase	43212	30610	9232
[2.3.1.4]Glucosamine-phosphate N-acetyltransferase	43210	30610	12800
[2.7.8.11]CDP-diacylglycerol--inositol 3-phosphatidyltransferase	43210	30610	9922
[3.5.4.6]AMP deaminase	43210	30610	9608
[4.2.1.11]Phosphopyruvate hydratase	43210	30610	9608
[6.3.4.4]Adenylosuccinate synthase	43210	30610	9608
[3.1.26.3]Ribonuclease III	43210	30610	9232
[2.6.1.19]4-aminobutyrate--2-oxoglutarate transaminase	43210	30607.5	6414
[3.6.1.11]Exopolyphosphatase	43207	30610	10206
[3.5.1.19]Nicotinamidase	43207	30610	6638
[4.2.1.20]Tryptophan synthase	43206	30610	11118
[2.7.1.15]Ribokinase	43206	30610	9922
[5.3.3.8]Dodecenoyl-CoA isomerase	43205	30610	9232
[4.99.1.1]Ferrochelatase	43204	30612.5	9610
[2.3.1.1]Amino-acid N-acetyltransferase	43204	30610	9608
[2.3.1.57]Diamine N-acetyltransferase	43204	30610	9232
[3.5.99.6]Glucosamine-6-phosphate deaminase	43204	30610	9232
[2.7.7.2]FAD synthetase	43203	30612.5	9610
[6.3.4.5]Argininosuccinate synthase	43202	30610	9608
[1.3.1.34]2,4-dienoyl-CoA reductase (NADPH)	43201	30610	9984
[4.2.1.75]Uroporphyrinogen-III synthase	43201	30610	6416
[1.1.1.87]Homoisocitrate dehydrogenase	43200	30610	10490
[3.5.3.1]Arginase	43200	30610.5	10206
[1.1.1.205]IMP dehydrogenase	43200	30610	10206
[1.1.1.23]Histidinol dehydrogenase	43200	30607.5	9514
[3.4.24.37]Saccharolysin	43200	30607.5	6384
[1.1.1.34]Hydroxymethylglutaryl-CoA reductase (NADPH)	43199	30610	11088
[4.1.3.4]Hydroxymethylglutaryl-CoA lyase	43199	30610	9546
[2.7.7.53]ATP adenylyltransferase	43199	30610	8948
[4.2.1.79]2-methylcitrate dehydratase	43199	30610	7298
[2.7.4.6]Nucleoside-diphosphate kinase	43198	30610	19560
[3.6.4.3]Microtubule-severing ATPase	43198	30610	15992
[1.1.1.22]UDP-glucose 6-dehydrogenase	43198	30610	10804
[6.2.1.1]Acetate--CoA ligase	43198	30610	10206
[1.5.1.15]Methylenetetrahydrofolate dehydrogenase (NAD(+))	43198	30610	9922
[2.1.2.11]3-methyl-2-oxobutanoate hydroxymethyltransferase	43198	30610	9922
[2.1.1.14]5-methyltetrahydropteroyltriglutamate--homocysteine S-methyltransferase	43198	30612.5	9610
[3.1.1.31]6-phosphogluconolactonase	43198	30610	9608
[3.5.1.5]Urease	43198	30610	9608
[3.6.1.23]dUTP diphosphatase	43198	30610	9608
[6.1.1.7]Alanine--tRNA ligase	43198	30610	9608
[4.2.1.33]3-isopropylmalate dehydratase	43198	30610	6700
[1.6.5.4]Monodehydroascorbate reductase (NADH)	43198	30610	6416
[2.8.3.5]3-oxoacid CoA-transferase	43198	30610	6416
[2.5.1.21]Squalene synthase	43197	30610	9892
[2.6.1.16]Glutamine--fructose-6-phosphate transaminase (isomerizing)	43197	30610	9892
[6.1.1.14]Glycine--tRNA ligase	43197	30610	9892
[1.7.3.3]Factor independent urate hydroxylase	43197	30610	9516
[1.1.1.179]D-xylose 1-dehydrogenase (NADP(+))	43197	30607.5	6038
[3.4.21.89]Signal peptidase I	43196	30607.5	13082
[3.1.3.41]4-nitrophenylphosphatase	43196	30610	12800
[5.4.99.12]tRNA pseudouridine(38-40) synthase	43196	30610	12800
[2.1.1.45]Thymidylate synthase	43196	30610	12424
[2.6.1.13]Ornithine aminotransferase	43196	30610	9922
[2.7.1.11]6-phosphofructokinase	43196	30610	9922
[3.1.3.15]Histidinol-phosphatase	43196	30610	9922
[4.1.2.27]Sphinganine-1-phosphate aldolase	43196	30610	9922
[1.1.1.3]Homoserine dehydrogenase	43196	30610	9608
[1.1.1.42]Isocitrate dehydrogenase (NADP(+))	43196	30610	9608
[1.1.1.49]Glucose-6-phosphate dehydrogenase (NADP(+))	43196	30610	9608
[1.1.1.86]Ketol-acid reductoisomerase (NADP(+))	43196	30610	9608
[1.2.1.11]Aspartate-semialdehyde dehydrogenase	43196	30610	9608
[1.2.1.41]Glutamate-5-semialdehyde dehydrogenase	43196	30610	9608
[1.3.1.13]Prephenate dehydrogenase (NADP(+))	43196	30610	9608
[1.3.3.3]Coproporphyrinogen oxidase	43196	30610	9608
[1.4.4.2]Glycine dehydrogenase (aminomethyl-transferring)	43196	30610	9608
[1.5.5.1]Electron-transferring-flavoprotein dehydrogenase	43196	30610	9608
[2.1.1.17]Phosphatidylethanolamine N-methyltransferase	43196	30610	9608
[2.1.3.3]Ornithine carbamoyltransferase	43196	30610	9608
[2.3.1.97]Glycylpeptide N-tetradecanoyltransferase	43196	30610	9608
[2.4.1.117]Dolichyl-phosphate beta-glucosyltransferase	43196	30610	9608
[2.4.1.142]Chitobiosyldiphosphodolichol beta-mannosyltransferase	43196	30610	9608
[2.4.1.80]Ceramide glucosyltransferase	43196	30610	9608
[2.4.1.83]Dolichyl-phosphate beta-D-mannosyltransferase	43196	30610	9608
[2.4.2.10]Orotate phosphoribosyltransferase	43196	30610	9608
[2.4.2.14]Amidophosphoribosyltransferase	43196	30610	9608
[2.4.2.17]ATP phosphoribosyltransferase	43196	30610	9608
[2.4.2.18]Anthranilate phosphoribosyltransferase	43196	30610	9608
[2.4.2.28]S-methyl-5'-thioadenosine phosphorylase	43196	30610	9608
[2.5.1.16]Spermidine synthase	43196	30610	9608
[2.6.1.11]Acetylornithine transaminase	43196	30610	9608
[2.6.1.2]Alanine transaminase	43196	30610	9608
[2.6.1.52]Phosphoserine transaminase	43196	30610	9608
[2.6.1.9]Histidinol-phosphate transaminase	43196	30610	9608
[2.7.1.20]Adenosine kinase	43196	30610	9608
[2.7.1.24]Dephospho-CoA kinase	43196	30610	9608
[2.7.1.25]Adenylyl-sulfate kinase	43196	30610	9608
[2.7.1.35]Pyridoxal kinase	43196	30610	9608
[2.7.1.39]Homoserine kinase	43196	30610	9608
[2.7.1.40]Pyruvate kinase	43196	30610	9608
[2.7.1.6]Galactokinase	43196	30610	9608
[2.7.1.91]Sphinganine kinase	43196	30610	9608
[2.7.2.11]Glutamate 5-kinase	43196	30610	9608
[2.7.2.3]Phosphoglycerate kinase	43196	30610	9608
[2.7.2.4]Aspartate kinase	43196	30610	9608
[2.7.4.2]Phosphomevalonate kinase	43196	30610	9608
[2.7.4.8]Guanylate kinase	43196	30610	9608
[2.7.7.4]Sulfate adenylyltransferase	43196	30610	9608
[2.7.7.41]Phosphatidate cytidylyltransferase	43196	30610	9608
[2.7.8.15]N-acetylglucosaminephosphotransferase	43196	30610	9608
[2.7.8.5]CDP-diacylglycerol--glycerol-3-phosphate 3-phosphatidyltransferase	43196	30610	9608
[2.8.1.6]Biotin synthase	43196	30610	9608
[3.1.2.22]Palmitoyl-protein hydrolase	43196	30610	9608
[3.1.3.11]Fructose-bisphosphatase	43196	30610	9608
[3.3.1.1]Adenosylhomocysteinase	43196	30610	9608
[3.3.2.6]Leukotriene-A(4) hydrolase	43196	30610	9608
[3.4.11.21]Aspartyl aminopeptidase	43196	30610	9608
[3.4.21.53]Endopeptidase La	43196	30610	9608
[3.4.21.61]Kexin	43196	30610	9608
[3.5.2.3]Dihydroorotase	43196	30610	9608
[3.5.4.25]GTP cyclohydrolase II	43196	30610	9608
[3.5.4.5]Cytidine deaminase	43196	30610	9608
[3.6.3.16]Arsenite-transporting ATPase	43196	30610	9608
[4.1.1.21]Phosphoribosylaminoimidazole carboxylase	43196	30610	9608
[4.1.1.33]Diphosphomevalonate decarboxylase	43196	30610	9608
[4.1.1.36]Phosphopantothenoylcysteine decarboxylase	43196	30610	9608
[4.1.1.37]Uroporphyrinogen decarboxylase	43196	30610	9608
[4.1.1.50]Adenosylmethionine decarboxylase	43196	30610	9608
[4.2.1.2]Fumarate hydratase	43196	30610	9608
[4.3.2.2]Adenylosuccinate lyase	43196	30610	9608
[5.1.3.1]Ribulose-phosphate 3-epimerase	43196	30610	9608
[5.3.1.16]isomerase	43196	30610	9608
[5.3.1.9]Glucose-6-phosphate isomerase	43196	30610	9608
[5.3.3.2]Isopentenyl-diphosphate Delta-isomerase	43196	30610	9608
[5.4.2.2]Phosphoglucomutase (alpha-D-glucose-1,6-bisphosphate-dependent)	43196	30610	9608
[5.4.99.5]Chorismate mutase	43196	30610	9608
[6.1.1.16]Cysteine--tRNA ligase	43196	30610	9608
[6.1.1.18]Glutamine--tRNA ligase	43196	30610	9608
[6.3.2.1]Pantoate--beta-alanine ligase (AMP-forming)	43196	30610	9608
[6.3.2.6]Phosphoribosylaminoimidazolesuccinocarboxamide synthase	43196	30610	9608
[6.3.3.2]5-formyltetrahydrofolate cyclo-ligase	43196	30610	9608
[6.3.4.2]CTP synthase (glutamine hydrolyzing)	43196	30610	9608
[6.3.5.1]NAD(+) synthase (glutamine-hydrolyzing)	43196	30610	9608
[6.3.5.3]Phosphoribosylformylglycinamidine synthase	43196	30610	9608
[6.5.1.3]RNA ligase (ATP)	43196	30610	9608
[1.13.11.6]3-hydroxyanthranilate 3,4-dioxygenase	43196	30610	9546
[1.1.1.8]Glycerol-3-phosphate dehydrogenase (NAD(+))	43196	30610	9232
[2.1.1.10]Homocysteine S-methyltransferase	43196	30610	9232
[2.4.1.1]Glycogen phosphorylase	43196	30610	9232
[2.4.1.11]Glycogen(starch) synthase	43196	30610	9232
[2.4.1.18]1,4-alpha-glucan branching enzyme	43196	30610	9232
[2.7.4.9]dTMP kinase	43196	30610	9232
[2.7.7.15]Choline-phosphate cytidylyltransferase	43196	30610	9232
[3.4.19.3]Pyroglutamyl-peptidase I	43196	30610	9232
[3.4.21.92]Endopeptidase Clp	43196	30610	9232
[3.5.2.5]Allantoinase	43196	30610	9232
[3.6.1.43]Dolichyldiphosphatase	43196	30610	9232
[4.4.1.1]Cystathionine gamma-lyase	43196	30610	9232
[1.2.1.2]Formate dehydrogenase	43196	30610	6730
[1.4.3.5]Pyridoxal 5'-phosphate synthase	43196	30610	6730
[1.13.99.1]Inositol oxygenase	43196	30610	6040
[1.6.1.2]NAD(P)(+) transhydrogenase (Re/Si-specific)	43196	30610	6040
[2.7.7.1]Nicotinamide-nucleotide adenylyltransferase	43195	30607.5	9606
[3.2.1.84]Glucan 1,3-alpha-glucosidase	43195	30612.5	9326
[2.3.1.15]Glycerol-3-phosphate 1-O-acyltransferase	43195	30607.5	9230
[1.5.1.7]Saccharopine dehydrogenase (NAD(+), L-lysine-forming)	43194	30610	9324
[1.14.11.8]Trimethyllysine dioxygenase	43194	30610	8634
[6.3.2.3]Glutathione synthase	43193	30610.5	10206
[3.4.22.40]Bleomycin hydrolase	43193	30610	9232
[4.3.1.12]Ornithine cyclodeaminase	43192	30609.5	5416
[4.1.1.17]Ornithine decarboxylase	43191	30610	10236
[4.2.1.22]Cystathionine beta-synthase	43190	30610	12424
[3.5.4.16]GTP cyclohydrolase I	43190	30610	9922
[2.3.1.61]Dihydrolipoyllysine-residue succinyltransferase	43189	30610	10206
[4.1.1.28]Aromatic-L-amino-acid decarboxylase	43189	30610	9892
[3.4.11.5]Prolyl aminopeptidase	43188	30610	9922
[1.1.1.40]Malate dehydrogenase (oxaloacetate-decarboxylating) (NADP(+))	43188	30610	9608
[1.4.1.2]Glutamate dehydrogenase	43188	30610	9608
[2.1.1.107]Uroporphyrinogen-III C-methyltransferase	43188	30610	9608
[2.1.1.56] ; Q06996, L_SENDF ; O55528, L_SENDO	43188	30610	9608
[2.1.1.98]Diphthine synthase	43188	30610	9608
[2.1.2.9]Methionyl-tRNA formyltransferase	43188	30610	9608
[2.3.1.37]5-aminolevulinate synthase	43188	30610	9608
[2.3.2.8]Arginyltransferase	43188	30610	9608
[2.4.2.19]Nicotinate-nucleotide diphosphorylase (carboxylating)	43188	30610	9608
[2.4.2.7]Adenine phosphoribosyltransferase	43188	30610	9608
[3.4.24.59]Mitochondrial intermediate peptidase	43188	30610	9608
[4.1.1.49]Phosphoenolpyruvate carboxykinase (ATP)	43188	30610	9608
[5.4.2.3]Phosphoacetylglucosamine mutase	43188	30610	9608
[6.3.2.5]Phosphopantothenate--cysteine ligase	43188	30610	9608
[3.5.4.12]dCMP deaminase	43188	30610	9294
[1.14.11.1]Gamma-butyrobetaine dioxygenase	43188	30610	9232
[2.1.2.2]Phosphoribosylglycinamide formyltransferase	43188	30610	9232
[2.7.1.47]D-ribulokinase	43188	30610	6416
[2.7.2.1]Acetate kinase	43188	30610	6040
[3.5.3.4]Allantoicase	43187	30610	9232
[5.5.1.4]Inositol-3-phosphate synthase	43186	30610	9608
[1.11.1.9]Glutathione peroxidase	43184	30610	9608
[6.5.1.2]DNA ligase (NAD(+))	43184	30607.5	9606
[1.2.1.27]Methylmalonate-semialdehyde dehydrogenase (CoA acylating)	43183	30607.5	9514
[2.8.1.1]Thiosulfate sulfurtransferase	43182	30607.5	10204
[2.1.1.33]tRNA (guanine(46)-N(7))-methyltransferase	43182	30610	9608
[3.6.4.6]Vesicle-fusing ATPase	43182	30610	9608
[3.4.24.56]Insulysin	43181	30610	12516
[1.18.1.2]Ferredoxin--NADP(+) reductase	43181	30607.5	9606
[2.1.1.72]Site-specific DNA-methyltransferase (adenine-specific)	43181	30607.5	9606
[2.4.1.132]GDP-Man:Man(1)GlcNAc(2)-PP-dolichol alpha-1,3-mannosyltransferase	43181	30607.5	9606
[2.7.7.8]Polyribonucleotide nucleotidyltransferase	43181	30607.5	9606
[2.5.1.31]diphosphate specific)	43181	30607.5	6414
[3.5.4.1]Cytosine deaminase	43178	30607.5	9828
[3.1.13.1]Exoribonuclease II	43178	30608	9606
[3.2.1.89]Arabinogalactan endo-beta-1,4-galactanase	43175	30610	6040
[3.2.2.21]DNA-3-methyladenine glycosylase II	43174	30610	6416
[1.4.1.13]Glutamate synthase (NADPH)	43173	30607.5	9606
[2.1.1.2]Guanidinoacetate N-methyltransferase	43173	30607.5	9606
[2.7.7.23]UDP-N-acetylglucosamine diphosphorylase	43170	30607.5	9384
[1.2.1.19]Aminobutyraldehyde dehydrogenase	43161	30607.5	9008
[2.4.1.183]Alpha-1,3-glucan synthase	43160	30608	7580
[2.7.1.3]Ketohexokinase	43159	30610	6040
[4.2.1.19]Imidazoleglycerol-phosphate dehydratase	43152	30609.5	8194
[3.1.1.11]Pectinesterase	43139	30612	4912
[3.6.1.41]Bis(5'-nucleosyl)-tetraphosphatase (symmetrical)	43139	30607	4594
[1.1.3.8]L-gulonolactone oxidase	43128	30609.5	8478
[3.1.3.18]Phosphoglycolate phosphatase	43041	29807.5	8310
[2.6.1.44]Alanine--glyoxylate transaminase	43039	29807.5	8686
[6.4.1.3]Propionyl-CoA carboxylase	43024	29807.5	11502
[2.1.1.127][Ribulose-bisphosphate carboxylase]-lysine N-methyltransferase	43012	29809.5	3990
[3.6.1.22]NAD(+) diphosphatase	43011	29809.5	3676
[3.6.1.5]Apyrase	43010	29807	7242
[2.4.2.1]Purine-nucleoside phosphorylase	43008	29807.5	8310
[3.6.1.29]Bis(5'-adenosyl)-triphosphatase	43008	29809.5	6584
[1.1.1.102]3-dehydrosphinganine reductase	42999	29809.5	6806
[1.8.1.2]Assimilatory sulfite reductase (NADPH)	42993	29812	3770
[3.6.1.19]Nucleoside-triphosphate diphosphatase	42992	29809.5	7182
[3.2.1.4]Cellulase	42992	29809.5	3706
[2.7.4.7]Phosphomethylpyrimidine kinase	42985	29807	6958
[1.14.15.3]Alkane 1-monooxygenase	42984	29808	3988
[3.1.3.43][Pyruvate dehydrogenase (acetyl-transferring)]-phosphatase	42980	29809.5	3392
[4.1.1.23]Orotidine-5'-phosphate decarboxylase	42976	29807	7464
[3.6.3.9]Sodium/potassium-exchanging ATPase	42972	29807	9774
[3.1.2.12]S-formylglutathione hydrolase	42972	29807	3766
[2.7.8.7]Holo-[acyl-carrier-protein] synthase	42972	29807	3390
[2.1.1.62]mRNA (2'-O-methyladenosine-N(6)-)-methyltransferase	42967	29807	3390
[3.4.21.26]Prolyl oligopeptidase	42965	29807	6958
[4.1.1.35]UDP-glucuronate decarboxylase	42965	29807	6896
[4.2.1.47]GDP-mannose 4,6-dehydratase	42965	29807	6582
[6.2.1.5]Succinate--CoA ligase (ADP-forming)	42964	29807	7242
[2.1.1.61]tRNA (5-methylaminomethyl-2-thiouridylate)-methyltransferase	42963	29807	6958
[3.4.11.1]Leucyl aminopeptidase	42963	29807	6958
[2.4.2.3]Uridine phosphorylase	42963	29807	6582
[2.1.1.64]3-demethylubiquinol 3-O-methyltransferase	42963	29807	3766
[2.1.1.71]Phosphatidyl-N-methylethanolamine N-methyltransferase	42963	29807	3390
[2.4.1.149]N-acetyllactosaminide beta-1,3-N-acetylglucosaminyltransferase	42963	29807	3390
[2.7.7.27]Glucose-1-phosphate adenylyltransferase	42963	29807	3390
[5.3.2.1]Phenylpyruvate tautomerase	42963	29807	3390
[3.2.1.101]Mannan endo-1,6-alpha-mannosidase	1552	5618	19150
[1.1.1.141]15-hydroxyprostaglandin dehydrogenase (NAD(+))	1012	3214	17814
[3.1.3.1]Alkaline phosphatase	634	2408.5	12858
[4.1.2.17]L-fuculose-phosphate aldolase	593	2401.5	8228
[3.5.2.6]Beta-lactamase	511	1601.5	6740
[3.1.6.1]Arylsulfatase	485	1608.5	7502
[3.7.1.2]Fumarylacetoacetase	440	1603.5	9088
[1.1.1.215]Gluconate 2-dehydrogenase	439	1603.5	6808
[4.2.1.46]dTDP-glucose 4,6-dehydratase	383	1603	6984
[1.1.1.30]3-hydroxybutyrate dehydrogenase	312	808	6290
[3.1.1.8]Cholinesterase	303	805.5	3756
[1.4.3.4]Monoamine oxidase	292	808	6556
[3.2.1.26]Beta-fructofuranosidase	290	805.5	3472
[2.1.1.6]Catechol O-methyltransferase	279	803.5	5290
[2.3.1.85]Fatty-acid synthase	267	805.5	3380
[3.2.1.31]Beta-glucuronidase	264	805.5	3756
[1.13.11.27]4-hydroxyphenylpyruvate dioxygenase	263	805.5	6726
[1.2.1.28]Benzaldehyde dehydrogenase (NAD(+))	262	800.5	4128
[3.5.1.16]Acetylornithine deacetylase	259	803	3500
[1.1.1.93]Tartrate dehydrogenase	252	801	3778
[1.1.1.206]Tropinone reductase I	249	806	2936
[1.13.11.20]Cysteine dioxygenase	247	803	6440
[1.11.1.7]Peroxidase	246	804	3780
[3.5.1.6]Beta-ureidopropionase	244	803	3248
[4.4.1.8]Cystathionine beta-lyase	240	803	5842
[4.1.1.25]Tyrosine decarboxylase	240	803	2934
[1.14.18.1]Tyrosinase	239	805.5	5844
[5.3.99.5]Thromboxane-A synthase	239	801	3154
[4.1.2.4]Deoxyribose-phosphate aldolase	239	803	2650
[3.4.11.19]D-stereospecific aminopeptidase	238	805.5	2368
[1.14.11.2]Procollagen-proline dioxygenase	237	805.5	3096
[3.1.3.21]Glycerol-1-phosphatase	236	803	2934
[1.1.1.38]Malate dehydrogenase (oxaloacetate-decarboxylating)	235	803	2650
[4.2.1.10]3-dehydroquinate dehydratase	235	803	2650
[5.4.3.8]Glutamate-1-semialdehyde 2,1-aminomutase	233	803	2964
[2.7.7.12]UDP-glucose--hexose-1-phosphate uridylyltransferase	233	803	2650
[1.5.1.10]Saccharopine dehydrogenase (NADP(+), L-glutamate-forming)	232	803	6440
[2.7.1.105]6-phosphofructo-2-kinase	231	803	5842
[3.5.1.10]Formyltetrahydrofolate deformylase	231	803	2650
[6.2.1.17]Propionate--CoA ligase	231	803	2650
[3.6.3.44]Xenobiotic-transporting ATPase	231	30	24
[2.6.1.66]Valine--pyruvate transaminase	226	800.5	2962
[1.4.1.4]Glutamate dehydrogenase (NADP(+))	225	803	5842
[2.3.1.5]Arylamine N-acetyltransferase	225	803	3218
[2.1.1.16]Methylene-fatty-acyl-phospholipid synthase	225	803	3026
[3.2.1.55]Non-reducing end alpha-L-arabinofuranosidase	225	803	2650
[1.1.1.56]Ribitol 2-dehydrogenase	224	800.5	3024
[2.3.1.87]Aralkylamine N-acetyltransferase	223	803	2650
[3.1.3.3]Phosphoserine phosphatase	220	803	5244
[2.3.1.41]Beta-ketoacyl-[acyl-carrier-protein] synthase I	218	800.5	5840
[1.1.3.6]Cholesterol oxidase	218	800.5	3024
[2.3.1.39][Acyl-carrier-protein] S-malonyltransferase	217	803	5842
[3.1.2.1]Acetyl-CoA hydrolase	217	803	5842
[3.5.1.52]Peptide-N(4)-(N-acetyl-beta-glucosaminyl)asparagine amidase	216	803	2052
[3.5.2.2]Dihydropyrimidinase	215	800.5	2840
[2.1.1.114]Polyprenyldihydroxybenzoate methyltransferase	210	800.5	2648
[2.3.1.20]Diacylglycerol O-acyltransferase	210	800.5	2648
[1.3.1.28]2,3-dihydro-2,3-dihydroxybenzoate dehydrogenase	204	800.5	2050
[3.6.1.7]Acylphosphatase	203	800.5	2050
[2.3.1.74]Naringenin-chalcone synthase	199	800.5	2962
[1.1.1.18]Inositol 2-dehydrogenase	198	801.5	5324
[3.6.1.15]Nucleoside-triphosphate phosphatase	193	800.5	1828
[1.14.13.12]Benzoate 4-monooxygenase	193	17.5	14
[3.2.1.51]Alpha-L-fucosidase	189	803	2336
[1.14.13.17]Cholesterol 7-alpha-monooxygenase	189	800.5	2050
[1.1.1.28]D-lactate dehydrogenase	183	802.5	1520
[6.3.2.25]Tubulin--tyrosine ligase	176	800	1518
[3.10.1.1]N-sulfoglucosamine sulfohydrolase	167	802.5	1520
[1.2.1.24]Succinate-semialdehyde dehydrogenase (NAD(+))	165	802.5	1144
[4.4.1.14]1-aminocyclopropane-1-carboxylate synthase	153	6	7912
[2.1.1.95]Tocopherol O-methyltransferase	148	802.5	922
[3.6.3.29]Molybdate-transporting ATPase	128	17.5	14
[1.97.1.4][Formate-C-acetyltransferase]-activating enzyme	95	12.5	10
[1.3.1.21]7-dehydrocholesterol reductase	85	3	5580
[2.4.2.21]Nicotinate-nucleotide--dimethylbenzimidazole phosphoribosyltransferase	80	1	2012
[2.1.1.63]Methylated-DNA--[protein]-cysteine S-methyltransferase	73	2.5	224
[4.2.1.96]4a-hydroxytetrahydrobiopterin dehydratase	69	0.5	4636
[2.7.7.56]tRNA nucleotidyltransferase	56	0.5	1130
[1.1.1.9]D-xylulose reductase	56	2.5	600
[5.5.1.2]3-carboxy-cis,cis-muconate cycloisomerase	40	0.05	820
[3.1.3.37]Sedoheptulose-bisphosphatase	39	2.5	224
[1.1.1.27]L-lactate dehydrogenase	37	0.05	3920
[1.1.1.156]Glycerol 2-dehydrogenase (NADP(+))	36	5	4
[3.1.11.2]Exodeoxyribonuclease III	35	5	4
[2.1.1.34]tRNA (guanosine(18)-2'-O)-methyltransferase	34	0.5	1130
[6.3.4.13]Phosphoribosylamine--glycine ligase	34	0.5	1130
[4.2.1.18]Methylglutaconyl-CoA hydratase	34	0.05	0.05
[2.6.1.5]Tyrosine transaminase	33	2.5	3508
[3.4.21.4]Trypsin	33	0.05	536
[3.2.2.3]Uridine nucleosidase	33	5	4
[1.2.1.8]Betaine-aldehyde dehydrogenase	32	2.5	914
[2.3.1.79]Maltose O-acetyltransferase	32	0.05	912
[2.7.1.31]Glycerate 3-kinase	32	2.5	224
[2.3.1.86]Fatty-acyl-CoA synthase	32	5	4
[2.7.1.78]Polynucleotide 5'-hydroxyl-kinase	32	5	4
[3.1.3.8]3-phytase	31	5	4
[5.2.1.2]Maleylacetoacetate isomerase	30	2.5	3194
[1.8.3.2]Thiol oxidase	30	5	4
[1.4.3.3]D-amino-acid oxidase	29	5	318
[3.7.1.5]Acylpyruvate hydrolase	29	2.5	2
[3.2.1.50]Alpha-N-acetylglucosaminidase	28	0.05	314
[2.4.1.17]Glucuronosyltransferase	28	2.5	2
[1.1.1.79]Glyoxylate reductase (NADP(+))	27	0.05	3790
[3.4.16.2]Lysosomal Pro-Xaa carboxypeptidase	27	0.05	598
[4.2.2.2]Pectate lyase	26	0.05	444
[1.3.1.9]Enoyl-[acyl-carrier-protein] reductase (NADH)	26	5	4
[1.14.11.18]Phytanoyl-CoA dioxygenase	26	2.5	2
[3.5.99.5]2-aminomuconate deaminase	26	2.5	2
[1.14.12.3]Benzene 1,2-dioxygenase	25	0.05	2108
[1.13.11.1]Catechol 1,2-dioxygenase	25	2.5	2
[3.8.1.2](S)-2-haloacid dehalogenase	25	2.5	2
[3.2.1.39]Glucan endo-1,3-beta-D-glucosidase	24	5	4
[2.1.1.1]Nicotinamide N-methyltransferase	24	2.5	2
[2.7.7.3]Pantetheine-phosphate adenylyltransferase	24	2.5	2
[2.8.3.13]Succinate--hydroxymethylglutarate CoA-transferase	24	2.5	2
[3.2.1.99]Arabinan endo-1,5-alpha-L-arabinosidase	24	2.5	2
[2.5.1.43]Nicotianamine synthase	22	0.05	222
[2.3.1.42]Glycerone-phosphate O-acyltransferase	22	2.5	2
[2.1.1.137]Arsenite methyltransferase	22	0.05	0.05
[3.4.21.62]Subtilisin	22	0.05	0.05
[4.4.1.16]Selenocysteine lyase	22	0.05	0.05
[1.1.1.105]All-trans-retinol dehydrogenase (NAD(+))	21	2.5	3194
[3.5.1.23]Ceramidase	21	2.5	2
[2.3.1.133]Shikimate O-hydroxycinnamoyltransferase	21	0.05	0.05
[2.7.7.48] ; Q06996, L_SENDF	20	2.5	2
[3.1.1.13]Sterol esterase	20	2.5	2
[3.1.1.73]Feruloyl esterase	20	2.5	2
[3.5.1.26]N(4)-(beta-N-acetylglucosaminyl)-L-asparaginase	20	2.5	2
[2.7.7.14]Ethanolamine-phosphate cytidylyltransferase	18	0.05	3414
[3.1.1.4]Phospholipase A(2)	18	2.5	2
[1.3.99.12]2-methylacyl-CoA dehydrogenase	17	2.5	2
[2.1.1.103]Phosphoethanolamine N-methyltransferase	16	0.05	0.05
[3.1.6.13]Iduronate-2-sulfatase	16	0.05	0.05
[2.1.1.35]tRNA (uracil(54)-C(5))-methyltransferase	15	2.5	378
[2.3.1.128]Ribosomal-protein-alanine N-acetyltransferase	15	0.05	284
[1.1.1.116]D-arabinose 1-dehydrogenase (NAD(+))	15	2.5	2
[1.1.99.24]Hydroxyacid-oxoacid transhydrogenase	15	2.5	2
[1.14.99.29]Deoxyhypusine monooxygenase	15	2.5	2
[1.16.3.1]Ferroxidase	15	2.5	2
[1.3.1.22]3-oxo-5-alpha-steroid 4-dehydrogenase (NADP(+))	15	2.5	2
[2.3.1.22]2-acylglycerol O-acyltransferase	15	2.5	2
[2.4.1.123]Inositol 3-alpha-galactosyltransferase	15	2.5	2
[2.5.1.39]4-hydroxybenzoate polyprenyltransferase	15	2.5	2
[2.6.1.7]Kynurenine--oxoglutarate transaminase	15	2.5	2
[3.1.2.4]3-hydroxyisobutyryl-CoA hydrolase	15	2.5	2
[3.1.31.1]Micrococcal nuclease	15	2.5	2
[4.2.1.90]L-rhamnonate dehydratase	15	2.5	2
[4.2.1.93]ATP-dependent NAD(P)H-hydrate dehydratase	15	2.5	2
[5.1.3.15]Glucose-6-phosphate 1-epimerase	15	2.5	2
[3.4.14.10]Tripeptidyl-peptidase II	14	0.05	3568
[2.4.1.207]Xyloglucan:xyloglucosyl transferase	14	0.5	536
[3.2.1.8]Endo-1,4-beta-xylanase	14	2.5	2
[5.3.1.23]S-methyl-5-thioribose-1-phosphate isomerase	14	2.5	2
[1.1.1.208](+)-neomenthol dehydrogenase	14	0.05	0.05
[1.1.1.219]Dihydrokaempferol 4-reductase	14	0.05	0.05
[1.13.11.33]Arachidonate 15-lipoxygenase	14	0.05	0.05
[3.1.6.8]Cerebroside-sulfatase	14	0.05	0.05
[3.5.1.3]Omega-amidase	14	0.05	0.05
[4.1.1.29]Sulfinoalanine decarboxylase	14	0.05	0.05
[2.7.1.82]Ethanolamine kinase	13	2.5	3194
[1.1.1.133]dTDP-4-dehydrorhamnose reductase	13	2.5	2
[1.1.1.17]Mannitol-1-phosphate 5-dehydrogenase	13	2.5	2
[1.1.3.20]Long-chain-alcohol oxidase	13	2.5	2
[1.1.3.37]D-arabinono-1,4-lactone oxidase	13	2.5	2
[2.4.1.82]Galactinol--sucrose galactosyltransferase	13	2.5	2
[3.1.6.6]Choline-sulfatase	13	2.5	2
[4.1.3.30]Methylisocitrate lyase	13	0.05	0.05
[3.1.1.74]Cutinase	12	2.5	2
[1.1.1.252]Tetrahydroxynaphthalene reductase	12	0.05	0.05
[1.1.1.60]2-hydroxy-3-oxopropionate reductase	11	0.05	222
[3.4.14.5]Dipeptidyl-peptidase IV	11	0.05	222
[5.3.1.13]Arabinose-5-phosphate isomerase	11	2.5	2
[1.1.1.29]Glycerate dehydrogenase	11	0.05	0.05
[1.6.5.2]NAD(P)H dehydrogenase (quinone)	10	2.5	2
[1.3.1.45]2'-hydroxyisoflavone reductase	9	0.05	598
[1.14.11.12]Gibberellin-44 dioxygenase	9	0.05	314
[3.1.6.14]N-acetylglucosamine-6-sulfatase	9	0.05	284
[3.1.6.2]Steryl-sulfatase	9	0.05	284
[1.1.1.173]L-rhamnose 1-dehydrogenase	9	0.05	0.05
[1.13.12.4]Lactate 2-monooxygenase	9	0.05	0.05
[2.7.7.52]RNA uridylyltransferase	9	0.05	0.05
[3.1.3.27]Phosphatidylglycerophosphatase	9	0.05	0.05
[4.2.1.51]Prephenate dehydratase	9	0.05	0.05
[5.3.99.3]Prostaglandin-E synthase	9	0.05	0.05
[1.1.99.18]Cellobiose dehydrogenase (acceptor)	8	2.5	2
[1.1.99.2]L-2-hydroxyglutarate dehydrogenase	8	2.5	2
[3.1.27.3]Ribonuclease T(1)	8	2.5	2
[3.2.1.6]Endo-1,3(4)-beta-glucanase	8	2.5	2
[3.5.1.9]Arylformamidase	8	2.5	2
[1.14.99.1]Prostaglandin-endoperoxide synthase	8	0.05	0.05
[2.7.1.107]Diacylglycerol kinase (ATP)	8	0.05	0.05
[3.1.4.3]Phospholipase C	8	0.05	0.05
[3.2.1.37]Xylan 1,4-beta-xylosidase	8	0.05	0.05
[3.2.1.40]Alpha-L-rhamnosidase	8	0.05	0.05
[3.4.17.1]Carboxypeptidase A	8	0.05	0.05
[3.5.2.7]Imidazolonepropionase	8	0.05	0.05
[3.5.3.15]Protein-arginine deiminase	8	0.05	0.05
[3.6.3.2]Magnesium-importing ATPase	8	0.05	0.05
[6.2.1.2]Butyrate--CoA ligase	8	0.05	0.05
[1.4.3.2]L-amino-acid oxidase	7	0.05	0.05
[2.1.1.104]Caffeoyl-CoA O-methyltransferase	7	0.05	0.05
[2.1.1.67]Thiopurine S-methyltransferase	7	0.05	0.05
[2.4.1.41]Polypeptide N-acetylgalactosaminyltransferase	7	0.05	0.05
[2.7.7.49]RNA-directed DNA polymerase	7	0.05	0.05
[3.4.24.13]IgA-specific metalloendopeptidase	7	0.05	0.05
[3.6.1.21]ADP-sugar diphosphatase	7	0.05	0.05
[3.8.1.5]Haloalkane dehalogenase	7	0.05	0.05
[4.3.2.3]Ureidoglycolate lyase	7	0.05	0.05
[2.1.1.76]Quercetin 3-O-methyltransferase	6	0.5	1510
[3.4.11.15]Aminopeptidase Y	6	2.5	2
[4.2.2.10]Pectin lyase	6	0.05	0.05
[2.4.1.4]Amylosucrase	5	0.05	0.05
[1.1.99.28]Glucose-fructose oxidoreductase	4	0.05	0.05
[1.13.11.18]Persulfide dioxygenase	4	0.05	0.05
[1.14.11.17]Taurine dioxygenase	4	0.05	0.05
[2.1.1.60]Calmodulin-lysine N-methyltransferase	4	0.05	0.05
[2.3.1.30]Serine O-acetyltransferase	4	0.05	0.05
[3.2.1.91]Cellulose 1,4-beta-cellobiosidase (non-reducing end)	4	0.05	0.05
[3.5.3.12]Agmatine deiminase	4	0.05	0.05
[4.1.1.6]Aconitate decarboxylase	4	0.05	0.05
[4.2.1.53]Oleate hydratase	4	0.05	0.05
[4.2.1.77]Trans-L-3-hydroxyproline dehydratase	4	0.05	0.05
[2.4.1.14]Sucrose-phosphate synthase	2	0.05	598
[2.7.6.3]2-amino-4-hydroxy-6-hydroxymethyldihydropteridine diphosphokinase	2	0.05	598
[1.1.1.216]Farnesol dehydrogenase	2	0.05	0.05
[1.1.1.67]Mannitol 2-dehydrogenase	2	0.05	0.05
[1.1.3.9]Galactose oxidase	2	0.05	0.05
[1.13.11.4]Gentisate 1,2-dioxygenase	2	0.05	0.05
[2.4.1.121]Indole-3-acetate beta-glucosyltransferase	2	0.05	0.05
[2.4.1.144]Beta-1,4-mannosyl-glycoprotein 4-beta-N-acetylglucosaminyltransferase	2	0.05	0.05
[2.4.1.32]Glucomannan 4-beta-mannosyltransferase	2	0.05	0.05
[3.1.7.2]Guanosine-3',5'-bis(diphosphate) 3'-diphosphatase	2	0.05	0.05
[3.2.1.132]Chitosanase	2	0.05	0.05
[3.2.1.139]Alpha-glucuronidase	2	0.05	0.05
[3.2.1.143]Poly(ADP-ribose) glycohydrolase	2	0.05	0.05
[3.2.1.65]Levanase	2	0.05	0.05
[3.2.1.78]Mannan endo-1,4-beta-mannosidase	2	0.05	0.05
[3.5.3.9]Allantoate deiminase	2	0.05	0.05
[3.6.3.27]Phosphate-transporting ATPase	2	0.05	0.05
[4.1.1.46]o-pyrocatechuate decarboxylase	2	0.05	0.05
[4.2.1.66]Cyanide hydratase	2	0.05	0.05
[5.1.3.6]UDP-glucuronate 4-epimerase	2	0.05	0.05
[1.14.13.39]Nitric-oxide synthase (NADPH)	1	0.05	598
[2.1.1.4]Acetylserotonin O-methyltransferase	1	0.05	598
[2.7.9.2]Pyruvate, water dikinase	1	0.05	284
[3.1.3.67]Phosphatidylinositol-3,4,5-trisphosphate 3-phosphatase	1	0.05	284
[3.4.22.34]Legumain	1	0.05	284
[4.6.1.2]Guanylate cyclase	0.05	0.05	6384
[1.1.1.193]5-amino-6-(5-phosphoribosylamino)uracil reductase	0.05	0.05	3506
[1.14.16.1]Phenylalanine 4-monooxygenase	0.05	0.05	3192
[2.1.1.13]Methionine synthase	0.05	0.05	3192
[2.4.2.12]Nicotinamide phosphoribosyltransferase	0.05	0.05	3192
[2.4.2.8]Hypoxanthine phosphoribosyltransferase	0.05	0.05	3192
[2.5.1.17]Cob(I)yrinic acid a,c-diamide adenosyltransferase	0.05	0.05	3192
[2.7.4.14]UMP/CMP kinase	0.05	0.05	3192
[3.1.3.62]Multiple inositol-polyphosphate phosphatase	0.05	0.05	3192
[3.4.21.83]Oligopeptidase B	0.05	0.05	3192
[3.4.24.15]Thimet oligopeptidase	0.05	0.05	3192
[3.5.1.14]N-acyl-aliphatic-L-amino acid amidohydrolase	0.05	0.05	3192
[4.1.1.9]Malonyl-CoA decarboxylase	0.05	0.05	3192
[5.1.99.1]Methylmalonyl-CoA epimerase	0.05	0.05	3192
[5.4.99.2]Methylmalonyl-CoA mutase	0.05	0.05	3192
[2.7.4.10]Nucleoside-triphosphate--adenylate kinase	0.05	0.05	376

## Sheet: metatranscriptome kegg enzyme
Enzyme	Invasive_larvae
[3.6.4.13]RNA helicase	1722.43
[3.6.3.14]H+-transporting two-sector ATPase	1513.96
[6.3.2.19]ubiquitin---protein ligase	1482.37
[2.7.11.1]non-specific serine/threonine protein kinase	1153.06
[4.1.2.13]fructose-bisphosphate aldolase	1004.75
[1.14.19.-]	596.355
[3.4.22.15]cathepsin L	564.322
[5.2.1.8]peptidylprolyl isomerase	546.299
[3.4.25.1]proteasome endopeptidase complex	430.728
[2.1.1.43]histone-lysine N-methyltransferase	424.117
[2.2.1.2]transaldolase	394.182
[5.3.4.1]protein disulfide-isomerase	374.76
[1.2.1.12]glyceraldehyde-3-phosphate dehydrogenase (phosphorylating)	354.075
[3.1.-.-]	337.534
[1.11.1.9]glutathione peroxidase	324.974
[4.2.1.1]carbonate dehydratase	319.243
[3.1.2.15]ubiquitin thiolesterase	313.43
[2.3.1.85]fatty-acid synthase	308.194
[1.6.5.3]NADH:ubiquinone reductase (H+-translocating)	301.207
[1.14.11.-]	274.548
[1.3.1.48]15-oxoprostaglandin 13-oxidase	271.176
[1.3.1.74]2-alkenal reductase	271.176
[3.4.11.18]methionyl aminopeptidase	221.782
[2.4.1.-]	216.655
[1.9.3.1]cytochrome-c oxidase	206.472
[3.1.3.16]protein-serine/threonine phosphatase	205.667
[3.6.5.-]	202.627
[3.1.3.48]protein-tyrosine-phosphatase	191.137
[3.5.4.6]AMP deaminase	183.197
[1.1.1.37]malate dehydrogenase	177.419
[4.2.1.24]porphobilinogen synthase	172.963
[3.6.3.44]xenobiotic-transporting ATPase	171.32
[2.7.11.22]cyclin-dependent kinase	169.01
[2.7.11.-]	159.066
[1.6.99.3]NADH dehydrogenase	157.941
[3.4.23.5]cathepsin D	153.898
[1.2.1.3]aldehyde dehydrogenase (NAD+)	151.903
[3.1.3.1]alkaline phosphatase	148.936
[3.1.3.11]fructose-bisphosphatase	146.948
[2.7.11.13]protein kinase C	144.294
[3.6.4.12]DNA helicase	134.289
[3.4.22.41]cathepsin F	132.848
[3.1.13.-]	131.82
[1.1.1.35]3-hydroxyacyl-CoA dehydrogenase	124.018
[3.4.22.-]	123.557
[2.7.7.7]DNA-directed DNA polymerase	123.023
[5.3.1.6]ribose-5-phosphate isomerase	122.793
[2.3.1.16]acetyl-CoA C-acyltransferase	119.516
[2.4.1.16]chitin synthase	116.272
[1.11.1.15]peroxiredoxin	114.49
[3.4.13.18]cytosol nonspecific dipeptidase	111.207
[6.2.1.-]	109.856
[1.14.-.-]	109.137
[3.4.21.4]trypsin	108.844
[2.3.1.-]	107.055
[3.2.1.20]alpha-glucosidase	106.866
[3.4.21.-]	101.166
[3.6.4.-]	100.764
[5.3.1.1]triose-phosphate isomerase	100.679
[4.2.1.18]methylglutaconyl-CoA hydratase	98.7225
[5.1.99.4]alpha-methylacyl-CoA racemase	98.3268
[3.4.11.7]glutamyl aminopeptidase	93.239
[2.7.10.1]receptor protein-tyrosine kinase	92.7698
[1.15.1.1]superoxide dismutase	92.2245
[3.6.1.-]	92.0605
[2.5.1.18]glutathione transferase	90.317
[2.7.1.23]NAD+ kinase	89.9393
[1.11.1.7]peroxidase	89.8927
[2.7.7.6]DNA-directed RNA polymerase	89.6728
[3.6.3.-]	88.369
[2.5.1.1]dimethylallyltranstransferase	87.2525
[2.5.1.10](2E,6E)-farnesyl diphosphate synthase	87.2525
[4.2.1.17]enoyl-CoA hydratase	86.6095
[2.4.1.1]glycogen phosphorylase	84.7117
[1.14.19.1]stearoyl-CoA 9-desaturase	84.4357
[2.7.1.68]1-phosphatidylinositol-4-phosphate 5-kinase	83.396
[3.1.26.5]ribonuclease P	82.9045
[1.1.1.211]long-chain-3-hydroxyacyl-CoA dehydrogenase	82.7867
[1.-.-.-]	82.7237
[3.2.1.52]beta-N-acetylhexosaminidase	82.1275
[4.1.1.37]uroporphyrinogen decarboxylase	81.6273
[2.7.11.25]mitogen-activated protein kinase kinase kinase	81.156
[2.3.1.51]1-acylglycerol-3-phosphate O-acyltransferase	80.2253
[2.1.1.-]	79.4528
[4.2.1.11]phosphopyruvate hydratase	77.4537
[3.1.4.11]phosphoinositide phospholipase C	76.8528
[2.7.8.-]	76.8392
[4.2.1.107]3alpha,7alpha,12alpha-trihydroxy-5beta-cholest-24-enoyl-CoA hydratase	76.5925
[4.2.1.22]cystathionine beta-synthase	76.4917
[2.1.2.1]glycine hydroxymethyltransferase	74.5195
[2.7.12.1]dual-specificity kinase	73.335
[2.7.11.16]G-protein-coupled receptor kinase	72.6252
[2.7.1.107]diacylglycerol kinase (ATP)	71.4543
[3.4.18.1]cathepsin X	70.7355
[6.3.5.2]GMP synthase (glutamine-hydrolysing)	70.047
[2.3.1.9]acetyl-CoA C-acetyltransferase	70.0463
[5.3.1.9]glucose-6-phosphate isomerase	67.0072
[4.4.1.1]cystathionine gamma-lyase	66.8085
[1.1.1.1]alcohol dehydrogenase	66.2267
[4.1.1.21]phosphoribosylaminoimidazole carboxylase	65.6367
[6.3.2.6]phosphoribosylaminoimidazolesuccinocarboxamide synthase	65.6367
[2.7.7.41]phosphatidate cytidylyltransferase	65.5678
[2.3.1.50]serine C-palmitoyltransferase	65.1388
[3.-.-.-]	64.6972
[6.2.1.3]long-chain-fatty-acid---CoA ligase	63.1085
[2.7.1.33]pantothenate kinase	62.6585
[1.3.3.3]coproporphyrinogen oxidase	62.5195
[2.7.2.3]phosphoglycerate kinase	61.6498
[2.4.1.226]N-acetylgalactosaminyl-proteoglycan 3-beta-glucuronosyltransferase	57.955
[1.6.2.2]cytochrome-b5 reductase	57.3643
[3.1.13.4]poly(A)-specific ribonuclease	57.1033
[2.7.1.40]pyruvate kinase	56.676
[6.1.1.15]proline---tRNA ligase	56.5973
[6.1.1.21]histidine---tRNA ligase	56.2115
[3.4.24.-]	55.9813
[3.1.26.-]	55.4808
[2.4.2.3]uridine phosphorylase	55.332
[6.1.1.17]glutamate---tRNA ligase	55.187
[2.1.2.3]phosphoribosylaminoimidazolecarboxamide formyltransferase	54.9427
[3.5.4.10]IMP cyclohydrolase	54.9427
[1.1.1.284]S-(hydroxymethyl)glutathione dehydrogenase	54.6462
[2.7.8.27]sphingomyelin synthase	54.365
[1.8.1.7]glutathione-disulfide reductase	53.845
[5.4.2.8]phosphomannomutase	53.3575
[2.2.1.1]transketolase	52.818
[2.4.2.30]NAD+ ADP-ribosyltransferase	51.229
[4.6.1.1]adenylate cyclase	51.0225
[3.1.3.66]phosphatidylinositol-3,4-bisphosphate 4-phosphatase	50.3157
[3.1.2.-]	50.1382
[2.3.1.48]histone acetyltransferase	49.946
[3.5.1.-]	49.5145
[1.1.1.34]hydroxymethylglutaryl-CoA reductase (NADPH)	49.1945
[5.1.3.3]aldose 1-epimerase	48.3388
[2.7.1.67]1-phosphatidylinositol 4-kinase	47.7637
[2.3.3.8]ATP citrate synthase	47.589
[1.1.1.178]3-hydroxy-2-methylbutyryl-CoA dehydrogenase	47.426
[2.3.3.10]hydroxymethylglutaryl-CoA synthase	46.499
[2.7.10.2]non-specific protein-tyrosine kinase	46.2385
[1.2.1.41]glutamate-5-semialdehyde dehydrogenase	45.6705
[2.7.2.11]glutamate 5-kinase	45.6705
[1.1.1.21]aldehyde reductase	44.957
[2.7.11.24]mitogen-activated protein kinase	44.6372
[3.1.4.4]phospholipase D	44.5742
[2.3.1.15]glycerol-3-phosphate 1-O-acyltransferase	44.223
[2.6.1.1]aspartate transaminase	43.6805
[1.3.8.9]very-long-chain acyl-CoA dehydrogenase	42.3252
[3.4.24.61]nardilysin	42.177
[2.3.1.12]dihydrolipoyllysine-residue acetyltransferase	41.6848
[6.3.2.3]glutathione synthase	41.6833
[5.3.3.2]isopentenyl-diphosphate Delta-isomerase	41.1423
[5.4.2.11]phosphoglycerate mutase (2,3-diphosphoglycerate-dependent)	40.7963
[1.5.1.5]methylenetetrahydrofolate dehydrogenase (NADP+)	40.5315
[3.5.4.9]methenyltetrahydrofolate cyclohydrolase	40.5315
[6.3.4.3]formate---tetrahydrofolate ligase	40.5315
[3.1.1.5]lysophospholipase	40.1382
[3.4.21.26]prolyl oligopeptidase	39.3775
[1.14.11.2]procollagen-proline dioxygenase	39.288
[2.6.1.5]tyrosine transaminase	38.3152
[1.3.3.6]acyl-CoA oxidase	37.91
[3.1.2.22]palmitoyl[protein] hydrolase	37.4032
[2.10.1.1]molybdopterin molybdotransferase	37.2317
[2.6.1.16]glutamine---fructose-6-phosphate transaminase (isomerizing)	37.1615
[1.17.4.1]ribonucleoside-diphosphate reductase	36.5315
[6.1.1.5]isoleucine---tRNA ligase	36.3872
[4.2.1.109]methylthioribulose 1-phosphate dehydratase	36.1613
[6.3.2.2]glutamate---cysteine ligase	36.056
[3.1.3.5]5'-nucleotidase	36.0397
[2.7.6.1]ribose-phosphate diphosphokinase	35.9368
[3.1.26.3]ribonuclease III	35.6945
[2.4.2.28]S-methyl-5'-thioadenosine phosphorylase	35.5778
[6.1.1.10]methionine---tRNA ligase	35.4342
[2.3.1.21]carnitine O-palmitoyltransferase	35.293
[2.7.1.108]dolichol kinase	35.103
[6.2.1.1]acetate---CoA ligase	34.5905
[4.2.99.18]DNA-(apurinic or apyrimidinic site) lyase	33.6692
[6.3.4.14]biotin carboxylase	33.6103
[6.4.1.2]acetyl-CoA carboxylase	33.6103
[3.4.21.112]site-1 protease	33.372
[6.3.2.-]	33.2165
[2.7.4.3]adenylate kinase	33.0415
[2.7.12.2]mitogen-activated protein kinase kinase	32.9025
[2.6.-.-]	32.6852
[3.1.26.11]tRNase Z	32.571
[2.7.1.25]adenylyl-sulfate kinase	31.964
[2.7.7.4]sulfate adenylyltransferase	31.964
[4.2.1.75]uroporphyrinogen-III synthase	31.591
[2.4.1.175]glucuronosyl-N-acetylgalactosaminyl-proteoglycan 4-beta-N-acetylgalactosaminyltransferase	31.5377
[2.3.2.5]glutaminyl-peptide cyclotransferase	31.4573
[3.4.24.56]insulysin	31.254
[3.6.3.8]Ca2+-transporting ATPase	30.9535
[2.7.4.-]	30.8605
[2.7.4.14]UMP/CMP kinase	30.8605
[1.1.1.102]3-dehydrosphinganine reductase	30.6427
[1.2.1.-]	30.4285
[2.4.1.109]dolichyl-phosphate-mannose-protein mannosyltransferase	30.2293
[2.4.1.141]N-acetylglucosaminyldiphosphodolichol N-acetylglucosaminyltransferase	29.8715
[2.7.1.11]6-phosphofructokinase	29.7443
[1.1.1.41]isocitrate dehydrogenase (NAD+)	29.3878
[3.6.1.45]UDP-sugar diphosphatase	28.9055
[2.1.1.219]tRNA (adenine57-N1/adenine58-N1)-methyltransferase	28.8188
[2.1.1.220]tRNA (adenine58-N1)-methyltransferase	28.8188
[6.3.4.2]CTP synthase (glutamine hydrolysing)	27.8923
[3.1.21.-]	27.882
[2.1.1.125]histone-arginine N-methyltransferase	27.2805
[2.5.1.61]hydroxymethylbilane synthase	27.2508
[1.14.11.4]procollagen-lysine 5-dioxygenase	27.2015
[3.4.-.-]	26.99
[6.3.4.10]biotin---[propionyl-CoA-carboxylase (ATP-hydrolysing)] ligase	26.849
[6.3.4.11]biotin---[methylcrotonoyl-CoA-carboxylase] ligase	26.849
[6.3.4.15]biotin---[acetyl-CoA-carboxylase] ligase	26.849
[6.3.4.9]biotin---[methylmalonyl-CoA-carboxytransferase] ligase	26.849
[5.1.3.17]heparosan-N-sulfate-glucuronate 5-epimerase	26.4198
[3.4.24.71]endothelin-converting enzyme 1	26.162
[1.1.1.205]IMP dehydrogenase	25.9415
[3.1.3.7]3'(2'),5'-bisphosphate nucleotidase	25.8612
[5.3.3.8]dodecenoyl-CoA isomerase	25.672
[3.6.3.16]arsenite-transporting ATPase	25.3077
[2.7.11.19]phosphorylase kinase	25.1303
[3.5.1.98]histone deacetylase	24.9898
[3.2.1.24]alpha-mannosidase	24.8355
[5.4.2.3]phosphoacetylglucosamine mutase	24.7927
[6.2.1.4]succinate---CoA ligase (GDP-forming)	24.6943
[6.2.1.5]succinate---CoA ligase (ADP-forming)	24.6943
[2.4.2.10]orotate phosphoribosyltransferase	24.6092
[4.1.1.23]orotidine-5'-phosphate decarboxylase	24.6092
[6.5.1.1]DNA ligase (ATP)	24.4482
[3.4.11.1]leucyl aminopeptidase	24.2517
[3.1.4.17]3',5'-cyclic-nucleotide phosphodiesterase	24.2248
[2.7.7.50]mRNA guanylyltransferase	24.0015
[3.1.3.33]polynucleotide 5'-phosphatase	24.0015
[5.4.99.-]	23.9
[2.7.7.14]ethanolamine-phosphate cytidylyltransferase	23.8955
[3.1.1.29]aminoacyl-tRNA hydrolase	23.7948
[1.5.1.2]pyrroline-5-carboxylate reductase	23.767
[3.1.1.4]phospholipase A2	23.7293
[6.1.1.20]phenylalanine---tRNA ligase	23.5885
[2.4.1.83]dolichyl-phosphate beta-D-mannosyltransferase	23.4
[2.4.2.9]uracil phosphoribosyltransferase	23.2665
[1.1.1.271]GDP-L-fucose synthase	23.203
[3.4.21.105]rhomboid protease	23.0057
[3.2.1.14]chitinase	22.8328
[2.1.1.37]DNA (cytosine-5-)-methyltransferase	22.804
[2.5.1.60]protein geranylgeranyltransferase type II	22.5897
[2.7.1.94]acylglycerol kinase	22.5353
[2.4.1.132]GDP-Man:Man1GlcNAc2-PP-dolichol alpha-1,3-mannosyltransferase	22.3085
[2.4.1.257]GDP-Man:Man2GlcNAc2-PP-dolichol alpha-1,6-mannosyltransferase	22.3085
[4.1.2.50]6-carboxytetrahydropterin synthase	22.25
[4.2.3.12]6-pyruvoyltetrahydropterin synthase	22.25
[5.3.99.3]prostaglandin-E synthase	21.907
[6.1.1.3]threonine---tRNA ligase	21.8927
[3.6.5.5]dynamin GTPase	21.6328
[3.6.3.1]phospholipid-translocating ATPase	21.1355
[3.4.22.42]cathepsin O	21.063
[3.4.19.9]gamma-glutamyl hydrolase	20.8963
[6.1.1.7]alanine---tRNA ligase	20.526
[2.7.1.26]riboflavin kinase	20.2967
[2.1.1.183]18S rRNA (adenine1779-N6/adenine1780-N6)-dimethyltransferase	20.1415
[2.5.1.29]geranylgeranyl diphosphate synthase	19.849
[2.5.1.-]	19.7508
[3.4.22.68]Ulp1 peptidase	19.4885
[3.1.1.31]6-phosphogluconolactonase	19.1883
[3.1.1.7]acetylcholinesterase	19.1063
[1.3.1.38]trans-2-enoyl-CoA reductase (NADPH)	18.9648
[2.4.99.18]dolichyl-diphosphooligosaccharide---protein glycotransferase	18.8988
[3.2.1.143]poly(ADP-ribose) glycohydrolase	18.4345
[3.5.2.5]allantoinase	18.3908
[3.1.1.3]triacylglycerol lipase	18.3232
[3.1.3.25]inositol-phosphate phosphatase	18.2245
[2.1.1.114]polyprenyldihydroxybenzoate methyltransferase	18.2102
[3.1.3.2]acid phosphatase	18.168
[2.7.7.8]polyribonucleotide nucleotidyltransferase	17.738
[6.1.1.11]serine---tRNA ligase	17.3438
[3.1.3.36]phosphoinositide 5-phosphatase	16.7375
[1.10.2.2]quinol---cytochrome-c reductase	16.6805
[2.7.7.12]UDP-glucose---hexose-1-phosphate uridylyltransferase	16.477
[2.7.7.49]RNA-directed DNA polymerase	16.2325
[2.5.1.91]all-trans-decaprenyl-diphosphate synthase	16.078
[6.1.1.16]cysteine---tRNA ligase	15.979
[3.3.1.1]adenosylhomocysteinase	15.7787
[5.1.3.2]UDP-glucose 4-epimerase	15.7108
[4.1.99.3]deoxyribodipyrimidine photo-lyase	15.622
[3.4.19.5]beta-aspartyl-peptidase	15.6083
[2.1.1.166]23S rRNA (uridine2552-2'-O)-methyltransferase	15.2963
[3.2.1.23]beta-galactosidase	15.1917
[2.4.2.1]purine-nucleoside phosphorylase	14.9083
[2.7.1.1]hexokinase	14.8547
[1.3.1.91]tRNA-dihydrouridine20 synthase [NAD(P)+]	14.812
[2.7.1.14]sedoheptulokinase	14.7383
[3.6.4.3]microtubule-severing ATPase	14.6677
[4.1.1.32]phosphoenolpyruvate carboxykinase (GTP)	14.5225
[1.14.11.18]phytanoyl-CoA dioxygenase	14.481
[6.1.1.4]leucine---tRNA ligase	14.2788
[3.4.21.92]endopeptidase Clp	14.2438
[2.8.1.8]lipoyl synthase	14.1055
[2.5.1.6]methionine adenosyltransferase	14.0837
[1.3.1.88]tRNA-dihydrouridine16/17 synthase [NAD(P)+]	14.031
[3.4.13.9]Xaa-Pro dipeptidase	13.9698
[1.16.3.1]ferroxidase	13.7538
[3.4.11.-]	13.5345
[3.1.4.12]sphingomyelin phosphodiesterase	13.4703
[3.1.3.3]phosphoserine phosphatase	13.2645
[2.7.11.17]Ca2+/calmodulin-dependent protein kinase	13.1508
[3.4.16.2]lysosomal Pro-Xaa carboxypeptidase	13.0257
[1.3.1.90]tRNA-dihydrouridine20a/20b synthase [NAD(P)+]	12.8747
[1.1.1.27]L-lactate dehydrogenase	12.7133
[3.1.1.79]hormone-sensitive lipase	12.7058
[3.2.1.45]glucosylceramidase	12.537
[2.1.2.2]phosphoribosylglycinamide formyltransferase	12.4193
[6.3.3.1]phosphoribosylformylglycinamidine cyclo-ligase	12.4193
[6.3.4.13]phosphoribosylamine---glycine ligase	12.4193
[2.4.1.265]dolichyl-P-Glc:Glc1Man9GlcNAc2-PP-dolichol alpha-1,3-glucosyltransferase	12.4015
[2.3.1.179]beta-ketoacyl-[acyl-carrier-protein] synthase II	12.38
[3.4.24.64]mitochondrial processing peptidase	12.2295
[3.4.19.3]pyroglutamyl-peptidase I	12.0693
[1.3.1.2]dihydropyrimidine dehydrogenase (NADP+)	11.8355
[2.4.1.41]polypeptide N-acetylgalactosaminyltransferase	11.7218
[3.6.1.19]nucleoside-triphosphate diphosphatase	11.6937
[5.1.3.1]ribulose-phosphate 3-epimerase	11.6323
[2.6.1.39]2-aminoadipate transaminase	11.6247
[2.6.1.7]kynurenine---oxoglutarate transaminase	11.6247
[2.3.1.42]glycerone-phosphate O-acyltransferase	11.216
[4.1.1.9]malonyl-CoA decarboxylase	11.1082
[1.97.1.4][formate-C-acetyltransferase]-activating enzyme	11.0198
[3.4.24.81]ADAM10 endopeptidase	10.9615
[3.6.1.1]inorganic diphosphatase	10.8983
[1.13.11.5]homogentisate 1,2-dioxygenase	10.6415
[6.1.1.22]asparagine---tRNA ligase	10.6203
[3.1.11.2]exodeoxyribonuclease III	10.5475
[3.3.2.6]leukotriene-A4 hydrolase	10.4325
[3.6.3.9]Na+/K+-exchanging ATPase	10.4232
[2.-.-.-]	10.2473
[2.5.1.26]alkylglycerone-phosphate synthase	10.2415
[3.1.1.89]protein phosphatase methylesterase-1	10.1235
[2.6.1.2]alanine transaminase	9.984
[2.7.11.23][RNA-polymerase]-subunit kinase	9.87975
[6.4.1.4]methylcrotonoyl-CoA carboxylase	9.785
[1.1.3.15](S)-2-hydroxy-acid oxidase	9.77575
[3.5.1.2]glutaminase	9.77375
[2.7.1.48]uridine kinase	9.73675
[6.3.3.2]5-formyltetrahydrofolate cyclo-ligase	9.69125
[6.1.1.9]valine---tRNA ligase	9.61525
[2.4.1.143]alpha-1,6-mannosyl-glycoprotein 2-beta-N-acetylglucosaminyltransferase	9.53075
[3.6.4.6]vesicle-fusing ATPase	9.5125
[3.1.3.77]acireductone synthase	9.3725
[3.2.1.114]mannosyl-oligosaccharide 1,3-1,6-alpha-mannosidase	9.2905
[3.1.3.-]	9.28275
[3.1.1.-]	8.76675
[2.3.1.26]sterol O-acyltransferase	8.764
[2.8.1.7]cysteine desulfurase	8.7115
[3.2.1.166]heparanase	8.7075
[2.7.1.20]adenosine kinase	8.43325
[3.4.11.9]Xaa-Pro aminopeptidase	8.37675
[3.5.1.23]ceramidase	7.98725
[1.14.17.1]dopamine beta-monooxygenase	7.83125
[2.7.11.21]polo kinase	7.75475
[1.11.1.6]catalase	7.71725
[4.2.1.2]fumarate hydratase	7.69375
[3.4.19.12]ubiquitinyl hydrolase 1	7.627
[2.1.1.201]2-methoxy-6-polyprenyl-1,4-benzoquinol methylase	7.60825
[3.1.3.4]phosphatidate phosphatase	7.588
[1.3.8.7]medium-chain acyl-CoA dehydrogenase	7.5195
[2.1.1.98]diphthine synthase	7.421
[1.13.11.27]4-hydroxyphenylpyruvate dioxygenase	7.04275
[3.5.1.28]N-acetylmuramoyl-L-alanine amidase	6.8045
[2.6.1.19]4-aminobutyrate---2-oxoglutarate transaminase	6.76725
[2.6.1.22](S)-3-amino-2-methylpropionate transaminase	6.76725
[3.4.24.86]ADAM 17 endopeptidase	6.61725
[6.4.1.3]propionyl-CoA carboxylase	6.606
[4.1.1.15]glutamate decarboxylase	6.469
[3.5.2.2]dihydropyrimidinase	6.40925
[1.5.1.6]formyltetrahydrofolate dehydrogenase	6.33275
[3.4.17.10]carboxypeptidase E	6.27175
[3.1.2.12]S-formylglutathione hydrolase	6.05925
[3.7.1.2]fumarylacetoacetase	6.05025
[2.7.8.11]CDP-diacylglycerol---inositol 3-phosphatidyltransferase	6.01825
[1.14.18.3]methane monooxygenase (particulate)	5.978
[1.14.99.39]ammonia monooxygenase	5.978
[3.6.1.6]nucleoside diphosphate phosphatase	5.9475
[1.11.1.-]	5.896
[1.6.3.1]NAD(P)H oxidase (H2O2-forming)	5.896
[1.1.1.179]D-xylose 1-dehydrogenase (NADP+)	5.85725
[1.3.1.20]trans-1,2-dihydrobenzene-1,2-diol dehydrogenase	5.85725
[4.1.1.50]adenosylmethionine decarboxylase	5.8505
[4.3.2.2]adenylosuccinate lyase	5.84175
[1.8.3.1]sulfite oxidase	5.72525
[2.4.1.186]glycogenin glucosyltransferase	5.49225
[3.1.2.6]hydroxyacylglutathione hydrolase	5.36075
[2.4.1.135]galactosylgalactosylxylosylprotein 3-beta-glucuronosyltransferase	5.2845
[2.3.1.7]carnitine O-acetyltransferase	5.22475
[1.7.1.7]GMP reductase	5.2185
[1.13.11.11]tryptophan 2,3-dioxygenase	5.2085
[2.7.7.15]choline-phosphate cytidylyltransferase	5.11525
[1.4.1.3]glutamate dehydrogenase [NAD(P)+]	5.0705
[1.4.3.4]monoamine oxidase	5.0265
[2.8.3.5]3-oxoacid CoA-transferase	4.9195
[4.2.1.3]aconitate hydratase	4.76325
[2.7.7.13]mannose-1-phosphate guanylyltransferase	4.6065
[6.1.1.12]aspartate---tRNA ligase	4.5845
[4.1.-.-]	4.552
[2.7.7.79]tRNAHis guanylyltransferase	4.53675
[2.8.1.-]	4.48475
[6.3.5.3]phosphoribosylformylglycinamidine synthase	4.47075
[6.1.1.2]tryptophan---tRNA ligase	4.31225
[2.4.1.122]glycoprotein-N-acetylgalactosamine 3-beta-galactosyltransferase	4.2295
[3.1.3.57]inositol-1,4-bisphosphate 1-phosphatase	3.9865
[2.2.1.-]	3.95825
[2.7.1.127]inositol-trisphosphate 3-kinase	3.588
[1.1.1.141]15-hydroxyprostaglandin dehydrogenase (NAD+)	3.54525
[1.1.1.95]phosphoglycerate dehydrogenase	3.526
[3.2.1.22]alpha-galactosidase	3.4305
[3.6.1.7]acylphosphatase	3.41475
[3.4.24.84]Ste24 endopeptidase	3.3725
[2.4.1.18]1,4-alpha-glucan branching enzyme	3.28275
[3.1.3.56]inositol-polyphosphate 5-phosphatase	3.2685
[2.7.1.17]xylulokinase	3.144
[1.2.4.4]3-methyl-2-oxobutanoate dehydrogenase (2-methylpropanoyl-transferring)	3.142
[3.4.24.70]oligopeptidase A	3.11025
[2.7.7.19]polynucleotide adenylyltransferase	3.0795
[2.3.1.88]peptide alpha-N-acetyltransferase	2.98475
[2.5.1.16]spermidine synthase	2.95725
[1.1.5.3]glycerol-3-phosphate dehydrogenase	2.931
[3.5.2.9]5-oxoprolinase (ATP-hydrolysing)	2.88025
[3.1.1.47]1-alkyl-2-acetylglycerophosphocholine esterase	2.755
[3.5.1.1]asparaginase	2.755
[3.4.11.2]membrane alanyl aminopeptidase	2.6995
[3.2.2.21]DNA-3-methyladenine glycosylase II	2.673
[2.7.1.137]phosphatidylinositol 3-kinase	2.5655
[1.1.2.6]polyvinyl alcohol dehydrogenase (cytochrome)	2.54175
[2.7.1.153]phosphatidylinositol-4,5-bisphosphate 3-kinase	2.52725
[3.5.-.-]	2.52025
[2.7.8.5]CDP-diacylglycerol---glycerol-3-phosphate 3-phosphatidyltransferase	2.36225
[1.3.99.12]2-methylacyl-CoA dehydrogenase	2.344
[1.14.99.22]ecdysone 20-monooxygenase	2.3255
[2.3.1.22]2-acylglycerol O-acyltransferase	2.298
[2.4.2.8]hypoxanthine phosphoribosyltransferase	2.2265
[2.3.1.20]diacylglycerol O-acyltransferase	2.11975
[2.3.1.75]long-chain-alcohol O-fatty-acyltransferase	2.11975
[2.3.1.76]retinol O-fatty-acyltransferase	2.11975
[4.1.1.49]phosphoenolpyruvate carboxykinase (ATP)	1.94925
[1.5.5.1]electron-transferring-flavoprotein dehydrogenase	1.9255
[1.6.2.4]NADPH---hemoprotein reductase	1.87625
[2.7.7.9]UTP---glucose-1-phosphate uridylyltransferase	1.764
[2.4.1.228]lactosylceramide 4-alpha-galactosyltransferase	1.7485
[2.7.1.154]phosphatidylinositol-4-phosphate 3-kinase	1.698
[1.2.1.31]L-aminoadipate-semialdehyde dehydrogenase	1.68825
[1.2.1.8]betaine-aldehyde dehydrogenase	1.68825
[2.7.2.2]carbamate kinase	1.674
[6.3.1.2]glutamate---ammonia ligase	1.6735
[2.7.1.151]inositol-polyphosphate multikinase	1.58525
[2.3.1.97]glycylpeptide N-tetradecanoyltransferase	1.58125
[3.5.3.18]dimethylargininase	1.57075
[6.4.1.1]pyruvate carboxylase	1.5635
[1.14.16.4]tryptophan 5-monooxygenase	1.54775
[2.3.1.39][acyl-carrier-protein] S-malonyltransferase	1.5045
[2.7.1.149]1-phosphatidylinositol-5-phosphate 4-kinase	1.5035
[1.2.4.1]pyruvate dehydrogenase (acetyl-transferring)	1.445
[3.5.1.52]peptide-N4-(N-acetyl-beta-glucosaminyl)asparagine amidase	1.24325
[1.4.1.13]glutamate synthase (NADPH)	1.13975
[1.4.1.14]glutamate synthase (NADH)	1.13975
[4.99.1.1]ferrochelatase	0.96775
[2.7.1.32]choline kinase	0.924
[2.7.1.82]ethanolamine kinase	0.924
[2.7.1.150]1-phosphatidylinositol-3-phosphate 5-kinase	0.8715
[2.7.11.11]cAMP-dependent protein kinase	0.85325
[4.6.1.2]guanylate cyclase	0.749
[1.4.3.-]	0.74775
[1.3.8.4]isovaleryl-CoA dehydrogenase	0.67575
[1.1.1.22]UDP-glucose 6-dehydrogenase	0.595
[2.7.1.105]6-phosphofructo-2-kinase	0.4625
[3.1.3.46]fructose-2,6-bisphosphate 2-phosphatase	0.4625
[5.99.1.3]DNA topoisomerase (ATP-hydrolysing)	0.38375
[6.1.1.1]tyrosine---tRNA ligase	0.353
[6.1.1.18]glutamine---tRNA ligase	0.33775
[2.1.1.100]protein-S-isoprenylcysteine O-methyltransferase	0.2895
[2.1.3.2]aspartate carbamoyltransferase	0.2895
[3.5.2.3]dihydroorotase	0.2895
[6.3.5.5]carbamoyl-phosphate synthase (glutamine-hydrolysing)	0.2895
[2.7.8.15]UDP-N-acetylglucosamine---dolichyl-phosphate N-acetylglucosaminephosphotransferase	0.25925
[2.3.2.2]gamma-glutamyltransferase	0.10675
[6.3.2.5]phosphopantothenate---cysteine ligase	0.04075
