# Supplementary material for: Functional and Compositional Changes in Sirex noctilio Gut Microbiome in Different Habitats: Unraveling the Complexity of Invasive Adaptation
Source: Int J Mol Sci. 2024 Feb 21;25(5):2526. doi: 10.3390/ijms25052526 (PMC10931295; doi:10.3390/ijms25052526)
Supplement: Supplementary file 1 [file ijms-25-02526-s001.zip › TABLE S13.xlsx]

## Sheet: rawData.stat
Sample	Insert size(bp)	Read length(bp)	Raw reads	Raw bases(bp)
YSL1	220	151	134540246	20315577146
YSL2	220	151	95822460	14469191460
YSL3	220	151	117790992	17786439792
YSL4	190	151	126903596	19162442996

## Sheet: Sheet1
Statistics of raw dat
Sample	Insert size(bp)	Read length(bp)	Raw reads	Raw bases(bp)
YSL1	220	151	134540246	20315577146
YSL2	220	151	95822460	14469191460
YSL3	220	151	117790992	17786439792
YSL4	190	151	126903596	19162442996
Statistics of clean data
Sample	Clean reads	Clean bases(bp)	Percent in raw reads(%)	Percent in raw bases(%)
YSL1	131438114	17925103816	97.6943	88.2333
YSL2	93037466	12761850391	97.0936	88.2002
YSL3	114922814	15598056880	97.565	87.6963
YSL4	124129060	17066916696	97.8137	89.0644
Statistics of non-rRNA data
Sample	Non-rRNA reads	Non-rRNA bases(bp)	Percent in raw reads(%)	Percent in raw bases(%)
YSL1	95308632	13058822969	70.8402	64.2799
YSL2	75381040	10382568356	78.6674	71.7564
YSL3	88168516	12077445027	74.8517	67.9025
YSL4	33230724	4598789911	26.1858	23.999
Statistics of assembly result
#Sample	Seqs	Seqs bases(bp)	N50(bp)	N90(bp)	Max(bp)	Min(bp)
YSL1	134544	310504040	4151	1033	29058	300
YSL2	148062	310235797	3937	869	29621	300
YSL3	157460	426896485	4863	1303	40831	300
YSL4	147819	274103942	3255	750	53092	300
Statistics of predicted ORF
Sample	ORFs	Total length(bp)	Average length(bp)	Max(bp)	Min(bp)
YSL1	104953	129630366	1235.13	25701	123
YSL2	108579	137612181	1267.39	27063	123
YSL3	140410	177696234	1265.55	25287	123
YSL4	105382	127693659	1211.72	50949	123
Statistics of gene redundancy
Genes	Total length(bp)	Average length(bp)	Catalog genes	Catalog total length(bp)	Catalog average length(bp)
459324	572632440	1246.69	45852	35537910	775.057
