# Supplementary material for: Functional and Compositional Changes in Sirex noctilio Gut Microbiome in Different Habitats: Unraveling the Complexity of Invasive Adaptation
Source: Int J Mol Sci. 2024 Feb 21;25(5):2526. doi: 10.3390/ijms25052526 (PMC10931295; doi:10.3390/ijms25052526)
Supplement: Supplementary file 1 [file ijms-25-02526-s001.zip › TABLE S14.xlsx]

## Sheet: nr.blastM8
Query	Align length	Subject	Bit score	E-value	Taxonomy	Identity(%)	Mismatches	Gaps	Query start	Query end	Subject start	Subject end
comp100104_c0_seq1.91.453.minus.YSL1_1	116	XP_015600264.1	204.5	0	NO-TaxID	79	10	0	4	119	4	119
comp100148_c0_seq1.1.1124.minus.YSL3_1	375	XP_015593432.1	501.1	0	d__Eukaryota;k__Metazoa;p__Arthropoda;c__Insecta;o__Hymenoptera;f__Cephidae;g__Cephus;s__Cephus_cinctus	67	80	3	2	376	61	435
comp10017_c0_seq2.1.1114.minus.YSL3_1	370	XP_012259766.1	751.9	0	d__Eukaryota;k__Metazoa;p__Arthropoda;c__Insecta;o__Hymenoptera;f__Tenthredinidae;g__Athalia;s__Athalia_rosae	98	5	0	1	370	417	786
comp100228_c0_seq1.38.535.plus.YSL3_1	154	KOC60890.1	89.7	1e-15	d__Eukaryota;k__Metazoa;p__Arthropoda;c__Insecta;o__Hymenoptera;f__Apidae;g__Habropoda;s__Habropoda_laboriosa	38	67	9	1	154	210	363
comp100262_c0_seq1.47.346.plus.YSL3_1	98	XP_024503933.1	162.5	2e-37	d__Eukaryota;k__Metazoa;p__Nematoda;c__Chromadorea;o__Spirurida;f__Onchocercidae;g__Loa;s__Loa_loa	80	6	0	1	98	369	466
comp100290_c0_seq1.20.981.minus.YSL1_1	315	PAV89606.1	376.3	0	d__Eukaryota;k__Metazoa;p__Arthropoda;c__Insecta;o__Hymenoptera;f__Orussidae;g__Orussus;s__Orussus_abietinus	59	77	3	7	321	6	320
comp10034_c0_seq1.1.440.minus.YSL1_1	145	KHN79633.1	188	3e-45	d__Eukaryota;k__Metazoa;p__Nematoda;c__Chromadorea;o__Ascaridida;f__Toxocaridae;g__Toxocara;s__Toxocara_canis	59	35	1	1	145	53	197
comp100358_c0_seq1.485.941.minus.YSL1_1	151	XP_014299453.1	119.4	2e-24	d__Eukaryota;k__Metazoa;p__Arthropoda;c__Insecta;o__Hymenoptera;f__Braconidae;g__Microplitis;s__Microplitis_demolitor	44	56	2	3	153	734	884
comp100368_c0_seq1.44.1001.minus.YSL1_1	313	CDJ90176.1	565.1	0	d__Eukaryota;k__Metazoa;p__Nematoda;c__Chromadorea;o__Rhabditida;f__Haemonchidae;g__Haemonchus;s__Haemonchus_contortus	86	17	0	1	313	740	1052
comp10042_c0_seq1.5.853.plus.YSL3_1	281	XP_024940876.1	381.3	0	NO-TaxID	66	55	0	1	281	332	612
comp1005_c0_seq1.1.344.minus.YSL4_1	79	XP_015587842.1	153.7	8e-35	d__Eukaryota;k__Metazoa;p__Arthropoda;c__Insecta;o__Hymenoptera;f__Cephidae;g__Cephus;s__Cephus_cinctus	94	3	0	1	79	123	201
comp1005_c0_seq2.1.454.minus.YSL4_1	151	XP_015587842.1	300.1	0	d__Eukaryota;k__Metazoa;p__Arthropoda;c__Insecta;o__Hymenoptera;f__Cephidae;g__Cephus;s__Cephus_cinctus	95	4	0	1	151	123	273
comp100538_c0_seq1.1.824.minus.YSL1_1	274	WP_099868268.1	566.2	0	d__Eukaryota;k__Metazoa;p__Nematoda;c__Chromadorea;o__Ascaridida;f__Toxocaridae;g__Toxocara;s__Toxocara_canis	97	4	0	1	274	10	283
comp100570_c0_seq1.1.469.minus.YSL3_1	156	XP_012243462.1	129	2e-27	d__Eukaryota;k__Metazoa;p__Arthropoda;c__Insecta;o__Hymenoptera;f__Apidae;g__Bombus;s__Bombus_impatiens	41	60	11	1	156	1469	1624
comp100626_c0_seq1.1.482.minus.YSL3_1	147	XP_024508569.1	220.3	0	NO-TaxID	69	29	3	6	152	12	158
comp100660_c0_seq1.8.406.plus.YSL1_1	126	EPB70001.1	174.5	4e-41	d__Eukaryota;k__Metazoa;p__Nematoda;c__Chromadorea;o__Rhabditida;f__Ancylostomatidae;g__Ancylostoma;s__Ancylostoma_ceylanicum	68	23	3	8	133	7	132
comp100689_c0_seq1.56.313.minus.YSL3_1	77	XP_015609091.1	112.1	2e-22	d__Eukaryota;k__Metazoa;p__Arthropoda;c__Insecta;o__Hymenoptera;f__Cephidae;g__Cephus;s__Cephus_cinctus	69	12	0	2	78	3	79
comp100712_c0_seq1.213.1955.plus.YSL2_1	573	XP_015590248.1	716.1	0	d__Eukaryota;k__Metazoa;p__Arthropoda;c__Insecta;o__Hymenoptera;f__Cephidae;g__Cephus;s__Cephus_cinctus	62	141	3	9	581	10	582
comp10082_c0_seq1.1.792.minus.YSL4_1	268	EFN71744.1	178.7	6e-42	d__Eukaryota;k__Metazoa;p__Arthropoda;c__Insecta;o__Hymenoptera;f__Formicidae;g__Camponotus;s__Camponotus_floridanus	45	119	14	5	272	548	815
comp100897_c0_seq1.30.641.plus.YSL3_1	202	XP_015516322.1	371.7	0	d__Eukaryota;k__Metazoa;p__Arthropoda;c__Insecta;o__Hymenoptera;f__Diprionidae;g__Neodiprion;s__Neodiprion_lecontei	89	12	0	1	202	269	470
comp100943_c0_seq1.93.1040.plus.YSL2_1	314	KHN76787.1	604.7	0	d__Eukaryota;k__Metazoa;p__Nematoda;c__Chromadorea;o__Ascaridida;f__Toxocaridae;g__Toxocara;s__Toxocara_canis	93	6	0	1	314	44	357
comp10101_c0_seq1.1.787.minus.YSL4_1	266	XP_014485094.1	394.4	0	d__Eukaryota;k__Metazoa;p__Arthropoda;c__Insecta;o__Hymenoptera;f__Formicidae;g__Dinoponera;s__Dinoponera_quadriceps	76	48	12	1	266	879	1144
comp101017_c0_seq1.86.531.minus.YSL4_1	150	XP_012543051.1	190.7	0	d__Eukaryota;k__Metazoa;p__Arthropoda;c__Insecta;o__Hymenoptera;f__Formicidae;g__Monomorium;s__Monomorium_pharaonis	65	42	6	2	151	168	317
comp101308_c0_seq1.25.1122.plus.YSL3_1	374	XP_012253290.1	559.3	0	d__Eukaryota;k__Metazoa;p__Arthropoda;c__Insecta;o__Hymenoptera;f__Tenthredinidae;g__Athalia;s__Athalia_rosae	76	48	9	1	374	1145	1518
comp101344_c0_seq1.56.542.minus.YSL3_1	153	NP_492761.1	245.4	0	d__Eukaryota;k__Metazoa;p__Nematoda;c__Chromadorea;o__Rhabditida;f__Rhabditidae;g__Caenorhabditis;s__Caenorhabditis_elegans	78	19	1	7	159	1	153
comp101373_c0_seq1.1.846.minus.YSL2_1	195	KHN74588.1	216.5	0	d__Eukaryota;k__Metazoa;p__Nematoda;c__Chromadorea;o__Ascaridida;f__Toxocaridae;g__Toxocara;s__Toxocara_canis	54	56	2	86	280	19	213
comp101388_c0_seq1.1.349.minus.YSL1_1	111	XP_001900343.1	150.2	8e-34	d__Eukaryota;k__Metazoa;p__Nematoda;c__Chromadorea;o__Spirurida;f__Onchocercidae;g__Brugia;s__Brugia_malayi	66	21	0	4	114	6	116
comp101426_c0_seq1.22.738.plus.YSL2_1	237	XP_015608326.1	347.1	0	d__Eukaryota;k__Metazoa;p__Arthropoda;c__Insecta;o__Hymenoptera;f__Cephidae;g__Cephus;s__Cephus_cinctus	72	31	0	1	237	406	642
comp10152_c0_seq1.1.451.minus.YSL4_1	152	XP_015609220.1	166.4	1e-38	NO-TaxID	59	38	7	6	157	233	384
comp101642_c0_seq1.1139.1480.plus.YSL3_1	33	EZA59412.1	63.5	1e-07	d__Eukaryota;k__Metazoa;p__Arthropoda;c__Insecta;o__Hymenoptera;f__Formicidae;g__Cerapachys;s__Cerapachys_biroi	85	3	0	21	53	2	34
comp101680_c0_seq1.1.741.minus.YSL1_1	92	XP_024506461.1	59.3	4e-06	d__Eukaryota;k__Metazoa;p__Arthropoda;c__Insecta;o__Hymenoptera;f__Cephidae;g__Cephus;s__Cephus_cinctus	33	45	3	64	155	259	350
comp101709_c0_seq1.135.854.plus.YSL1_1	235	XP_015586813.1	287	0	d__Eukaryota;k__Metazoa;p__Arthropoda;c__Insecta;o__Hymenoptera;f__Cephidae;g__Cephus;s__Cephus_cinctus	58	54	0	4	238	5	239
comp10183_c0_seq1.1.270.minus.YSL4_1	89	XP_022167011.1	108.2	4e-21	NO-TaxID	53	28	0	1	89	369	457
comp10183_c0_seq2.1.555.minus.YSL3_1	183	XP_011631476.1	256.5	0	NO-TaxID	66	34	0	1	183	2	184
comp101934_c0_seq1.18.880.minus.YSL2_1	286	CKE82811.1	563.5	0	d__Bacteria;k__norank;p__Firmicutes;c__Bacilli;o__Lactobacillales;f__Streptococcaceae;g__Streptococcus;s__Streptococcus_pneumoniae	100	0	0	1	286	53	338
comp102_c0_seq1.1.361.minus.YSL2_1	120	XP_015605660.1	152.9	1e-34	d__Eukaryota;k__Metazoa;p__Arthropoda;c__Insecta;o__Hymenoptera;f__Cephidae;g__Cephus;s__Cephus_cinctus	62	23	1	1	120	128	247
comp10210_c0_seq1.1.466.minus.YSL1_1	154	KIH54843.1	159.1	2e-36	d__Eukaryota;k__Metazoa;p__Nematoda;c__Chromadorea;o__Rhabditida;f__Ancylostomatidae;g__Ancylostoma;s__Ancylostoma_duodenale	53	46	2	1	154	14	167
comp102129_c0_seq1.1.1316.minus.YSL3_1	111	KHN82696.1	112.8	9e-22	d__Eukaryota;k__Metazoa;p__Nematoda;c__Chromadorea;o__Ascaridida;f__Toxocaridae;g__Toxocara;s__Toxocara_canis	46	33	3	9	119	470	580
comp10215_c0_seq1.47.478.plus.YSL2_1	138	OAD52061.1	179.5	1e-42	NO-TaxID	72	26	3	8	145	333	470
comp102217_c0_seq1.1.856.minus.YSL3_1	281	XP_001902937.1	448	0	d__Eukaryota;k__Metazoa;p__Nematoda;c__Chromadorea;o__Spirurida;f__Onchocercidae;g__Brugia;s__Brugia_malayi	76	35	2	4	284	85	365
comp10223_c0_seq1.1.475.minus.YSL1_1	159	XP_015602222.1	273.9	0	d__Eukaryota;k__Metazoa;p__Arthropoda;c__Insecta;o__Hymenoptera;f__Cephidae;g__Cephus;s__Cephus_cinctus	86	17	2	1	159	35	193
comp102246_c0_seq1.259.1704.plus.YSL1_1	480	EYC32542.1	693.3	0	d__Eukaryota;k__Metazoa;p__Nematoda;c__Chromadorea;o__Rhabditida;f__Ancylostomatidae;g__Ancylostoma;s__Ancylostoma_ceylanicum	70	79	3	2	481	24	503
comp102363_c0_seq1.1.453.minus.YSL1_1	150	KHN77304.1	162.2	2e-37	d__Eukaryota;k__Metazoa;p__Nematoda;c__Chromadorea;o__Ascaridida;f__Toxocaridae;g__Toxocara;s__Toxocara_canis	51	45	3	2	151	6	155
comp102670_c0_seq1.111.738.minus.YSL2_1	125	KHN89151.1	85.5	4e-14	d__Eukaryota;k__Metazoa;p__Nematoda;c__Chromadorea;o__Ascaridida;f__Toxocaridae;g__Toxocara;s__Toxocara_canis	35	53	6	32	156	13	137
comp102757_c0_seq1.484.801.minus.YSL4_1	99	XP_015602007.1	193.4	0	d__Eukaryota;k__Metazoa;p__Arthropoda;c__Insecta;o__Hymenoptera;f__Cephidae;g__Cephus;s__Cephus_cinctus	92	3	0	1	99	830	928
comp102850_c0_seq1.1.363.minus.YSL2_1	120	KJH45044.1	222.6	0	d__Eukaryota;k__Metazoa;p__Nematoda;c__Chromadorea;o__Rhabditida;f__Dictyocaulidae;g__Dictyocaulus;s__Dictyocaulus_viviparus	89	6	0	1	120	66	185
comp102866_c0_seq1.1.321.minus.YSL1_1	106	XP_012261592.1	171.8	3e-40	d__Eukaryota;k__Metazoa;p__Arthropoda;c__Insecta;o__Hymenoptera;f__Tenthredinidae;g__Athalia;s__Athalia_rosae	77	12	0	1	106	536	641
comp102998_c0_seq1.214.387.plus.YSL1_1	55	XP_012263297.1	105.5	2e-20	NO-TaxID	91	1	0	1	55	342	396
comp103036_c0_seq1.44.577.plus.YSL2_1	172	XP_016919759.1	206.8	0	d__Eukaryota;k__Metazoa;p__Arthropoda;c__Insecta;o__Hymenoptera;f__Apidae;g__Apis;s__Apis_cerana	63	46	4	3	174	883	1054
comp103080_c0_seq1.1.487.minus.YSL2_1	90	KHN82182.1	112.5	2e-22	d__Eukaryota;k__Metazoa;p__Nematoda;c__Chromadorea;o__Ascaridida;f__Toxocaridae;g__Toxocara;s__Toxocara_canis	64	21	4	47	136	30	119
comp103116_c0_seq1.26.496.plus.YSL3_1	149	KIE04473.1	140.6	7e-31	d__Bacteria;k__norank;p__Proteobacteria;c__Alphaproteobacteria;o__Rickettsiales;f__Candidatus_Midichloriaceae;g__Candidatus_Jidaibacter;s__Candidatus_Jidaibacter_acanthamoeba	40	48	0	2	150	104	252
comp103138_c0_seq1.29.1342.plus.YSL1_1	360	XP_015587435.1	639	0	d__Eukaryota;k__Metazoa;p__Arthropoda;c__Insecta;o__Hymenoptera;f__Cephidae;g__Cephus;s__Cephus_cinctus	85	26	2	79	438	68	427
comp103156_c0_seq1.43.401.minus.YSL1_1	110	KHN72899.1	106.3	1e-20	d__Eukaryota;k__Metazoa;p__Nematoda;c__Chromadorea;o__Ascaridida;f__Toxocaridae;g__Toxocara;s__Toxocara_canis	50	35	3	1	110	2	111
comp103250_c0_seq1.1.1449.minus.YSL1_1	462	CDJ90023.1	591.7	0	d__Eukaryota;k__Metazoa;p__Nematoda;c__Chromadorea;o__Rhabditida;f__Haemonchidae;g__Haemonchus;s__Haemonchus_contortus	63	96	4	1	462	397	858
comp10331_c0_seq1.1.439.minus.YSL4_1	111	XP_015592830.1	175.3	2e-41	d__Eukaryota;k__Metazoa;p__Arthropoda;c__Insecta;o__Hymenoptera;f__Cephidae;g__Cephus;s__Cephus_cinctus	78	13	0	34	144	242	352
comp103331_c0_seq1.33.923.minus.YSL1_1	293	KHN83388.1	357.1	0	d__Eukaryota;k__Metazoa;p__Nematoda;c__Chromadorea;o__Ascaridida;f__Toxocaridae;g__Toxocara;s__Toxocara_canis	59	73	0	1	293	2	294
comp103403_c0_seq1.43.660.plus.YSL1_1	114	EYC23210.1	91.3	6e-16	d__Eukaryota;k__Metazoa;p__Nematoda;c__Chromadorea;o__Rhabditida;f__Ancylostomatidae;g__Ancylostoma;s__Ancylostoma_ceylanicum	48	45	7	1	114	137	250
comp103713_c0_seq1.8.547.plus.YSL2_1	178	KHN72409.1	339	0	d__Eukaryota;k__Metazoa;p__Nematoda;c__Chromadorea;o__Ascaridida;f__Toxocaridae;g__Toxocara;s__Toxocara_canis	91	4	0	1	178	438	615
comp10376_c0_seq1.84.587.plus.YSL4_1	130	XP_012281280.1	150.2	8e-34	d__Eukaryota;k__Metazoa;p__Arthropoda;c__Insecta;o__Hymenoptera;f__Orussidae;g__Orussus;s__Orussus_abietinus	58	33	3	2	131	3	132
comp103815_c0_seq1.1.237.minus.YSL2_1	78	KOC66709.1	109.4	2e-21	d__Eukaryota;k__Metazoa;p__Arthropoda;c__Insecta;o__Hymenoptera;f__Apidae;g__Habropoda;s__Habropoda_laboriosa	68	17	4	1	78	1	78
comp103859_c0_seq1.59.1209.minus.YSL1_1	246	NP_001023101.2	379.4	0	d__Eukaryota;k__Metazoa;p__Nematoda;c__Chromadorea;o__Rhabditida;f__Rhabditidae;g__Caenorhabditis;s__Caenorhabditis_elegans	74	29	0	1	246	126	371
comp1039_c0_seq1.115.419.minus.YSL2_1	97	XP_012288220.1	139.4	1e-30	d__Eukaryota;k__Metazoa;p__Arthropoda;c__Insecta;o__Hymenoptera;f__Orussidae;g__Orussus;s__Orussus_abietinus	71	17	1	1	97	25	121
comp103914_c0_seq1.1.357.minus.YSL3_1	91	XP_015439571.1	70.5	8e-10	d__Eukaryota;k__Metazoa;p__Arthropoda;c__Insecta;o__Hymenoptera;f__Halictidae;g__Dufourea;s__Dufourea_novaeangliae	47	34	4	20	110	545	635
comp103973_c0_seq1.388.693.plus.YSL1_1	92	KMQ86217.1	114.8	4e-23	d__Eukaryota;k__Metazoa;p__Arthropoda;c__Insecta;o__Hymenoptera;f__Formicidae;g__Lasius;s__Lasius_niger	57	27	0	6	97	652	743
comp103977_c0_seq1.1.670.minus.YSL1_1	222	XP_024507503.1	347.8	0	d__Eukaryota;k__Metazoa;p__Nematoda;c__Chromadorea;o__Ascaridida;f__Toxocaridae;g__Toxocara;s__Toxocara_canis	75	22	0	1	222	1	222
comp104008_c0_seq1.498.1394.minus.YSL1_1	260	XP_012270843.1	305.8	0	d__Eukaryota;k__Metazoa;p__Arthropoda;c__Insecta;o__Hymenoptera;f__Orussidae;g__Orussus;s__Orussus_abietinus	55	63	0	31	290	51	310
comp104012_c0_seq1.1.670.minus.YSL2_1	222	EJW84453.1	373.6	0	d__Eukaryota;k__Metazoa;p__Nematoda;c__Chromadorea;o__Spirurida;f__Onchocercidae;g__Wuchereria;s__Wuchereria_bancrofti	79	21	0	1	222	2	223
comp10408_c0_seq1.552.1545.minus.YSL1_1	330	XP_015608296.1	684.5	0	d__Eukaryota;k__Metazoa;p__Arthropoda;c__Insecta;o__Hymenoptera;f__Cephidae;g__Cephus;s__Cephus_cinctus	95	12	0	1	330	239	568
comp104085_c0_seq1.234.929.plus.YSL3_1	228	XP_015432988.1	217.2	0	d__Eukaryota;k__Metazoa;p__Arthropoda;c__Insecta;o__Hymenoptera;f__Halictidae;g__Dufourea;s__Dufourea_novaeangliae	51	79	7	1	228	475	702
comp104119_c0_seq1.1.696.minus.YSL3_1	233	OZC07576.1	233.4	0	d__Eukaryota;k__Metazoa;p__Arthropoda;c__Insecta;o__Hymenoptera;f__Cephidae;g__Cephus;s__Cephus_cinctus	55	79	12	1	233	256	488
comp10417_c0_seq1.87.395.minus.YSL3_1	87	XP_011056558.1	123.6	8e-26	d__Eukaryota;k__Metazoa;p__Arthropoda;c__Insecta;o__Hymenoptera;f__Formicidae;g__Acromyrmex;s__Acromyrmex_echinatior	70	17	0	15	101	732	818
comp10419_c0_seq1.156.2057.minus.YSL3_1	370	XP_003485487.1	378.3	0	d__Eukaryota;k__Metazoa;p__Arthropoda;c__Insecta;o__Hymenoptera;f__Apidae;g__Bombus;s__Bombus_impatiens	54	115	16	12	381	14	383
comp10423_c0_seq1.554.2530.minus.YSL1_1	487	XP_012280614.1	653.7	0	d__Eukaryota;k__Metazoa;p__Arthropoda;c__Insecta;o__Hymenoptera;f__Orussidae;g__Orussus;s__Orussus_abietinus	63	110	5	176	662	225	711
comp104245_c0_seq1.1.314.minus.YSL2_1	82	OZG00647.1	59.3	2e-06	d__Eukaryota;k__Metazoa;p__Nematoda;c__Chromadorea;o__Rhabditida;f__Rhabditidae;g__Caenorhabditis;s__Caenorhabditis_elegans	35	33	5	21	102	17	98
comp104276_c0_seq1.1.625.minus.YSL2_1	207	XP_003117611.1	240.7	0	d__Eukaryota;k__Metazoa;p__Nematoda;c__Chromadorea;o__Rhabditida;f__Rhabditidae;g__Caenorhabditis;s__Caenorhabditis_remanei	54	64	3	1	207	314	520
comp10430_c0_seq1.1.1186.minus.YSL1_1	409	KYN42224.1	618.2	0	d__Eukaryota;k__Metazoa;p__Arthropoda;c__Insecta;o__Hymenoptera;f__Formicidae;g__Trachymyrmex;s__Trachymyrmex_septentrionalis	80	51	19	1	409	2	410
comp10434_c0_seq1.1.987.minus.YSL1_1	189	ARK19800.1	317	0	d__Eukaryota;k__Metazoa;p__Arthropoda;c__Insecta;o__Hymenoptera;f__Cephidae;g__Cephus;s__Cephus_cinctus	75	26	0	140	328	111	299
comp10435_c0_seq1.320.1316.minus.YSL1_1	319	PAV63996.1	629	0	d__Eukaryota;k__Metazoa;p__Nematoda;c__Chromadorea;o__Ascaridida;f__Toxocaridae;g__Toxocara;s__Toxocara_canis	90	11	0	13	331	2	320
comp10435_c0_seq2.491.688.plus.YSL3_1	40	XP_011313395.1	67.8	6e-09	d__Eukaryota;k__Metazoa;p__Arthropoda;c__Insecta;o__Hymenoptera;f__Braconidae;g__Fopius;s__Fopius_arisanus	65	4	0	1	40	42	81
comp104404_c0_seq1.53.595.plus.YSL4_1	176	XP_015607104.1	209.1	0	d__Eukaryota;k__Metazoa;p__Arthropoda;c__Insecta;o__Hymenoptera;f__Cephidae;g__Cephus;s__Cephus_cinctus	65	44	2	1	176	727	902
comp10442_c0_seq1.73.699.minus.YSL1_1	201	OZG03028.1	328.2	0	d__Eukaryota;k__Metazoa;p__Arthropoda;c__Insecta;o__Hymenoptera;f__Cephidae;g__Cephus;s__Cephus_cinctus	82	21	2	9	209	14	214
comp104450_c0_seq1.29.438.minus.YSL1_1	104	KHJ99364.1	89.4	2e-15	d__Eukaryota;k__Metazoa;p__Nematoda;c__Chromadorea;o__Rhabditida;f__Cloacinidae;g__Oesophagostomum;s__Oesophagostomum_dentatum	39	37	2	5	108	54	157
comp104471_c0_seq1.1.954.minus.YSL4_1	317	XP_015514190.1	353.6	0	d__Eukaryota;k__Metazoa;p__Arthropoda;c__Insecta;o__Hymenoptera;f__Diprionidae;g__Neodiprion;s__Neodiprion_lecontei	51	87	1	1	317	1094	1410
comp104473_c0_seq1.1.842.minus.YSL2_1	111	XP_001893464.1	151	1e-33	d__Eukaryota;k__Metazoa;p__Nematoda;c__Chromadorea;o__Spirurida;f__Onchocercidae;g__Brugia;s__Brugia_malayi	68	18	0	1	111	150	260
comp104516_c0_seq1.1.364.minus.YSL3_1	108	XP_015605199.1	163.7	7e-38	d__Eukaryota;k__Metazoa;p__Arthropoda;c__Insecta;o__Hymenoptera;f__Cephidae;g__Cephus;s__Cephus_cinctus	68	15	0	13	120	1	108
comp104516_c0_seq1.93.827.plus.YSL1_1	239	XP_006620476.1	360.9	0	d__Eukaryota;k__Metazoa;p__Arthropoda;c__Insecta;o__Hymenoptera;f__Apidae;g__Apis;s__Apis_dorsata	75	39	0	1	239	2	240
comp104558_c0_seq1.1.174.minus.YSL2_1	52	XP_020296365.1	87	9e-15	d__Eukaryota;k__Metazoa;p__Nematoda;c__Chromadorea;o__Spirurida;f__Onchocercidae;g__Brugia;s__Brugia_malayi	73	7	0	1	52	415	466
comp10456_c0_seq1.104.1102.plus.YSL3_1	331	XP_012220731.1	627.5	0	d__Eukaryota;k__Metazoa;p__Arthropoda;c__Insecta;o__Hymenoptera;f__Formicidae;g__Linepithema;s__Linepithema_humile	95	10	0	1	331	249	579
comp104575_c0_seq1.1.1213.minus.YSL2_1	337	PDM72091.1	337.4	0	d__Eukaryota;k__Metazoa;p__Arthropoda;c__Insecta;o__Hymenoptera;f__Formicidae;g__Acromyrmex;s__Acromyrmex_echinatior	54	106	9	18	354	17	353
comp104596_c0_seq1.1.317.minus.YSL2_1	108	XP_015116378.1	100.1	1e-18	d__Eukaryota;k__Metazoa;p__Arthropoda;c__Insecta;o__Hymenoptera;f__Braconidae;g__Diachasma;s__Diachasma_alloeum	54	40	7	6	113	105	212
comp104628_c0_seq1.1.1016.minus.YSL1_1	339	XP_624477.3	460.7	0	d__Eukaryota;k__Metazoa;p__Arthropoda;c__Insecta;o__Hymenoptera;f__Apidae;g__Apis;s__Apis_mellifera	62	64	3	2	340	4	342
comp104632_c0_seq1.1.476.minus.YSL4_1	133	XP_015523665.1	207.2	0	d__Eukaryota;k__Metazoa;p__Arthropoda;c__Insecta;o__Hymenoptera;f__Diprionidae;g__Neodiprion;s__Neodiprion_lecontei	73	16	1	2	134	667	799
comp104650_c0_seq1.1.385.minus.YSL2_1	112	KHN81208.1	142.9	1e-31	d__Eukaryota;k__Metazoa;p__Nematoda;c__Chromadorea;o__Ascaridida;f__Toxocaridae;g__Toxocara;s__Toxocara_canis	66	27	2	16	127	60	171
comp104726_c0_seq1.110.535.plus.YSL2_1	140	WP_011732374.1	272.7	0	d__Bacteria;k__norank;p__Firmicutes;c__Bacilli;o__norank;f__norank;g__norank;s__norank	100	0	0	1	140	5	144
comp10474_c0_seq1.1.582.minus.YSL3_1	186	XP_011152561.1	307.4	0	d__Eukaryota;k__Metazoa;p__Arthropoda;c__Insecta;o__Hymenoptera;f__Formicidae;g__Harpegnathos;s__Harpegnathos_saltator	83	17	0	8	193	1	186
comp104762_c0_seq1.97.415.minus.YSL3_1	105	WP_000796601.1	201.1	0	d__Bacteria;k__norank;p__Firmicutes;c__Bacilli;o__Bacillales;f__Bacillaceae;g__Bacillus;s__Bacillus_cereus	100	0	0	1	105	684	788
comp104779_c0_seq1.1.595.minus.YSL3_1	196	CDJ81123.1	314.3	0	d__Eukaryota;k__Metazoa;p__Nematoda;c__Chromadorea;o__Rhabditida;f__Haemonchidae;g__Haemonchus;s__Haemonchus_contortus	74	25	1	2	197	178	373
comp104825_c0_seq1.27.659.plus.YSL2_1	205	XP_013238350.1	208	0	d__Eukaryota;k__Fungi;p__Microsporidia;c__norank;o__norank;f__norank;g__Mitosporidium;s__Mitosporidium_daphniae	51	68	3	1	205	252	456
comp104830_c0_seq1.468.812.minus.YSL2_1	103	XP_012140684.1	104	7e-20	d__Eukaryota;k__Metazoa;p__Arthropoda;c__Insecta;o__Hymenoptera;f__Megachilidae;g__Megachile;s__Megachile_rotundata	48	31	0	4	106	5	107
comp104898_c0_seq1.1.626.minus.YSL2_1	207	OZC09418.1	265.4	0	d__Eukaryota;k__Metazoa;p__Nematoda;c__Chromadorea;o__Rhabditida;f__Ancylostomatidae;g__Ancylostoma;s__Ancylostoma_ceylanicum	55	61	1	1	207	378	584
comp104964_c0_seq1.43.999.plus.YSL1_1	316	CDJ96157.1	236.5	0	d__Eukaryota;k__Metazoa;p__Nematoda;c__Chromadorea;o__Rhabditida;f__Haemonchidae;g__Haemonchus;s__Haemonchus_contortus	41	132	12	6	321	5	320
comp1050_c0_seq1.116.444.minus.YSL3_1	108	XP_012283730.1	214.5	0	NO-TaxID	91	4	0	1	108	359	466
comp105027_c0_seq1.1.577.minus.YSL1_1	137	NP_495334.1	177.9	4e-42	d__Eukaryota;k__Metazoa;p__Nematoda;c__Chromadorea;o__Rhabditida;f__Rhabditidae;g__Caenorhabditis;s__Caenorhabditis_elegans	59	36	2	45	181	86	222
comp10503_c0_seq1.19.1917.plus.YSL1_1	623	XP_013304369.1	815.8	0	d__Eukaryota;k__Metazoa;p__Nematoda;c__Chromadorea;o__Rhabditida;f__Ancylostomatidae;g__Necator;s__Necator_americanus	65	127	10	2	624	109	731
comp10504_c0_seq2.1.454.minus.YSL4_1	96	KHN81751.1	57	1e-05	d__Eukaryota;k__Metazoa;p__Nematoda;c__Chromadorea;o__Ascaridida;f__Toxocaridae;g__Toxocara;s__Toxocara_canis	33	43	1	32	127	338	433
comp105049_c0_seq1.177.611.plus.YSL2_1	132	XP_024499185.1	213	0	d__Eukaryota;k__Metazoa;p__Arthropoda;c__Insecta;o__Hymenoptera;f__Cephidae;g__Cephus;s__Cephus_cinctus	67	23	0	1	132	505	636
comp105071_c0_seq1.17.742.plus.YSL1_1	221	EYC25900.1	290.8	0	d__Eukaryota;k__Metazoa;p__Nematoda;c__Chromadorea;o__Rhabditida;f__Ancylostomatidae;g__Ancylostoma;s__Ancylostoma_ceylanicum	67	41	6	1	221	521	741
comp105082_c0_seq1.939.1229.minus.YSL1_1	78	XP_008214122.1	135.6	2e-29	d__Eukaryota;k__Metazoa;p__Arthropoda;c__Insecta;o__Hymenoptera;f__Pteromalidae;g__Nasonia;s__Nasonia_vitripennis	78	10	0	18	95	129	206
comp105100_c0_seq1.7.2067.plus.YSL1_1	163	KHN78662.1	298.1	0	d__Eukaryota;k__Metazoa;p__Nematoda;c__Chromadorea;o__Ascaridida;f__Toxocaridae;g__Toxocara;s__Toxocara_canis	81	14	0	394	556	862	1024
comp105136_c0_seq1.30.551.plus.YSL1_1	169	KHN70935.1	284.3	0	d__Eukaryota;k__Metazoa;p__Nematoda;c__Chromadorea;o__Ascaridida;f__Toxocaridae;g__Toxocara;s__Toxocara_canis	83	15	0	2	170	242	410
comp105181_c0_seq1.1.740.minus.YSL3_1	87	XP_013352281.1	69.3	4e-09	NO-TaxID	41	34	5	40	126	202	288
comp105252_c0_seq1.1.1167.minus.YSL1_1	387	KHN85066.1	726.9	0	d__Eukaryota;k__Metazoa;p__Nematoda;c__Chromadorea;o__Ascaridida;f__Toxocaridae;g__Toxocara;s__Toxocara_canis	94	12	0	2	388	2	388
comp105330_c0_seq1.1.353.minus.YSL3_1	108	WP_051475706.1	125.2	3e-26	d__Bacteria;k__norank;p__Firmicutes;c__Bacilli;o__Bacillales;f__Bacillaceae;g__Bacillus;s__Bacillus_sp._J37	61	25	0	10	117	8	115
comp105383_c0_seq1.1.639.minus.YSL3_1	210	XP_015604930.1	372.1	0	d__Eukaryota;k__Metazoa;p__Arthropoda;c__Insecta;o__Hymenoptera;f__Cephidae;g__Cephus;s__Cephus_cinctus	86	13	0	2	211	963	1172
comp105396_c0_seq1.99.1235.plus.YSL3_1	184	XP_012253488.1	253.8	0	NO-TaxID	67	37	1	2	185	46	229
comp10542_c0_seq1.1.316.minus.YSL4_1	104	XP_015514833.1	169.9	1e-39	d__Eukaryota;k__Metazoa;p__Arthropoda;c__Insecta;o__Hymenoptera;f__Diprionidae;g__Neodiprion;s__Neodiprion_lecontei	79	12	0	1	104	43	146
comp105448_c0_seq1.16.435.plus.YSL3_1	141	XP_015188285.1	260.4	0	d__Eukaryota;k__Metazoa;p__Arthropoda;c__Insecta;o__Hymenoptera;f__Vespidae;g__Polistes;s__Polistes_dominula	90	10	3	1	141	364	504
comp105526_c0_seq1.39.356.plus.YSL1_1	98	PDM69617.1	156.4	1e-35	NO-TaxID	79	14	0	4	101	2	99
comp105530_c0_seq1.5.481.plus.YSL2_1	80	PAV82722.1	93.6	9e-17	NO-TaxID	56	27	0	70	149	574	653
comp105544_c0_seq1.5.316.plus.YSL3_1	102	KHN87792.1	134.8	4e-29	d__Eukaryota;k__Metazoa;p__Nematoda;c__Chromadorea;o__Ascaridida;f__Toxocaridae;g__Toxocara;s__Toxocara_canis	63	22	2	1	102	262	363
comp105580_c0_seq1.382.885.plus.YSL3_1	44	XP_015428995.1	57	1e-05	d__Eukaryota;k__Metazoa;p__Arthropoda;c__Insecta;o__Hymenoptera;f__Halictidae;g__Dufourea;s__Dufourea_novaeangliae	55	11	0	107	150	308	351
comp10563_c0_seq1.50.472.plus.YSL1_1	138	XP_020302991.1	243.4	0	d__Eukaryota;k__Metazoa;p__Arthropoda;c__Insecta;o__Hymenoptera;f__Formicidae;g__Harpegnathos;s__Harpegnathos_saltator	81	12	1	3	140	71	208
comp10565_c0_seq1.1.1067.minus.YSL2_1	355	XP_018366784.1	394	0	NO-TaxID	57	102	25	7	361	7	361
comp10565_c0_seq2.120.1040.plus.YSL1_1	301	XP_015585144.1	512.7	0	d__Eukaryota;k__Metazoa;p__Arthropoda;c__Insecta;o__Hymenoptera;f__Cephidae;g__Cephus;s__Cephus_cinctus	81	30	0	1	301	2	302
comp105653_c0_seq1.43.871.minus.YSL3_1	268	XP_015601124.1	418.7	0	d__Eukaryota;k__Metazoa;p__Arthropoda;c__Insecta;o__Hymenoptera;f__Cephidae;g__Cephus;s__Cephus_cinctus	74	46	4	11	278	988	1255
comp10569_c0_seq1.1.2143.minus.YSL1_1	713	XP_015107984.1	1126.7	0	d__Eukaryota;k__Metazoa;p__Chordata;c__Mammalia;o__norank;f__Camelidae;g__Vicugna;s__Vicugna_pacos	79	63	0	1	713	378	1090
comp105691_c0_seq1.12.527.plus.YSL1_1	96	OZF90418.1	58.9	3e-06	d__Eukaryota;k__Metazoa;p__Nematoda;c__Chromadorea;o__Ascaridida;f__Toxocaridae;g__Toxocara;s__Toxocara_canis	33	44	0	75	170	497	592
comp105739_c0_seq1.1.785.minus.YSL3_1	263	KYN14600.1	213.8	0	NO-TaxID	40	92	4	1	263	117	379
comp10575_c0_seq1.193.390.plus.YSL1_1	64	ABM55652.1	121.7	3e-25	d__Eukaryota;k__Metazoa;p__Arthropoda;c__Insecta;o__Hemiptera;f__Pseudococcidae;g__Maconellicoccus;s__Maconellicoccus_hirsutus	94	1	0	1	64	2	65
comp10578_c0_seq1.78.1615.minus.YSL3_1	513	XP_015590485.1	686.4	0	d__Eukaryota;k__Metazoa;p__Arthropoda;c__Insecta;o__Hymenoptera;f__Cephidae;g__Cephus;s__Cephus_cinctus	66	114	3	1	513	20	532
comp1058_c0_seq1.1.367.minus.YSL3_1	124	XP_015590838.1	222.2	0	d__Eukaryota;k__Metazoa;p__Arthropoda;c__Insecta;o__Hymenoptera;f__Cephidae;g__Cephus;s__Cephus_cinctus	85	9	2	1	124	228	351
comp10582_c0_seq1.1.777.minus.YSL1_1	254	XP_015586769.1	423.3	0	d__Eukaryota;k__Metazoa;p__Arthropoda;c__Insecta;o__Hymenoptera;f__Cephidae;g__Cephus;s__Cephus_cinctus	81	18	2	5	258	6	259
comp10585_c0_seq1.209.526.minus.YSL4_1	104	WP_011270629.1	205.3	0	d__Bacteria;k__norank;p__Proteobacteria;c__Alphaproteobacteria;o__Rickettsiales;f__Rickettsiaceae;g__Rickettsia;s__norank	100	0	0	1	104	2	105
comp106064_c0_seq1.1.679.minus.YSL3_1	222	KHN75114.1	313.5	0	d__Eukaryota;k__Metazoa;p__Nematoda;c__Chromadorea;o__Ascaridida;f__Toxocaridae;g__Toxocara;s__Toxocara_canis	67	33	0	4	225	241	462
comp106067_c0_seq1.121.602.minus.YSL4_1	132	KOC69691.1	88.6	3e-15	d__Eukaryota;k__Metazoa;p__Arthropoda;c__Insecta;o__Hymenoptera;f__Apidae;g__Habropoda;s__Habropoda_laboriosa	37	59	2	29	160	593	724
comp10611_c0_seq1.35.535.minus.YSL2_1	162	XP_024505023.1	306.6	0	d__Eukaryota;k__Metazoa;p__Arthropoda;c__Insecta;o__Hymenoptera;f__Cephidae;g__Cephus;s__Cephus_cinctus	93	5	0	4	165	1490	1651
comp106256_c0_seq1.21.470.plus.YSL4_1	148	WP_040255907.1	295.8	0	d__Bacteria;k__norank;p__Proteobacteria;c__Alphaproteobacteria;o__Rickettsiales;f__Rickettsiaceae;g__Rickettsia;s__Rickettsia_hoogstraalii	99	2	0	1	148	2	149
comp106293_c0_seq1.23.487.plus.YSL3_1	151	XP_003742663.1	293.1	0	d__Eukaryota;k__Metazoa;p__Arthropoda;c__Arachnida;o__Mesostigmata;f__Phytoseiidae;g__Metaseiulus;s__Metaseiulus_occidentalis	91	3	0	1	151	294	444
comp106302_c0_seq1.35.301.minus.YSL4_1	87	WP_040256222.1	164.5	4e-38	d__Bacteria;k__norank;p__Proteobacteria;c__Alphaproteobacteria;o__Rickettsiales;f__Rickettsiaceae;g__Rickettsia;s__Rickettsia_hoogstraalii	100	0	0	1	87	339	425
comp106325_c0_seq1.1.1194.minus.YSL1_1	165	XP_024507917.1	196.8	0	d__Eukaryota;k__Metazoa;p__Nematoda;c__Chromadorea;o__Spirurida;f__Onchocercidae;g__Wuchereria;s__Wuchereria_bancrofti	52	44	0	29	193	140	304
comp106327_c0_seq1.56.950.minus.YSL1_1	280	KHN71731.1	440.3	0	d__Eukaryota;k__Metazoa;p__Nematoda;c__Chromadorea;o__Ascaridida;f__Toxocaridae;g__Toxocara;s__Toxocara_canis	75	42	8	1	280	104	383
comp10635_c0_seq1.11.562.plus.YSL2_1	170	PIC50586.1	176.8	8e-42	d__Eukaryota;k__Metazoa;p__Nematoda;c__Chromadorea;o__Spirurida;f__Onchocercidae;g__Brugia;s__Brugia_malayi	50	49	0	11	180	29	198
comp10636_c0_seq1.1.686.minus.YSL2_1	228	XP_012277107.1	433.7	0	d__Eukaryota;k__Metazoa;p__Arthropoda;c__Insecta;o__Hymenoptera;f__Orussidae;g__Orussus;s__Orussus_abietinus	92	12	0	1	228	213	440
comp10636_c0_seq2.191.809.minus.YSL2_1	188	KOX75755.1	324.3	0	d__Eukaryota;k__Metazoa;p__Arthropoda;c__Insecta;o__Hymenoptera;f__Apidae;g__Melipona;s__Melipona_quadrifasciata	88	16	1	1	188	204	391
comp106367_c0_seq1.16.1398.plus.YSL1_1	469	XP_012276867.1	636.3	0	d__Eukaryota;k__Metazoa;p__Arthropoda;c__Insecta;o__Hymenoptera;f__Orussidae;g__Orussus;s__Orussus_abietinus	68	89	10	1	469	85	553
comp10638_c0_seq1.1.743.minus.YSL1_1	246	EGT41273.1	426	0	d__Eukaryota;k__Metazoa;p__Nematoda;c__Chromadorea;o__Rhabditida;f__Rhabditidae;g__Caenorhabditis;s__Caenorhabditis_brenneri	83	16	0	1	246	2	247
comp106383_c0_seq1.1.655.minus.YSL2_1	218	KHN81237.1	151.8	5e-34	d__Eukaryota;k__Metazoa;p__Nematoda;c__Chromadorea;o__Ascaridida;f__Toxocaridae;g__Toxocara;s__Toxocara_canis	40	84	4	2	219	2142	2359
comp106415_c0_seq1.148.560.minus.YSL3_1	136	XP_015601664.1	84.3	6e-14	d__Eukaryota;k__Metazoa;p__Arthropoda;c__Insecta;o__Hymenoptera;f__Cephidae;g__Cephus;s__Cephus_cinctus	40	61	11	10	145	165	300
comp106443_c0_seq1.1.321.minus.YSL3_1	105	PDM66405.1	136.3	1e-29	d__Eukaryota;k__Metazoa;p__Arthropoda;c__Insecta;o__Hymenoptera;f__Formicidae;g__Vollenhovia;s__Vollenhovia_emeryi	60	25	0	2	106	93	197
comp10649_c0_seq1.13.783.plus.YSL1_1	251	XP_014663387.1	224.2	0	d__Eukaryota;k__Metazoa;p__Priapulida;c__norank;o__norank;f__Priapulidae;g__Priapulus;s__Priapulus_caudatus	50	88	1	3	253	148	398
comp106509_c0_seq1.1.613.minus.YSL3_1	121	EJW84453.1	130.2	1e-27	d__Eukaryota;k__Metazoa;p__Nematoda;c__Chromadorea;o__Spirurida;f__Onchocercidae;g__Wuchereria;s__Wuchereria_bancrofti	53	35	6	71	191	890	1010
comp10652_c0_seq1.11.1114.plus.YSL1_1	337	PDM60691.1	568.9	0	d__Eukaryota;k__Metazoa;p__Arthropoda;c__Insecta;o__Hymenoptera;f__Cephidae;g__Cephus;s__Cephus_cinctus	81	39	0	8	344	1	337
comp106522_c0_seq1.1.1125.minus.YSL3_1	374	XP_015608528.1	692.6	0	d__Eukaryota;k__Metazoa;p__Arthropoda;c__Insecta;o__Hymenoptera;f__Cephidae;g__Cephus;s__Cephus_cinctus	92	13	0	1	374	249	622
comp10655_c0_seq1.1.482.minus.YSL3_1	158	XP_018496607.1	73.2	1e-10	d__Eukaryota;k__Metazoa;p__Arthropoda;c__Insecta;o__Hymenoptera;f__Apidae;g__Eufriesea;s__Eufriesea_mexicana	34	80	4	3	160	35	192
comp10659_c0_seq1.1.527.minus.YSL2_1	113	KHN72236.1	84.7	4e-14	d__Eukaryota;k__Metazoa;p__Nematoda;c__Chromadorea;o__Ascaridida;f__Toxocaridae;g__Toxocara;s__Toxocara_canis	40	45	1	23	135	11	123
comp10659_c0_seq2.1.620.minus.YSL2_1	95	KHN72236.1	83.2	2e-13	d__Eukaryota;k__Metazoa;p__Nematoda;c__Chromadorea;o__Ascaridida;f__Toxocaridae;g__Toxocara;s__Toxocara_canis	42	34	0	23	117	11	105
comp106605_c0_seq1.52.1023.minus.YSL4_1	322	WP_024009720.1	605.5	0	d__Eukaryota;k__Metazoa;p__Arthropoda;c__Insecta;o__Hymenoptera;f__Cephidae;g__Cephus;s__Cephus_cinctus	100	0	0	1	322	218	539
comp106607_c0_seq1.1.424.minus.YSL3_1	139	XP_011165152.1	275	0	d__Eukaryota;k__Metazoa;p__Arthropoda;c__Insecta;o__Hymenoptera;f__Formicidae;g__Solenopsis;s__Solenopsis_invicta	94	4	0	2	140	402	540
comp106611_c0_seq1.150.815.plus.YSL1_1	170	XP_015602116.1	281.6	0	d__Eukaryota;k__Metazoa;p__Arthropoda;c__Insecta;o__Hymenoptera;f__Cephidae;g__Cephus;s__Cephus_cinctus	82	16	0	33	202	1	170
comp10664_c0_seq2.1.168.minus.YSL4_1	37	XP_014615930.1	82	3e-13	d__Eukaryota;k__Metazoa;p__Arthropoda;c__Insecta;o__Hymenoptera;f__Vespidae;g__Polistes;s__Polistes_canadensis	97	0	0	18	54	409	445
comp106647_c0_seq1.63.395.plus.YSL3_1	105	XP_011266981.1	222.2	0	d__Eukaryota;k__Metazoa;p__Arthropoda;c__Insecta;o__Hymenoptera;f__Formicidae;g__Camponotus;s__Camponotus_floridanus	99	0	0	1	105	241	345
comp106648_c0_seq1.46.774.minus.YSL1_1	241	XP_024499987.1	501.9	0	d__Eukaryota;k__Metazoa;p__Cnidaria;c__Anthozoa;o__Actiniaria;f__Aiptasiidae;g__Exaiptasia;s__Exaiptasia_pallida	98	1	0	1	241	100	340
comp10669_c0_seq1.1.2815.minus.YSL1_1	311	XP_020305752.1	327.8	0	d__Eukaryota;k__Metazoa;p__Arthropoda;c__Insecta;o__Hymenoptera;f__Cephidae;g__Cephus;s__Cephus_cinctus	50	98	3	1	311	184	494
comp106830_c0_seq1.1.500.minus.YSL2_1	156	EJW84232.1	240.4	0	d__Eukaryota;k__Metazoa;p__Nematoda;c__Chromadorea;o__Spirurida;f__Onchocercidae;g__Wuchereria;s__Wuchereria_bancrofti	73	26	0	2	157	1	156
comp106832_c0_seq1.4.413.minus.YSL4_1	134	WP_000675692.1	275.4	0	d__Bacteria;k__norank;p__Firmicutes;c__Bacilli;o__Lactobacillales;f__Streptococcaceae;g__Streptococcus;s__Streptococcus_agalactiae	100	0	0	2	135	1	134
comp106885_c0_seq1.8.457.plus.YSL1_1	145	XP_001902979.1	228.8	0	d__Eukaryota;k__Metazoa;p__Nematoda;c__Chromadorea;o__Spirurida;f__Onchocercidae;g__Brugia;s__Brugia_malayi	70	17	0	3	147	4	148
comp10689_c0_seq1.5.347.minus.YSL3_1	85	XP_015584895.1	106.3	1e-20	d__Eukaryota;k__Metazoa;p__Arthropoda;c__Insecta;o__Hymenoptera;f__Cephidae;g__Cephus;s__Cephus_cinctus	65	20	1	5	89	1989	2073
comp10690_c0_seq1.113.847.minus.YSL1_1	241	XP_015587903.1	438	0	d__Eukaryota;k__Metazoa;p__Arthropoda;c__Insecta;o__Hymenoptera;f__Cephidae;g__Cephus;s__Cephus_cinctus	89	13	0	1	241	2	242
comp106932_c0_seq1.268.872.minus.YSL4_1	94	EFN60940.1	95.9	2e-17	d__Eukaryota;k__Metazoa;p__Arthropoda;c__Insecta;o__Hymenoptera;f__Formicidae;g__Camponotus;s__Camponotus_floridanus	53	35	0	89	182	512	605
comp10694_c0_seq1.66.377.plus.YSL2_1	95	KYM78311.1	170.2	8e-40	d__Eukaryota;k__Metazoa;p__Arthropoda;c__Insecta;o__Hymenoptera;f__Formicidae;g__Atta;s__Atta_colombica	84	7	0	1	95	2129	2223
comp10698_c0_seq1.1.421.minus.YSL3_1	128	XP_003494217.1	174.9	3e-41	d__Eukaryota;k__Metazoa;p__Arthropoda;c__Insecta;o__Hymenoptera;f__Apidae;g__Bombus;s__Bombus_impatiens	62	29	0	12	139	225	352
comp106993_c0_seq1.1.418.minus.YSL2_1	106	XP_018366547.1	196.8	0	d__Eukaryota;k__Metazoa;p__Arthropoda;c__Insecta;o__Hymenoptera;f__Formicidae;g__Trachymyrmex;s__Trachymyrmex_cornetzi	92	5	0	1	106	1117	1222
comp107000_c0_seq1.6.794.plus.YSL1_1	255	KFM81187.1	281.6	0	d__Eukaryota;k__Metazoa;p__Arthropoda;c__Arachnida;o__Araneae;f__Eresidae;g__Stegodyphus;s__Stegodyphus_mimosarum	55	76	12	2	256	343	597
comp107016_c0_seq1.49.372.minus.YSL2_1	100	KYQ57675.1	177.6	5e-42	d__Eukaryota;k__Metazoa;p__Arthropoda;c__Insecta;o__Hymenoptera;f__Formicidae;g__Trachymyrmex;s__Trachymyrmex_zeteki	79	7	0	1	100	453	552
comp107121_c0_seq1.1.1682.minus.YSL1_1	561	KHN83371.1	722.2	0	d__Eukaryota;k__Metazoa;p__Nematoda;c__Chromadorea;o__Ascaridida;f__Toxocaridae;g__Toxocara;s__Toxocara_canis	63	112	8	8	568	15	575
comp10713_c0_seq1.437.1759.minus.YSL1_1	439	XP_003489805.1	550.1	0	d__Eukaryota;k__Metazoa;p__Arthropoda;c__Insecta;o__Hymenoptera;f__Apidae;g__Bombus;s__Bombus_impatiens	64	101	13	1	439	2	440
comp107140_c0_seq1.1.242.minus.YSL3_1	78	XP_015590203.1	124.8	4e-26	d__Eukaryota;k__Metazoa;p__Arthropoda;c__Insecta;o__Hymenoptera;f__Cephidae;g__Cephus;s__Cephus_cinctus	77	9	0	1	78	2	79
comp107148_c0_seq1.87.509.minus.YSL1_1	131	XP_018025075.1	144.4	5e-32	d__Eukaryota;k__Metazoa;p__Arthropoda;c__Malacostraca;o__Amphipoda;f__Hyalellidae;g__Hyalella;s__Hyalella_azteca	53	40	0	1	131	138	268
comp107161_c0_seq1.83.613.plus.YSL1_1	173	XP_015584696.1	308.5	0	d__Eukaryota;k__Metazoa;p__Arthropoda;c__Insecta;o__Hymenoptera;f__Cephidae;g__Cephus;s__Cephus_cinctus	87	10	0	1	173	193	365
comp107193_c0_seq1.30.1391.plus.YSL1_1	291	KHJ96872.1	338.6	0	d__Eukaryota;k__Metazoa;p__Nematoda;c__Chromadorea;o__Rhabditida;f__Cloacinidae;g__Oesophagostomum;s__Oesophagostomum_dentatum	59	69	5	117	407	104	394
comp107195_c0_seq1.204.602.plus.YSL1_1	77	EFN79287.1	87.4	7e-15	d__Eukaryota;k__Metazoa;p__Arthropoda;c__Insecta;o__Hymenoptera;f__Formicidae;g__Harpegnathos;s__Harpegnathos_saltator	53	26	0	41	117	4	80
comp107236_c0_seq1.1.637.minus.YSL3_1	163	PDM69852.1	214.2	0	d__Eukaryota;k__Metazoa;p__Nematoda;c__Chromadorea;o__Ascaridida;f__Toxocaridae;g__Toxocara;s__Toxocara_canis	67	28	1	49	211	23	185
comp10726_c0_seq1.62.1018.plus.YSL1_1	185	KHN73226.1	113.2	4e-22	d__Eukaryota;k__Metazoa;p__Nematoda;c__Chromadorea;o__Ascaridida;f__Toxocaridae;g__Toxocara;s__Toxocara_canis	35	85	9	52	236	237	421
comp107262_c0_seq1.1.926.minus.YSL1_1	307	OZC09315.1	526.6	0	d__Eukaryota;k__Metazoa;p__Arthropoda;c__Insecta;o__Hymenoptera;f__Cephidae;g__Cephus;s__Cephus_cinctus	78	30	0	2	308	161	467
comp10728_c0_seq1.1.781.minus.YSL2_1	259	XP_015590632.1	462.2	0	d__Eukaryota;k__Metazoa;p__Arthropoda;c__Insecta;o__Hymenoptera;f__Cephidae;g__Cephus;s__Cephus_cinctus	83	22	0	1	259	92	350
comp10734_c0_seq2.349.588.plus.YSL3_1	73	XP_024935906.1	132.9	1e-28	d__Eukaryota;k__Metazoa;p__Arthropoda;c__Insecta;o__Hymenoptera;f__Braconidae;g__Microplitis;s__Microplitis_demolitor	81	8	0	4	76	155	227
comp10738_c0_seq1.461.790.minus.YSL1_1	110	XP_015605528.1	80.9	6e-13	d__Eukaryota;k__Metazoa;p__Arthropoda;c__Insecta;o__Hymenoptera;f__Cephidae;g__Cephus;s__Cephus_cinctus	43	48	3	2	111	501	610
comp107415_c0_seq1.61.1337.minus.YSL4_1	424	KJV81356.1	817.8	0	d__Bacteria;k__norank;p__Proteobacteria;c__Alphaproteobacteria;o__Rickettsiales;f__Rickettsiaceae;g__Rickettsia;s__Rickettsia_hoogstraalii	99	2	0	1	424	482	905
comp107480_c0_seq1.1.683.minus.YSL3_1	202	XP_012278908.1	75.9	4e-11	d__Eukaryota;k__Metazoa;p__Arthropoda;c__Insecta;o__Hymenoptera;f__Orussidae;g__Orussus;s__Orussus_abietinus	28	105	9	13	214	879	1080
comp107494_c0_seq1.1.447.minus.YSL1_1	128	KHN78177.1	115.2	3e-23	d__Eukaryota;k__Metazoa;p__Nematoda;c__Chromadorea;o__Ascaridida;f__Toxocaridae;g__Toxocara;s__Toxocara_canis	48	44	4	21	148	62	189
comp10754_c0_seq1.143.574.minus.YSL1_1	112	XP_015595279.1	109.4	2e-21	d__Eukaryota;k__Metazoa;p__Arthropoda;c__Insecta;o__Hymenoptera;f__Cephidae;g__Cephus;s__Cephus_cinctus	49	33	0	5	116	7	118
comp107562_c0_seq1.31.834.plus.YSL1_1	226	OZC11732.1	229.6	0	d__Eukaryota;k__Metazoa;p__Arthropoda;c__Insecta;o__Hymenoptera;f__Cephidae;g__Cephus;s__Cephus_cinctus	48	74	1	1	226	384	609
comp107583_c0_seq1.1.382.minus.YSL1_1	126	XP_015608193.1	84.7	4e-14	d__Eukaryota;k__Metazoa;p__Arthropoda;c__Insecta;o__Hymenoptera;f__Cephidae;g__Cephus;s__Cephus_cinctus	39	52	2	1	126	475	600
comp107589_c0_seq1.1.642.minus.YSL3_1	168	KOC63884.1	103.6	1e-19	d__Eukaryota;k__Metazoa;p__Arthropoda;c__Insecta;o__Hymenoptera;f__Apidae;g__Habropoda;s__Habropoda_laboriosa	39	76	7	47	214	1180	1347
comp107606_c0_seq1.1.744.minus.YSL1_1	242	XP_024504011.1	291.2	0	d__Eukaryota;k__Metazoa;p__Arthropoda;c__Insecta;o__Hymenoptera;f__Orussidae;g__Orussus;s__Orussus_abietinus	55	58	0	6	247	4	245
comp10767_c0_seq1.1.1038.minus.YSL2_1	344	XP_015591268.1	548.9	0	d__Eukaryota;k__Metazoa;p__Arthropoda;c__Insecta;o__Hymenoptera;f__Cephidae;g__Cephus;s__Cephus_cinctus	77	32	1	1	344	321	664
comp107734_c0_seq1.1.655.minus.YSL3_1	220	XP_015593810.1	342.8	0	d__Eukaryota;k__Metazoa;p__Arthropoda;c__Insecta;o__Hymenoptera;f__Cephidae;g__Cephus;s__Cephus_cinctus	80	21	2	1	220	513	732
comp10775_c0_seq2.119.612.minus.YSL4_1	145	XP_011139364.1	278.9	0	d__Eukaryota;k__Metazoa;p__Arthropoda;c__Insecta;o__Hymenoptera;f__Formicidae;g__Harpegnathos;s__Harpegnathos_saltator	97	2	0	19	163	479	623
comp10776_c0_seq1.119.343.plus.YSL2_1	52	XP_012288250.1	77.4	7e-12	d__Eukaryota;k__Metazoa;p__Arthropoda;c__Insecta;o__Hymenoptera;f__Orussidae;g__Orussus;s__Orussus_abietinus	69	7	0	1	52	2	53
comp10776_c0_seq1.36.221.plus.YSL1_1	36	KOC69233.1	61.6	4e-07	NO-TaxID	67	6	0	1	36	8	43
comp107772_c0_seq1.447.804.minus.YSL1_1	115	XP_014601533.1	156.4	1e-35	d__Eukaryota;k__Metazoa;p__Arthropoda;c__Insecta;o__Hymenoptera;f__Vespidae;g__Polistes;s__Polistes_canadensis	65	27	5	6	120	476	590
comp107783_c0_seq1.3.395.plus.YSL3_1	86	KHN72537.1	120.9	5e-25	d__Eukaryota;k__Metazoa;p__Nematoda;c__Chromadorea;o__Ascaridida;f__Toxocaridae;g__Toxocara;s__Toxocara_canis	70	14	2	42	127	25	110
comp107791_c0_seq1.1.165.minus.YSL4_1	54	WP_012444297.1	110.5	7e-22	d__Bacteria;k__norank;p__Proteobacteria;c__Gammaproteobacteria;o__Xanthomonadales;f__Xanthomonadaceae;g__Xanthomonas;s__Xanthomonas_oryzae	100	0	0	1	54	2	55
comp107808_c0_seq1.1.393.minus.YSL2_1	126	XP_012287040.1	194.9	0	d__Eukaryota;k__Metazoa;p__Arthropoda;c__Insecta;o__Hymenoptera;f__Orussidae;g__Orussus;s__Orussus_abietinus	81	16	2	7	132	398	523
comp107842_c0_seq1.260.897.minus.YSL1_1	218	KJH50794.1	146.4	2e-32	NO-TaxID	42	98	7	1	218	3	220
comp107871_c0_seq1.1.257.minus.YSL3_1	62	XP_012272942.1	111.3	4e-22	d__Eukaryota;k__Metazoa;p__Arthropoda;c__Insecta;o__Hymenoptera;f__Orussidae;g__Orussus;s__Orussus_abietinus	79	8	0	7	68	93	154
comp107918_c0_seq1.1.372.minus.YSL4_1	123	WP_040257620.1	238	0	NO-TaxID	99	1	0	1	123	13	135
comp10796_c0_seq1.1.632.minus.YSL4_1	213	XP_015585813.1	177.2	9e-42	d__Eukaryota;k__Metazoa;p__Arthropoda;c__Insecta;o__Hymenoptera;f__Cephidae;g__Cephus;s__Cephus_cinctus	51	80	12	2	214	319	531
comp107981_c0_seq1.15.560.plus.YSL3_1	180	XP_015585699.1	256.5	0	d__Eukaryota;k__Metazoa;p__Arthropoda;c__Insecta;o__Hymenoptera;f__Cephidae;g__Cephus;s__Cephus_cinctus	65	38	0	1	180	493	672
comp108012_c0_seq1.20.256.plus.YSL1_1	66	KHN81382.1	74.3	6e-11	d__Eukaryota;k__Metazoa;p__Nematoda;c__Chromadorea;o__Ascaridida;f__Toxocaridae;g__Toxocara;s__Toxocara_canis	47	19	1	4	69	2084	2149
comp108063_c0_seq1.109.419.minus.YSL2_1	102	EEK98251.1	209.5	0	d__Bacteria;k__norank;p__Firmicutes;c__Bacilli;o__Bacillales;f__Bacillaceae;g__Bacillus;s__Bacillus_cereus	100	0	0	1	102	399	500
comp108070_c0_seq1.1.305.minus.YSL2_1	100	XP_013294715.1	105.1	3e-20	d__Eukaryota;k__Metazoa;p__Nematoda;c__Chromadorea;o__Rhabditida;f__Ancylostomatidae;g__Necator;s__Necator_americanus	54	25	0	1	100	505	604
comp108137_c0_seq1.1.365.minus.YSL2_1	118	EFA13518.1	141.7	3e-31	d__Eukaryota;k__Metazoa;p__Arthropoda;c__Insecta;o__Coleoptera;f__Tenebrionidae;g__Tribolium;s__Tribolium_castaneum	53	31	0	1	118	1218	1335
comp108232_c0_seq1.1.397.minus.YSL3_1	132	XP_012281769.1	157.5	5e-36	d__Eukaryota;k__Metazoa;p__Arthropoda;c__Insecta;o__Hymenoptera;f__Orussidae;g__Orussus;s__Orussus_abietinus	64	34	1	1	132	554	685
comp10826_c0_seq1.1.898.minus.YSL1_1	306	XP_012280001.1	483	0	NO-TaxID	79	43	8	1	306	324	629
comp10827_c0_seq2.156.482.plus.YSL2_1	70	XP_011644194.1	101.3	4e-19	d__Eukaryota;k__Metazoa;p__Arthropoda;c__Insecta;o__Hymenoptera;f__Formicidae;g__Pogonomyrmex;s__Pogonomyrmex_barbatus	64	14	0	1	70	129	198
comp108294_c0_seq1.4.1461.plus.YSL1_1	486	XP_015586769.1	762.7	0	d__Eukaryota;k__Metazoa;p__Arthropoda;c__Insecta;o__Hymenoptera;f__Cephidae;g__Cephus;s__Cephus_cinctus	81	52	2	1	486	260	745
comp108357_c0_seq1.219.587.plus.YSL1_1	103	XP_015590895.1	152.9	1e-34	d__Eukaryota;k__Metazoa;p__Arthropoda;c__Insecta;o__Hymenoptera;f__Cephidae;g__Cephus;s__Cephus_cinctus	72	17	4	23	125	258	360
comp10836_c0_seq1.1.686.minus.YSL3_1	215	XP_012279865.1	269.6	0	d__Eukaryota;k__Metazoa;p__Arthropoda;c__Insecta;o__Hymenoptera;f__Orussidae;g__Orussus;s__Orussus_abietinus	59	50	0	1	215	960	1174
comp108425_c0_seq1.6.485.plus.YSL2_1	158	EJR20767.1	311.2	0	d__Bacteria;k__norank;p__Firmicutes;c__Bacilli;o__Bacillales;f__Bacillaceae;g__Bacillus;s__Bacillus_cereus	100	0	0	1	158	2	159
comp10848_c0_seq1.40.778.minus.YSL1_1	241	XP_015522787.1	297.4	0	d__Eukaryota;k__Metazoa;p__Arthropoda;c__Insecta;o__Hymenoptera;f__Diprionidae;g__Neodiprion;s__Neodiprion_lecontei	61	61	1	5	245	149	389
comp108499_c0_seq1.1.645.minus.YSL3_1	213	OZF89275.1	292.7	0	d__Eukaryota;k__Metazoa;p__Arthropoda;c__Insecta;o__Hymenoptera;f__Cephidae;g__Cephus;s__Cephus_cinctus	67	34	1	1	213	228	440
comp10855_c0_seq1.291.2444.plus.YSL2_1	728	XP_012135768.1	935.6	0	d__Eukaryota;k__Metazoa;p__Arthropoda;c__Insecta;o__Hymenoptera;f__Megachilidae;g__Megachile;s__Megachile_rotundata	66	161	12	5	732	760	1487
comp108562_c0_seq1.1.1081.minus.YSL1_1	145	KOC65503.1	86.7	5e-14	d__Eukaryota;k__Metazoa;p__Arthropoda;c__Insecta;o__Hymenoptera;f__Apidae;g__Habropoda;s__Habropoda_laboriosa	36	62	9	2	146	563	707
comp108569_c0_seq1.380.580.minus.YSL4_1	54	XP_015432111.1	90.5	8e-16	d__Eukaryota;k__Metazoa;p__Arthropoda;c__Insecta;o__Hymenoptera;f__Halictidae;g__Dufourea;s__Dufourea_novaeangliae	69	5	0	9	62	157	210
comp108584_c0_seq1.47.733.plus.YSL4_1	109	XP_011171138.1	117.5	1e-23	d__Eukaryota;k__Metazoa;p__Arthropoda;c__Insecta;o__Hymenoptera;f__Formicidae;g__Solenopsis;s__Solenopsis_invicta	57	31	1	3	111	320	428
comp108630_c0_seq1.1.338.minus.YSL2_1	112	XP_013183435.1	218.4	0	d__Eukaryota;k__Metazoa;p__Arthropoda;c__Insecta;o__Lepidoptera;f__Pyralidae;g__Amyelois;s__Amyelois_transitella	92	5	0	1	112	56	167
comp108636_c0_seq1.1.595.minus.YSL4_1	89	XP_014606240.1	125.2	4e-26	d__Eukaryota;k__Metazoa;p__Arthropoda;c__Insecta;o__Hymenoptera;f__Vespidae;g__Polistes;s__Polistes_canadensis	66	22	0	105	193	215	303
comp108656_c0_seq1.14.616.plus.YSL1_1	65	OZG10662.1	58.9	3e-06	d__Eukaryota;k__Metazoa;p__Arthropoda;c__Insecta;o__Hymenoptera;f__Formicidae;g__Pogonomyrmex;s__Pogonomyrmex_barbatus	46	22	1	1	65	774	838
comp108659_c0_seq1.1.300.minus.YSL4_1	99	AAW74923.1	202.6	0	d__Bacteria;k__norank;p__Proteobacteria;c__Gammaproteobacteria;o__Xanthomonadales;f__Xanthomonadaceae;g__Xanthomonas;s__Xanthomonas_oryzae	100	0	0	1	99	3	101
comp10870_c0_seq1.1.529.minus.YSL1_1	159	XP_003486165.1	246.1	0	d__Eukaryota;k__Metazoa;p__Arthropoda;c__Insecta;o__Hymenoptera;f__Apidae;g__Bombus;s__Bombus_impatiens	77	20	2	16	174	10	168
comp108700_c0_seq1.333.710.plus.YSL4_1	124	WP_040256976.1	225.3	0	NO-TaxID	98	2	0	1	124	2	125
comp108716_c0_seq1.1.193.minus.YSL1_1	55	XP_017875000.1	70.1	1e-09	NO-TaxID	60	14	1	9	63	1	55
comp10873_c0_seq1.16.918.plus.YSL1_1	224	KHN78279.1	300.8	0	d__Eukaryota;k__Metazoa;p__Nematoda;c__Chromadorea;o__Ascaridida;f__Toxocaridae;g__Toxocara;s__Toxocara_canis	63	51	1	45	268	48	271
comp10876_c0_seq1.66.502.minus.YSL3_1	145	KOC63948.1	169.9	1e-39	d__Eukaryota;k__Metazoa;p__Arthropoda;c__Insecta;o__Hymenoptera;f__Apidae;g__Habropoda;s__Habropoda_laboriosa	58	34	1	1	145	591	735
comp108768_c0_seq1.1.345.minus.YSL4_1	112	XP_017882619.1	167.5	5e-39	d__Eukaryota;k__Metazoa;p__Arthropoda;c__Insecta;o__Hymenoptera;f__Apidae;g__Ceratina;s__Ceratina_calcarata	66	21	0	3	114	211	322
comp108789_c0_seq1.101.468.minus.YSL2_1	118	KJH45557.1	212.2	0	d__Eukaryota;k__Metazoa;p__Nematoda;c__Chromadorea;o__Rhabditida;f__Dictyocaulidae;g__Dictyocaulus;s__Dictyocaulus_viviparus	86	6	0	4	121	3	120
comp108815_c0_seq1.1.2099.minus.YSL4_1	706	XP_015595698.1	820.8	0	d__Eukaryota;k__Metazoa;p__Arthropoda;c__Insecta;o__Hymenoptera;f__Cephidae;g__Cephus;s__Cephus_cinctus	60	179	10	1	706	186	891
comp108945_c0_seq1.61.764.minus.YSL2_1	211	XP_018358447.1	306.6	0	d__Eukaryota;k__Metazoa;p__Arthropoda;c__Insecta;o__Hymenoptera;f__Formicidae;g__Trachymyrmex;s__Trachymyrmex_cornetzi	68	36	6	29	239	143	353
comp109010_c0_seq1.1.353.minus.YSL4_1	75	XP_008468489.1	59.7	1e-06	d__Eukaryota;k__Metazoa;p__Arthropoda;c__Insecta;o__Hemiptera;f__Psyllidae;g__Diaphorina;s__Diaphorina_citri	44	33	0	1	75	103	177
comp109010_c0_seq1.72.637.minus.YSL1_1	165	EFN85312.1	178.7	2e-42	d__Eukaryota;k__Metazoa;p__Arthropoda;c__Insecta;o__Hymenoptera;f__Formicidae;g__Harpegnathos;s__Harpegnathos_saltator	50	44	1	1	165	1102	1266
comp109040_c0_seq1.18.716.plus.YSL1_1	146	KHN85109.1	125.6	4e-26	d__Eukaryota;k__Metazoa;p__Nematoda;c__Chromadorea;o__Ascaridida;f__Toxocaridae;g__Toxocara;s__Toxocara_canis	45	64	12	90	235	65	210
comp109066_c0_seq1.1.711.minus.YSL1_1	239	XP_014480279.1	349	0	d__Eukaryota;k__Metazoa;p__Arthropoda;c__Insecta;o__Hymenoptera;f__Formicidae;g__Dinoponera;s__Dinoponera_quadriceps	74	29	3	1	239	171	409
comp109079_c0_seq1.126.714.minus.YSL1_1	195	XP_020706943.1	181.4	4e-43	d__Eukaryota;k__Metazoa;p__Arthropoda;c__Insecta;o__Hymenoptera;f__Formicidae;g__Vollenhovia;s__Vollenhovia_emeryi	46	64	0	1	195	1394	1588
comp109137_c0_seq1.1.445.minus.YSL3_1	143	KHN76787.1	280.4	0	d__Eukaryota;k__Metazoa;p__Nematoda;c__Chromadorea;o__Ascaridida;f__Toxocaridae;g__Toxocara;s__Toxocara_canis	96	3	0	5	147	10	152
comp109193_c0_seq1.190.885.plus.YSL4_1	230	EFV97416.1	463	0	d__Bacteria;k__norank;p__Firmicutes;c__Bacilli;o__Lactobacillales;f__Streptococcaceae;g__Streptococcus;s__Streptococcus_agalactiae	100	0	0	1	230	238	467
comp109211_c0_seq1.132.326.plus.YSL3_1	63	XP_015590568.1	84.3	6e-14	d__Eukaryota;k__Metazoa;p__Arthropoda;c__Insecta;o__Hymenoptera;f__Cephidae;g__Cephus;s__Cephus_cinctus	57	14	0	1	63	472	534
comp109222_c0_seq1.1.338.minus.YSL2_1	110	XP_013859124.1	60.5	9e-07	d__Eukaryota;k__Metazoa;p__Chordata;c__Actinopteri;o__Cyprinodontiformes;f__norank;g__Austrofundulus;s__Austrofundulus_limnaeus	28	60	1	2	111	194	303
comp109272_c0_seq1.4.393.plus.YSL1_1	117	EGT51215.1	115.2	3e-23	d__Eukaryota;k__Metazoa;p__Nematoda;c__Chromadorea;o__Rhabditida;f__Rhabditidae;g__Caenorhabditis;s__Caenorhabditis_brenneri	52	39	5	13	129	14	130
comp109313_c0_seq1.12.926.plus.YSL1_1	298	KHN72759.1	345.9	0	d__Eukaryota;k__Metazoa;p__Nematoda;c__Chromadorea;o__Ascaridida;f__Toxocaridae;g__Toxocara;s__Toxocara_canis	56	80	8	6	303	23	320
comp109316_c0_seq1.504.866.plus.YSL3_1	72	XP_015510577.1	121.7	3e-25	d__Eukaryota;k__Metazoa;p__Arthropoda;c__Insecta;o__Hymenoptera;f__Diprionidae;g__Neodiprion;s__Neodiprion_lecontei	78	9	1	48	119	1	72
comp10942_c0_seq1.1.353.minus.YSL3_1	92	XP_015592225.1	127.1	8e-27	d__Eukaryota;k__Metazoa;p__Arthropoda;c__Insecta;o__Hymenoptera;f__Cephidae;g__Cephus;s__Cephus_cinctus	72	13	2	25	116	2	93
comp10943_c0_seq2.493.1025.minus.YSL2_1	165	XP_012134846.1	210.3	0	d__Eukaryota;k__Metazoa;p__Arthropoda;c__Insecta;o__Hymenoptera;f__Megachilidae;g__Megachile;s__Megachile_rotundata	64	39	0	1	165	86	250
comp10955_c0_seq2.232.1425.minus.YSL3_1	342	XP_015586418.1	474.2	0	d__Eukaryota;k__Metazoa;p__Arthropoda;c__Insecta;o__Hymenoptera;f__Cephidae;g__Cephus;s__Cephus_cinctus	66	69	1	21	362	23	364
comp109576_c0_seq1.15.290.plus.YSL4_1	86	KYB26731.1	91.7	4e-16	d__Eukaryota;k__Metazoa;p__Arthropoda;c__Insecta;o__Coleoptera;f__Tenebrionidae;g__Tribolium;s__Tribolium_castaneum	49	25	0	1	86	909	994
comp10965_c0_seq1.1.339.minus.YSL2_1	97	XP_020720578.1	114.4	5e-23	d__Eukaryota;k__Metazoa;p__Arthropoda;c__Insecta;o__Hymenoptera;f__Cephidae;g__Cephus;s__Cephus_cinctus	52	30	0	16	112	622	718
comp109670_c0_seq1.1.685.minus.YSL4_1	228	WP_023642810.1	468.4	0	d__Bacteria;k__norank;p__Actinobacteria;c__Actinobacteria;o__Corynebacteriales;f__Mycobacteriaceae;g__Mycobacterium;s__Mycobacterium_tuberculosis	100	0	0	1	228	28	255
comp109757_c0_seq1.17.295.plus.YSL1_1	93	PAV76912.1	90.5	8e-16	d__Eukaryota;k__Metazoa;p__Arthropoda;c__Insecta;o__Hymenoptera;f__Diprionidae;g__Neodiprion;s__Neodiprion_lecontei	49	30	3	2	94	225	317
comp109820_c0_seq1.1.940.minus.YSL4_1	312	XP_015609072.1	607.1	0	d__Eukaryota;k__Metazoa;p__Arthropoda;c__Insecta;o__Hymenoptera;f__Cephidae;g__Cephus;s__Cephus_cinctus	94	8	0	1	312	2	313
comp109911_c0_seq1.24.587.minus.YSL1_1	165	XP_002681295.1	77.4	7e-12	d__Eukaryota;k__norank;p__norank;c__Heterolobosea;o__Schizopyrenida;f__Vahlkampfiidae;g__Naegleria;s__Naegleria_gruberi	30	73	9	17	181	5	169
comp10992_c0_seq1.198.2075.minus.YSL3_1	620	XP_015605451.1	882.5	0	d__Eukaryota;k__Metazoa;p__Arthropoda;c__Insecta;o__Hymenoptera;f__Cephidae;g__Cephus;s__Cephus_cinctus	70	95	1	1	620	2	621
comp10993_c0_seq1.1.389.minus.YSL4_1	128	XP_015517570.1	203	0	d__Eukaryota;k__Metazoa;p__Arthropoda;c__Insecta;o__Hymenoptera;f__Diprionidae;g__Neodiprion;s__Neodiprion_lecontei	77	15	0	2	129	352	479
comp109942_c0_seq1.126.341.plus.YSL4_1	70	WP_011258294.1	142.1	2e-31	d__Bacteria;k__norank;p__Proteobacteria;c__Gammaproteobacteria;o__Xanthomonadales;f__Xanthomonadaceae;g__Xanthomonas;s__Xanthomonas_oryzae	100	0	0	1	70	2	71
comp109962_c0_seq1.1.376.minus.YSL1_1	125	XP_011300065.1	175.6	2e-41	d__Eukaryota;k__Metazoa;p__Arthropoda;c__Insecta;o__Hymenoptera;f__Braconidae;g__Fopius;s__Fopius_arisanus	64	25	0	1	125	795	919
comp109963_c0_seq1.1.970.minus.YSL1_1	313	XP_006570044.1	532.7	0	d__Eukaryota;k__Metazoa;p__Arthropoda;c__Insecta;o__Hymenoptera;f__Apidae;g__Apis;s__Apis_mellifera	83	35	5	11	323	2	314
comp110002_c0_seq1.258.566.plus.YSL2_1	95	XP_011861043.1	100.9	6e-19	d__Eukaryota;k__Metazoa;p__Arthropoda;c__Insecta;o__Hymenoptera;f__Formicidae;g__Vollenhovia;s__Vollenhovia_emeryi	54	26	2	7	101	479	573
comp110002_c0_seq1.75.257.plus.YSL2_1	59	EEZ97629.1	79.7	1e-12	d__Eukaryota;k__Metazoa;p__Arthropoda;c__Insecta;o__Coleoptera;f__Tenebrionidae;g__Tribolium;s__Tribolium_castaneum	61	11	0	1	59	324	382
comp110050_c0_seq1.1.622.minus.YSL4_1	206	WP_040257215.1	397.9	0	d__Bacteria;k__norank;p__Proteobacteria;c__Alphaproteobacteria;o__Rickettsiales;f__Rickettsiaceae;g__Rickettsia;s__Rickettsia_hoogstraalii	98	2	0	1	206	56	261
comp110087_c0_seq1.81.715.minus.YSL1_1	66	PIC27106.1	92.8	2e-16	NO-TaxID	67	13	0	1	66	353	418
comp110144_c0_seq1.177.635.plus.YSL2_1	136	XP_001893615.1	89.7	1e-15	d__Eukaryota;k__Metazoa;p__Nematoda;c__Chromadorea;o__Spirurida;f__Onchocercidae;g__Brugia;s__Brugia_malayi	38	64	9	6	141	109	244
comp11017_c0_seq1.1.828.minus.YSL4_1	143	KOC70693.1	59.7	4e-06	d__Eukaryota;k__Metazoa;p__Arthropoda;c__Insecta;o__Hymenoptera;f__Apidae;g__Habropoda;s__Habropoda_laboriosa	28	80	14	17	159	202	344
comp11035_c0_seq1.4.1030.minus.YSL3_1	311	XP_012281073.1	597	0	d__Eukaryota;k__Metazoa;p__Arthropoda;c__Insecta;o__Hymenoptera;f__Orussidae;g__Orussus;s__Orussus_abietinus	97	6	2	33	343	1	311
comp110378_c0_seq1.1.975.minus.YSL1_1	319	XP_011332975.2	302	0	d__Eukaryota;k__Metazoa;p__Arthropoda;c__Insecta;o__Coleoptera;f__Curculionidae;g__Dendroctonus;s__Dendroctonus_ponderosae	48	118	4	7	325	34	352
comp11039_c0_seq1.1.362.minus.YSL2_1	110	XP_012222395.1	137.1	7e-30	d__Eukaryota;k__Metazoa;p__Arthropoda;c__Insecta;o__Hymenoptera;f__Formicidae;g__Linepithema;s__Linepithema_humile	60	27	0	11	120	25	134
comp110417_c0_seq1.145.1368.plus.YSL2_1	404	EYC15164.1	670.6	0	d__Eukaryota;k__Metazoa;p__Nematoda;c__Chromadorea;o__Rhabditida;f__Ancylostomatidae;g__Ancylostoma;s__Ancylostoma_ceylanicum	77	52	0	1	404	271	674
comp110450_c0_seq1.153.806.minus.YSL2_1	209	XP_020303910.1	360.9	0	d__Eukaryota;k__Metazoa;p__Nematoda;c__Chromadorea;o__Ascaridida;f__Toxocaridae;g__Toxocara;s__Toxocara_canis	87	17	3	10	218	8	216
comp11049_c0_seq1.1.472.minus.YSL4_1	157	XP_012054077.1	226.5	0	d__Eukaryota;k__Metazoa;p__Arthropoda;c__Insecta;o__Hymenoptera;f__Formicidae;g__Atta;s__Atta_cephalotes	69	35	4	4	160	368	524
comp11052_c0_seq1.58.2157.minus.YSL1_1	700	XP_015609898.1	1167.9	0	d__Eukaryota;k__Metazoa;p__Arthropoda;c__Insecta;o__Hymenoptera;f__Cephidae;g__Cephus;s__Cephus_cinctus	84	62	5	1	700	2	701
comp11053_c0_seq1.94.305.minus.YSL4_1	69	XP_015511596.1	128.3	3e-27	d__Eukaryota;k__Metazoa;p__Arthropoda;c__Insecta;o__Hymenoptera;f__Diprionidae;g__Neodiprion;s__Neodiprion_lecontei	91	2	0	1	69	90	158
comp110571_c0_seq1.455.1312.plus.YSL1_1	58	XP_012257225.1	82.8	5e-13	d__Eukaryota;k__Metazoa;p__Arthropoda;c__Insecta;o__Hymenoptera;f__Tenthredinidae;g__Athalia;s__Athalia_rosae	57	12	2	82	139	79	136
comp110639_c0_seq1.121.1362.minus.YSL1_1	412	XP_015600124.1	821.6	0	d__Eukaryota;k__Metazoa;p__Arthropoda;c__Insecta;o__Hymenoptera;f__Cephidae;g__Cephus;s__Cephus_cinctus	86	34	0	1	412	2	413
comp110670_c0_seq1.1.448.minus.YSL3_1	147	XP_015510726.1	248.8	0	NO-TaxID	77	19	0	1	147	1724	1870
comp110678_c0_seq1.1.675.minus.YSL2_1	142	XP_013292029.1	209.1	0	d__Eukaryota;k__Metazoa;p__Nematoda;c__Chromadorea;o__Rhabditida;f__Ancylostomatidae;g__Necator;s__Necator_americanus	68	18	2	4	145	20	161
comp110739_c0_seq1.90.482.plus.YSL1_1	127	XP_024506146.1	156.4	1e-35	NO-TaxID	57	33	0	3	129	5	131
comp110746_c0_seq1.26.649.plus.YSL1_1	192	AFG25455.1	305.4	0	d__Eukaryota;k__Metazoa;p__Nematoda;c__Chromadorea;o__Tylenchida;f__Meloidogynidae;g__Meloidogyne;s__Meloidogyne_incognita	78	28	0	1	192	126	317
comp110775_c0_seq1.1.313.minus.YSL2_1	52	XP_015593773.1	58.2	4e-06	d__Eukaryota;k__Metazoa;p__Arthropoda;c__Insecta;o__Hymenoptera;f__Cephidae;g__Cephus;s__Cephus_cinctus	58	11	1	31	82	435	486
comp110783_c0_seq1.146.593.minus.YSL2_1	147	ABK83518.1	298.1	0	d__Bacteria;k__norank;p__Firmicutes;c__Bacilli;o__Bacillales;f__Bacillaceae;g__Bacillus;s__Bacillus_thuringiensis	100	0	0	2	148	1	147
comp110909_c0_seq1.27.836.minus.YSL1_1	172	CAP35336.2	156	4e-35	d__Eukaryota;k__Metazoa;p__Nematoda;c__Chromadorea;o__Rhabditida;f__Rhabditidae;g__Caenorhabditis;s__Caenorhabditis_briggsae	47	57	2	95	266	85	256
comp110911_c0_seq1.1.500.minus.YSL2_1	162	OZC08796.1	194.5	0	d__Eukaryota;k__Metazoa;p__Arthropoda;c__Insecta;o__Hymenoptera;f__Megachilidae;g__Megachile;s__Megachile_rotundata	55	38	1	4	165	152	313
comp110988_c0_seq1.1.371.minus.YSL4_1	123	EPV84564.1	233.4	0	d__Bacteria;k__norank;p__Firmicutes;c__Bacilli;o__Lactobacillales;f__Streptococcaceae;g__Streptococcus;s__Streptococcus_agalactiae	100	0	0	1	123	15	137
comp11102_c0_seq1.149.835.minus.YSL1_1	200	XP_017752296.1	252.7	0	d__Eukaryota;k__Metazoa;p__Arthropoda;c__Insecta;o__Hymenoptera;f__Apidae;g__Eufriesea;s__Eufriesea_mexicana	58	53	3	23	222	33	232
comp111024_c0_seq1.174.716.minus.YSL4_1	179	WP_011260024.1	354.4	0	d__Bacteria;k__norank;p__Proteobacteria;c__Gammaproteobacteria;o__Xanthomonadales;f__Xanthomonadaceae;g__Xanthomonas;s__Xanthomonas_oryzae	100	0	0	1	179	2	180
comp11103_c0_seq1.1.555.minus.YSL2_1	53	EYC21012.1	63.5	1e-07	NO-TaxID	49	16	0	1	53	140	192
comp111040_c0_seq1.7.533.minus.YSL2_1	171	EPB75176.1	225.7	0	NO-TaxID	60	45	1	2	172	16	186
comp111087_c0_seq1.124.457.minus.YSL2_1	97	XP_001892997.1	157.9	4e-36	d__Eukaryota;k__Metazoa;p__Nematoda;c__Chromadorea;o__Spirurida;f__Onchocercidae;g__Brugia;s__Brugia_malayi	74	13	4	18	114	2	98
comp111145_c0_seq1.190.462.minus.YSL4_1	89	WP_040256475.1	176.8	8e-42	d__Bacteria;k__norank;p__Proteobacteria;c__Alphaproteobacteria;o__Rickettsiales;f__Rickettsiaceae;g__Rickettsia;s__Rickettsia_hoogstraalii	98	0	0	1	89	20	108
comp111187_c0_seq1.1.855.minus.YSL4_1	283	WP_023508161.1	573.5	0	d__Bacteria;k__norank;p__Proteobacteria;c__Alphaproteobacteria;o__Rickettsiales;f__Rickettsiaceae;g__Rickettsia;s__Rickettsia_monacensis	99	1	0	1	283	3	285
comp111199_c0_seq1.1.173.minus.YSL4_1	33	XP_392644.3	68.2	4e-09	d__Eukaryota;k__Metazoa;p__Arthropoda;c__Insecta;o__Hymenoptera;f__Apidae;g__Apis;s__Apis_mellifera	97	0	0	1	33	2	34
comp111219_c0_seq1.1.414.minus.YSL3_1	137	XP_003099946.1	193.4	0	d__Eukaryota;k__Metazoa;p__Nematoda;c__Chromadorea;o__Rhabditida;f__Rhabditidae;g__Caenorhabditis;s__Caenorhabditis_remanei	70	25	0	1	137	496	632
comp111257_c0_seq1.1.443.minus.YSL4_1	112	AAW76837.1	226.9	0	d__Bacteria;k__norank;p__Proteobacteria;c__Gammaproteobacteria;o__Xanthomonadales;f__Xanthomonadaceae;g__Xanthomonas;s__Xanthomonas_oryzae	99	0	0	36	147	1	112
comp11133_c0_seq1.130.579.minus.YSL4_1	147	OXU19457.1	247.7	0	d__Eukaryota;k__Metazoa;p__Arthropoda;c__Insecta;o__Hymenoptera;f__Cephidae;g__Cephus;s__Cephus_cinctus	76	10	0	1	147	22	168
comp1114_c0_seq1.1.365.minus.YSL3_1	48	PIO58741.1	63.5	1e-07	d__Eukaryota;k__Metazoa;p__Arthropoda;c__Insecta;o__Hymenoptera;f__Formicidae;g__Solenopsis;s__Solenopsis_invicta	54	12	0	74	121	62	109
comp111408_c0_seq1.1.369.minus.YSL2_1	122	KHN84091.1	184.5	4e-44	d__Eukaryota;k__Metazoa;p__Nematoda;c__Chromadorea;o__Ascaridida;f__Toxocaridae;g__Toxocara;s__Toxocara_canis	75	19	0	1	122	274	395
comp111429_c0_seq1.1.1028.minus.YSL2_1	332	KIH44433.1	206.5	0	d__Eukaryota;k__Metazoa;p__Nematoda;c__Chromadorea;o__Rhabditida;f__Ancylostomatidae;g__Ancylostoma;s__Ancylostoma_duodenale	40	148	14	9	340	125	456
comp111458_c0_seq1.1.921.minus.YSL2_1	273	XP_024507074.1	347.4	0	d__Eukaryota;k__Metazoa;p__Arthropoda;c__Insecta;o__Hymenoptera;f__Halictidae;g__Dufourea;s__Dufourea_novaeangliae	64	65	3	36	308	1	273
comp11147_c0_seq1.144.449.minus.YSL3_1	96	XP_012229500.1	88.2	4e-15	d__Eukaryota;k__Metazoa;p__Arthropoda;c__Insecta;o__Hymenoptera;f__Formicidae;g__Linepithema;s__Linepithema_humile	44	34	5	3	98	29	124
comp111556_c0_seq1.72.374.minus.YSL4_1	99	EFW73705.1	159.8	1e-36	d__Bacteria;k__norank;p__Proteobacteria;c__Gammaproteobacteria;o__Enterobacterales;f__Enterobacteriaceae;g__Escherichia;s__Escherichia_coli	75	15	0	1	99	23	121
comp11158_c0_seq1.117.561.minus.YSL1_1	135	XP_015592168.1	262.3	0	d__Eukaryota;k__Metazoa;p__Arthropoda;c__Insecta;o__Hymenoptera;f__Cephidae;g__Cephus;s__Cephus_cinctus	93	7	0	1	135	106	240
comp111584_c0_seq1.1.746.minus.YSL1_1	249	XP_015509658.1	380.9	0	d__Eukaryota;k__Metazoa;p__Arthropoda;c__Insecta;o__Hymenoptera;f__Diprionidae;g__Neodiprion;s__Neodiprion_lecontei	73	31	1	1	249	294	542
comp111587_c0_seq1.31.366.plus.YSL4_1	110	XP_015515993.1	226.5	0	d__Eukaryota;k__Metazoa;p__Arthropoda;c__Insecta;o__Hymenoptera;f__Diprionidae;g__Neodiprion;s__Neodiprion_lecontei	95	2	0	1	110	39	148
comp11163_c0_seq1.842.1147.plus.YSL3_1	88	XP_015585649.1	128.3	3e-27	d__Eukaryota;k__Metazoa;p__Arthropoda;c__Insecta;o__Hymenoptera;f__Cephidae;g__Cephus;s__Cephus_cinctus	76	12	2	3	90	39	126
comp111638_c0_seq1.1.506.minus.YSL4_1	167	WP_011271458.1	319.7	0	d__Bacteria;k__norank;p__Proteobacteria;c__Alphaproteobacteria;o__Rickettsiales;f__Rickettsiaceae;g__Rickettsia;s__Rickettsia_felis	98	3	0	1	167	23	189
comp111668_c0_seq1.1.661.minus.YSL4_1	221	XP_015512892.1	187.6	8e-45	d__Eukaryota;k__Metazoa;p__Arthropoda;c__Insecta;o__Hymenoptera;f__Diprionidae;g__Neodiprion;s__Neodiprion_lecontei	48	76	3	1	221	46	266
comp111674_c0_seq1.12.437.minus.YSL4_1	140	WP_011408068.1	270.4	0	d__Bacteria;k__norank;p__Proteobacteria;c__Gammaproteobacteria;o__Xanthomonadales;f__Xanthomonadaceae;g__Xanthomonas;s__Xanthomonas_oryzae	100	0	0	1	140	2	141
comp111695_c0_seq1.41.538.plus.YSL1_1	160	XP_024509613.1	246.5	0	NO-TaxID	76	24	0	1	160	158	317
comp111762_c0_seq1.1.2705.minus.YSL1_1	764	XP_024509640.1	968.4	0	d__Eukaryota;k__Metazoa;p__Arthropoda;c__Insecta;o__Hymenoptera;f__Diprionidae;g__Neodiprion;s__Neodiprion_lecontei	64	148	12	115	878	76	839
comp111822_c0_seq1.196.486.plus.YSL3_1	71	XP_015438109.1	85.1	3e-14	d__Eukaryota;k__Metazoa;p__Arthropoda;c__Insecta;o__Hymenoptera;f__Halictidae;g__Dufourea;s__Dufourea_novaeangliae	55	18	0	6	76	124	194
comp11190_c0_seq1.241.975.minus.YSL1_1	206	XP_015609740.1	142.9	3e-31	d__Eukaryota;k__Metazoa;p__Arthropoda;c__Insecta;o__Hymenoptera;f__Cephidae;g__Cephus;s__Cephus_cinctus	44	91	9	3	208	663	868
comp111917_c0_seq1.176.747.minus.YSL1_1	167	XP_018578258.1	198.4	0	d__Eukaryota;k__Metazoa;p__Nematoda;c__Chromadorea;o__Rhabditida;f__Rhabditidae;g__Caenorhabditis;s__Caenorhabditis_elegans	56	43	2	1	167	221	387
comp11192_c0_seq1.1.522.minus.YSL2_1	173	XP_015591354.1	316.2	0	d__Eukaryota;k__Metazoa;p__Arthropoda;c__Insecta;o__Hymenoptera;f__Cephidae;g__Cephus;s__Cephus_cinctus	87	7	0	1	173	1291	1463
comp11199_c0_seq1.15.989.plus.YSL1_1	309	KHN83833.1	533.9	0	d__Eukaryota;k__Metazoa;p__Nematoda;c__Chromadorea;o__Ascaridida;f__Toxocaridae;g__Toxocara;s__Toxocara_canis	81	33	1	16	324	4	312
comp112043_c0_seq1.69.774.minus.YSL1_1	233	EYC11731.1	213.4	0	d__Eukaryota;k__Metazoa;p__Nematoda;c__Chromadorea;o__Rhabditida;f__Ancylostomatidae;g__Ancylostoma;s__Ancylostoma_ceylanicum	51	75	13	2	234	1	233
comp112047_c0_seq1.3.1142.plus.YSL1_1	378	KHN80731.1	593.2	0	d__Eukaryota;k__Metazoa;p__Nematoda;c__Chromadorea;o__Ascaridida;f__Toxocaridae;g__Toxocara;s__Toxocara_canis	78	33	0	1	378	166	543
comp112083_c0_seq1.1.774.minus.YSL1_1	252	XP_012283036.1	254.6	0	d__Eukaryota;k__Metazoa;p__Arthropoda;c__Insecta;o__Hymenoptera;f__Orussidae;g__Orussus;s__Orussus_abietinus	49	75	0	4	255	220	471
comp112086_c0_seq1.27.670.minus.YSL3_1	212	XP_015510071.1	302.4	0	d__Eukaryota;k__Metazoa;p__Arthropoda;c__Insecta;o__Hymenoptera;f__Diprionidae;g__Neodiprion;s__Neodiprion_lecontei	69	34	1	1	212	929	1140
comp112094_c0_seq1.1.537.minus.YSL3_1	179	XP_015588323.1	237.7	0	d__Eukaryota;k__Metazoa;p__Arthropoda;c__Insecta;o__Hymenoptera;f__Cephidae;g__Cephus;s__Cephus_cinctus	61	42	2	1	179	121	299
comp112125_c0_seq1.1.630.minus.YSL3_1	209	XP_012526969.1	323.6	0	d__Eukaryota;k__Metazoa;p__Arthropoda;c__Insecta;o__Hymenoptera;f__Formicidae;g__Monomorium;s__Monomorium_pharaonis	78	27	1	1	209	76	284
comp112176_c0_seq1.1.750.minus.YSL3_1	249	KHN77061.1	254.2	0	d__Eukaryota;k__Metazoa;p__Nematoda;c__Chromadorea;o__Ascaridida;f__Toxocaridae;g__Toxocara;s__Toxocara_canis	53	70	4	1	249	227	475
comp11218_c0_seq1.1.621.minus.YSL1_1	206	XP_011883981.1	266.9	0	d__Eukaryota;k__Metazoa;p__Arthropoda;c__Insecta;o__Hymenoptera;f__Formicidae;g__Vollenhovia;s__Vollenhovia_emeryi	64	42	0	1	206	363	568
comp112187_c0_seq1.54.1144.minus.YSL2_1	362	EYB95003.1	553.5	0	d__Eukaryota;k__Metazoa;p__Nematoda;c__Chromadorea;o__Rhabditida;f__Ancylostomatidae;g__Ancylostoma;s__Ancylostoma_ceylanicum	75	41	1	1	362	498	859
comp11219_c0_seq2.82.726.plus.YSL4_1	213	EFP36288.1	437.6	0	d__Bacteria;k__norank;p__Actinobacteria;c__Actinobacteria;o__Corynebacteriales;f__Mycobacteriaceae;g__Mycobacterium;s__Mycobacterium_tuberculosis	100	0	0	1	213	495	707
comp11224_c0_seq1.1.560.minus.YSL2_1	92	PAV63589.1	153.7	8e-35	d__Eukaryota;k__Metazoa;p__Arthropoda;c__Insecta;o__Hymenoptera;f__Formicidae;g__Harpegnathos;s__Harpegnathos_saltator	74	10	0	1	92	87	178
comp11224_c0_seq1.42.764.minus.YSL1_1	242	XP_012288561.1	244.2	0	d__Eukaryota;k__Metazoa;p__Arthropoda;c__Insecta;o__Hymenoptera;f__Orussidae;g__Orussus;s__Orussus_abietinus	52	78	4	3	244	9	250
comp112402_c0_seq1.1.610.minus.YSL4_1	202	XP_012265681.1	389.8	0	d__Eukaryota;k__Metazoa;p__Arthropoda;c__Insecta;o__Hymenoptera;f__Tenthredinidae;g__Athalia;s__Athalia_rosae	94	6	1	1	202	2948	3149
comp112477_c0_seq1.1.979.minus.YSL4_1	331	XP_012275893.1	511.9	0	d__Eukaryota;k__Metazoa;p__Arthropoda;c__Insecta;o__Hymenoptera;f__Orussidae;g__Orussus;s__Orussus_abietinus	76	48	8	1	331	298	628
comp11252_c0_seq2.1.1467.minus.YSL1_1	488	XP_015595286.1	819.3	0	d__Eukaryota;k__Metazoa;p__Arthropoda;c__Insecta;o__Hymenoptera;f__Cephidae;g__Cephus;s__Cephus_cinctus	82	41	1	1	488	864	1351
comp11254_c0_seq2.200.945.minus.YSL1_1	247	XP_015585550.1	472.2	0	d__Eukaryota;k__Metazoa;p__Arthropoda;c__Insecta;o__Hymenoptera;f__Cephidae;g__Cephus;s__Cephus_cinctus	91	11	0	1	247	113	359
comp11255_c0_seq1.21.332.plus.YSL1_1	102	EPB72509.1	118.6	3e-24	NO-TaxID	52	34	0	1	102	2	103
comp11257_c0_seq1.1.1552.minus.YSL1_1	473	XP_024506386.1	510.8	0	d__Eukaryota;k__Metazoa;p__Arthropoda;c__Insecta;o__Hymenoptera;f__Cephidae;g__Cephus;s__Cephus_cinctus	53	132	12	8	480	159	631
comp112578_c0_seq1.1.390.minus.YSL1_1	130	PDM75233.1	142.9	1e-31	d__Eukaryota;k__Metazoa;p__Arthropoda;c__Insecta;o__Hymenoptera;f__Formicidae;g__Lasius;s__Lasius_niger	52	42	2	1	130	574	703
comp112593_c0_seq1.40.762.plus.YSL2_1	232	KFM73964.1	233	0	d__Eukaryota;k__Metazoa;p__Arthropoda;c__Arachnida;o__Araneae;f__Eresidae;g__Stegodyphus;s__Stegodyphus_mimosarum	46	74	2	1	232	48	279
comp112650_c0_seq1.1.215.minus.YSL2_1	70	KYM96453.1	86.3	1e-14	d__Eukaryota;k__Metazoa;p__Arthropoda;c__Insecta;o__Hymenoptera;f__Formicidae;g__Cyphomyrmex;s__Cyphomyrmex_costatus	61	20	0	1	70	100	169
comp112749_c0_seq1.64.1092.minus.YSL1_1	332	AAK85734.1	557.8	0	d__Eukaryota;k__Metazoa;p__Nematoda;c__Chromadorea;o__Spirurida;f__Onchocercidae;g__Brugia;s__Brugia_malayi	82	26	0	1	332	1119	1450
comp11275_c0_seq1.1.1414.minus.YSL2_1	235	XP_001896664.1	315.8	0	d__Eukaryota;k__Metazoa;p__Nematoda;c__Chromadorea;o__Spirurida;f__Onchocercidae;g__Brugia;s__Brugia_malayi	64	50	0	235	469	448	682
comp112756_c0_seq1.110.391.plus.YSL1_1	75	KOC58628.1	91.3	5e-16	d__Eukaryota;k__Metazoa;p__Arthropoda;c__Insecta;o__Hymenoptera;f__Apidae;g__Habropoda;s__Habropoda_laboriosa	55	22	4	7	81	3	77
comp112760_c0_seq1.1.539.minus.YSL1_1	175	PDM64043.1	306.2	0	d__Eukaryota;k__Metazoa;p__Nematoda;c__Chromadorea;o__Rhabditida;f__Rhabditidae;g__Caenorhabditis;s__Caenorhabditis_elegans	84	14	0	4	178	949	1123
comp11281_c0_seq1.385.1215.minus.YSL1_1	280	XP_015585702.1	283.9	0	d__Eukaryota;k__Metazoa;p__Arthropoda;c__Insecta;o__Hymenoptera;f__Cephidae;g__Cephus;s__Cephus_cinctus	56	87	6	1	280	2328	2607
comp112812_c0_seq1.1.585.minus.YSL1_1	195	XP_015590046.1	328.2	0	d__Eukaryota;k__Metazoa;p__Arthropoda;c__Insecta;o__Hymenoptera;f__Cephidae;g__Cephus;s__Cephus_cinctus	84	24	3	1	195	313	507
comp112846_c0_seq1.1.522.minus.YSL1_1	173	XP_024504413.1	277.7	0	d__Eukaryota;k__Metazoa;p__Nematoda;c__Chromadorea;o__Rhabditida;f__Rhabditidae;g__Caenorhabditis;s__Caenorhabditis_remanei	74	17	0	1	173	3	175
comp112847_c0_seq1.66.2516.minus.YSL1_1	815	PDM71189.1	1437.9	0	d__Eukaryota;k__Metazoa;p__Arthropoda;c__Insecta;o__Hymenoptera;f__Orussidae;g__Orussus;s__Orussus_abietinus	88	48	7	1	815	2	816
comp11291_c0_seq1.1.214.minus.YSL2_1	70	XP_015516214.1	120.2	9e-25	d__Eukaryota;k__Metazoa;p__Arthropoda;c__Insecta;o__Hymenoptera;f__Diprionidae;g__Neodiprion;s__Neodiprion_lecontei	77	7	0	1	70	630	699
comp112927_c0_seq1.84.371.minus.YSL2_1	88	XP_011500079.1	176.8	8e-42	d__Eukaryota;k__Metazoa;p__Arthropoda;c__Insecta;o__Hymenoptera;f__Agaonidae;g__Ceratosolen;s__Ceratosolen_solmsi	95	1	0	6	93	92	179
comp112951_c0_seq1.1.624.minus.YSL2_1	207	XP_001895330.1	287.7	0	d__Eukaryota;k__Metazoa;p__Nematoda;c__Chromadorea;o__Spirurida;f__Onchocercidae;g__Brugia;s__Brugia_malayi	63	49	0	1	207	461	667
comp11296_c0_seq1.278.850.plus.YSL3_1	177	XP_019882702.1	344	0	d__Eukaryota;k__Metazoa;p__Arthropoda;c__Insecta;o__Hymenoptera;f__Diprionidae;g__Neodiprion;s__Neodiprion_lecontei	90	9	0	1	177	143	319
comp112980_c0_seq1.30.971.minus.YSL1_1	304	PDM69825.1	414.8	0	d__Eukaryota;k__Metazoa;p__Arthropoda;c__Insecta;o__Hymenoptera;f__Halictidae;g__Dufourea;s__Dufourea_novaeangliae	59	73	2	5	308	7	310
comp11300_c0_seq1.310.546.plus.YSL2_1	68	XP_012257919.1	94.4	6e-17	d__Eukaryota;k__Metazoa;p__Arthropoda;c__Insecta;o__Hymenoptera;f__Tenthredinidae;g__Athalia;s__Athalia_rosae	60	12	0	1	68	2	69
comp11301_c0_seq1.1.1074.minus.YSL2_1	345	XP_012266628.1	396.4	0	d__Eukaryota;k__Metazoa;p__Arthropoda;c__Insecta;o__Hymenoptera;f__Tenthredinidae;g__Athalia;s__Athalia_rosae	54	91	2	13	357	20	364
comp113021_c0_seq1.1.1136.minus.YSL4_1	181	XP_012275475.1	173.7	4e-40	NO-TaxID	51	57	4	1	181	2	182
comp11303_c0_seq1.51.1646.minus.YSL1_1	257	KIH61224.1	288.5	0	d__Eukaryota;k__Metazoa;p__Nematoda;c__Chromadorea;o__Rhabditida;f__Ancylostomatidae;g__Ancylostoma;s__Ancylostoma_duodenale	55	75	5	1	257	150	406
comp11307_c0_seq2.32.743.minus.YSL3_1	231	XP_012252890.1	364.4	0	d__Eukaryota;k__Metazoa;p__Arthropoda;c__Insecta;o__Hymenoptera;f__Tenthredinidae;g__Athalia;s__Athalia_rosae	77	28	0	1	231	89	319
comp113087_c0_seq1.1.915.minus.YSL2_1	163	PDM76830.1	290.8	0	d__Eukaryota;k__Metazoa;p__Arthropoda;c__Insecta;o__Hymenoptera;f__Formicidae;g__Dinoponera;s__Dinoponera_quadriceps	83	14	0	90	252	74	236
comp11315_c0_seq1.32.988.plus.YSL3_1	198	XP_014486430.1	99.4	6e-18	d__Eukaryota;k__Metazoa;p__Arthropoda;c__Insecta;o__Hymenoptera;f__Formicidae;g__Dinoponera;s__Dinoponera_quadriceps	34	97	10	126	323	2057	2254
comp11318_c0_seq2.19.1011.plus.YSL1_1	226	XP_024510841.1	278.9	0	d__Eukaryota;k__Metazoa;p__Arthropoda;c__Insecta;o__Hymenoptera;f__Orussidae;g__Orussus;s__Orussus_abietinus	57	67	4	1	226	169	394
comp11321_c0_seq1.16.651.plus.YSL1_1	194	XP_024501816.1	245.4	0	NO-TaxID	57	46	0	12	205	12	205
comp11321_c0_seq1.38.1059.minus.YSL3_1	127	XP_015584721.1	109.4	7e-21	d__Eukaryota;k__Metazoa;p__Arthropoda;c__Insecta;o__Hymenoptera;f__Cephidae;g__Cephus;s__Cephus_cinctus	50	43	3	214	340	598	724
comp11322_c0_seq1.1.853.minus.YSL1_1	287	CRZ24347.1	428.3	0	d__Eukaryota;k__Metazoa;p__Nematoda;c__Chromadorea;o__Spirurida;f__Onchocercidae;g__Brugia;s__Brugia_malayi	67	55	5	1	287	313	599
comp11325_c0_seq2.17.313.minus.YSL3_1	72	XP_011175701.1	76.6	1e-11	d__Eukaryota;k__Metazoa;p__Arthropoda;c__Insecta;o__Hymenoptera;f__Formicidae;g__Solenopsis;s__Solenopsis_invicta	43	20	0	3	74	19	90
comp113368_c0_seq1.82.297.plus.YSL1_1	59	EFA00958.1	82	3e-13	d__Eukaryota;k__Metazoa;p__Arthropoda;c__Insecta;o__Coleoptera;f__Tenebrionidae;g__Tribolium;s__Tribolium_castaneum	59	13	3	12	70	199	257
comp113402_c0_seq1.1.1072.minus.YSL2_1	357	KHN76540.1	449.5	0	d__Eukaryota;k__Metazoa;p__Nematoda;c__Chromadorea;o__Ascaridida;f__Toxocaridae;g__Toxocara;s__Toxocara_canis	64	80	0	1	357	252	608
comp113419_c0_seq1.293.688.minus.YSL1_1	124	XP_013307100.1	176.8	8e-42	d__Eukaryota;k__Metazoa;p__Nematoda;c__Chromadorea;o__Rhabditida;f__Ancylostomatidae;g__Necator;s__Necator_americanus	66	18	0	4	127	2	125
comp11356_c0_seq1.45.641.plus.YSL4_1	201	EFN88985.1	156	2e-35	NO-TaxID	46	86	5	1	201	32	232
comp113675_c0_seq1.1.487.minus.YSL4_1	127	KMQ86374.1	147.5	5e-33	d__Eukaryota;k__Metazoa;p__Arthropoda;c__Insecta;o__Hymenoptera;f__Formicidae;g__Lasius;s__Lasius_niger	57	38	0	35	161	306	432
comp113679_c0_seq1.1.345.minus.YSL1_1	102	XP_024505111.1	136.3	1e-29	NO-TaxID	62	28	1	14	115	16	117
comp113683_c0_seq1.1.384.minus.YSL3_1	86	OCA43115.1	88.6	3e-15	d__Eukaryota;k__Metazoa;p__Chordata;c__Amphibia;o__Anura;f__Pipidae;g__Xenopus;s__Xenopus_tropicalis	51	41	0	4	89	346	431
comp113690_c0_seq1.117.281.plus.YSL4_1	53	WP_045803906.1	107.8	5e-21	NO-TaxID	100	0	0	1	53	53	105
comp113692_c0_seq1.58.1071.minus.YSL1_1	295	KJH52274.1	396	0	d__Eukaryota;k__Metazoa;p__Nematoda;c__Chromadorea;o__Rhabditida;f__Dictyocaulidae;g__Dictyocaulus;s__Dictyocaulus_viviparus	63	67	4	40	334	269	563
comp113732_c0_seq1.1.358.minus.YSL3_1	119	KHN81003.1	163.3	9e-38	d__Eukaryota;k__Metazoa;p__Nematoda;c__Chromadorea;o__Ascaridida;f__Toxocaridae;g__Toxocara;s__Toxocara_canis	63	25	0	1	119	85	203
comp113757_c0_seq1.4.315.plus.YSL3_1	97	EFN61348.1	174.1	5e-41	d__Eukaryota;k__Metazoa;p__Arthropoda;c__Insecta;o__Hymenoptera;f__Formicidae;g__Camponotus;s__Camponotus_floridanus	94	5	0	1	97	584	680
comp11377_c0_seq1.509.730.plus.YSL1_1	68	AKD28118.1	88.2	4e-15	d__Eukaryota;k__Metazoa;p__Arthropoda;c__Insecta;o__Hymenoptera;f__Ichneumonidae;g__Glypta;s__Glypta_fumiferanae	60	18	0	5	72	343	410
comp113770_c0_seq1.1.500.minus.YSL4_1	165	XP_014216429.1	322.4	0	NO-TaxID	99	0	0	2	166	5	169
comp11384_c0_seq1.1.500.minus.YSL4_1	165	XP_015591880.1	146.4	1e-32	d__Eukaryota;k__Metazoa;p__Arthropoda;c__Insecta;o__Hymenoptera;f__Cephidae;g__Cephus;s__Cephus_cinctus	47	58	3	3	167	121	285
comp113856_c0_seq1.1.599.minus.YSL2_1	191	XP_020305752.1	199.5	0	d__Bacteria;k__norank;p__Firmicutes;c__Bacilli;o__Bacillales;f__Bacillaceae;g__Bacillus;s__Bacillus_cereus	49	57	0	9	199	115	305
comp113879_c0_seq1.60.866.plus.YSL4_1	267	XP_015586666.1	494.2	0	d__Eukaryota;k__Metazoa;p__Arthropoda;c__Insecta;o__Hymenoptera;f__Cephidae;g__Cephus;s__Cephus_cinctus	93	11	0	1	267	2	268
comp11388_c0_seq1.201.422.plus.YSL4_1	64	XP_012277266.1	105.1	3e-20	NO-TaxID	83	7	0	9	72	1	64
comp113936_c0_seq1.38.786.minus.YSL1_1	244	XP_001901654.1	251.5	0	d__Eukaryota;k__Metazoa;p__Nematoda;c__Chromadorea;o__Spirurida;f__Onchocercidae;g__Brugia;s__Brugia_malayi	49	82	3	2	245	172	415
comp113939_c0_seq1.1.1170.minus.YSL2_1	389	XP_015589649.1	431.8	0	d__Eukaryota;k__Metazoa;p__Arthropoda;c__Insecta;o__Hymenoptera;f__Cephidae;g__Cephus;s__Cephus_cinctus	58	103	2	1	389	233	621
comp11394_c0_seq1.98.759.minus.YSL3_1	181	XP_011695725.1	142.1	4e-31	NO-TaxID	43	74	0	1	181	1469	1649
comp113984_c0_seq1.1.1113.minus.YSL1_1	353	XP_012284272.1	282.3	0	d__Eukaryota;k__Metazoa;p__Arthropoda;c__Insecta;o__Hymenoptera;f__Orussidae;g__Orussus;s__Orussus_abietinus	42	125	0	16	368	176	528
comp113991_c0_seq1.28.492.plus.YSL1_1	143	KHN72090.1	154.5	4e-35	d__Eukaryota;k__Metazoa;p__Nematoda;c__Chromadorea;o__Ascaridida;f__Toxocaridae;g__Toxocara;s__Toxocara_canis	50	38	0	4	146	7	149
comp114_c0_seq1.36.400.minus.YSL3_1	81	OAD62033.1	93.2	1e-16	d__Eukaryota;k__Metazoa;p__Arthropoda;c__Insecta;o__Hymenoptera;f__Apidae;g__Eufriesea;s__Eufriesea_mexicana	56	20	0	37	117	1096	1176
comp11403_c0_seq2.1.1340.minus.YSL3_1	447	XP_012284702.1	665.6	0	d__Eukaryota;k__Metazoa;p__Arthropoda;c__Insecta;o__Hymenoptera;f__Orussidae;g__Orussus;s__Orussus_abietinus	77	51	1	1	447	390	836
comp114097_c0_seq1.138.320.plus.YSL3_1	53	PIO76808.1	87	9e-15	d__Eukaryota;k__Metazoa;p__Arthropoda;c__Insecta;o__Hymenoptera;f__Orussidae;g__Orussus;s__Orussus_abietinus	72	10	0	1	53	115	167
comp114102_c0_seq1.1.354.minus.YSL1_1	75	PDM73192.1	95.1	3e-17	d__Eukaryota;k__Metazoa;p__Nematoda;c__Chromadorea;o__Ascaridida;f__Toxocaridae;g__Toxocara;s__Toxocara_canis	57	14	0	43	117	37	111
comp114139_c0_seq1.127.653.minus.YSL1_1	166	AHW98770.1	290.8	0	d__Eukaryota;k__Metazoa;p__Nematoda;c__Chromadorea;o__Tylenchida;f__Heteroderidae;g__Globodera;s__Globodera_rostochiensis	86	14	1	10	175	4	169
comp114148_c0_seq1.5.304.plus.YSL4_1	98	WP_012149098.1	187.6	4e-45	d__Bacteria;k__norank;p__Proteobacteria;c__Alphaproteobacteria;o__Rickettsiales;f__Rickettsiaceae;g__Rickettsia;s__Rickettsia_canadensis	100	0	0	1	98	249	346
comp11415_c0_seq1.206.526.plus.YSL1_1	89	XP_012285014.1	78.6	3e-12	d__Eukaryota;k__Metazoa;p__Arthropoda;c__Insecta;o__Hymenoptera;f__Orussidae;g__Orussus;s__Orussus_abietinus	49	31	4	1	89	2	90
comp114158_c0_seq1.1.205.minus.YSL4_1	68	XP_017471515.1	71.2	5e-10	d__Eukaryota;k__Metazoa;p__Arthropoda;c__Insecta;o__Diptera;f__Tephritidae;g__Rhagoletis;s__Rhagoletis_zephyria	53	21	1	1	68	265	332
comp114163_c0_seq1.23.388.plus.YSL2_1	120	XP_024502584.1	223	0	d__Eukaryota;k__Metazoa;p__Nematoda;c__Chromadorea;o__Rhabditida;f__Ancylostomatidae;g__Ancylostoma;s__Ancylostoma_ceylanicum	92	7	0	1	120	99	218
comp114194_c0_seq1.53.490.minus.YSL1_1	106	XP_005097347.1	161	5e-37	d__Eukaryota;k__Metazoa;p__Mollusca;c__Gastropoda;o__norank;f__Aplysiidae;g__Aplysia;s__Aplysia_californica	72	17	0	37	142	30	135
comp114280_c0_seq1.1.383.minus.YSL4_1	127	KDR22817.1	261.2	0	d__Eukaryota;k__Metazoa;p__Arthropoda;c__Insecta;o__Isoptera;f__Termopsidae;g__Zootermopsis;s__Zootermopsis_nevadensis	98	2	0	1	127	356	482
comp114290_c0_seq1.1.1043.minus.YSL2_1	266	KHN84673.1	196.4	0	d__Eukaryota;k__Metazoa;p__Nematoda;c__Chromadorea;o__Ascaridida;f__Toxocaridae;g__Toxocara;s__Toxocara_canis	37	107	5	45	310	257	522
comp11438_c0_seq1.137.1129.plus.YSL1_1	268	XP_012286769.1	368.2	0	NO-TaxID	66	46	0	3	270	5	272
comp11448_c0_seq1.646.1047.plus.YSL3_1	133	KMQ86217.1	173.7	7e-41	NO-TaxID	59	25	1	1	133	483	615
comp114555_c0_seq1.1.175.minus.YSL3_1	57	KMQ89105.1	58.2	4e-06	d__Eukaryota;k__Metazoa;p__Arthropoda;c__Insecta;o__Hymenoptera;f__Formicidae;g__Lasius;s__Lasius_niger	42	19	0	1	57	424	480
comp114569_c0_seq1.60.617.minus.YSL2_1	156	PIC42501.1	170.2	8e-40	NO-TaxID	54	44	1	26	181	63	218
comp11459_c0_seq1.71.1564.plus.YSL2_1	496	KHN74009.1	720.7	0	d__Eukaryota;k__Metazoa;p__Nematoda;c__Chromadorea;o__Ascaridida;f__Toxocaridae;g__Toxocara;s__Toxocara_canis	73	63	2	1	496	47	542
comp114609_c0_seq1.1.1557.minus.YSL4_1	518	XP_015592562.1	781.9	0	d__Eukaryota;k__Metazoa;p__Arthropoda;c__Insecta;o__Hymenoptera;f__Cephidae;g__Cephus;s__Cephus_cinctus	79	66	3	1	518	815	1332
comp11472_c0_seq1.1.1975.minus.YSL2_1	649	XP_024508082.1	713.8	0	d__Eukaryota;k__Metazoa;p__Arthropoda;c__Insecta;o__Hymenoptera;f__Cephidae;g__Cephus;s__Cephus_cinctus	57	183	19	18	666	20	668
comp11478_c0_seq1.126.569.plus.YSL4_1	146	XP_014233179.1	190.3	0	d__Eukaryota;k__Metazoa;p__Arthropoda;c__Insecta;o__Hymenoptera;f__Trichogrammatidae;g__Trichogramma;s__Trichogramma_pretiosum	62	35	2	1	146	2	147
comp11481_c0_seq1.1.1056.minus.YSL1_1	305	XP_017795440.1	357.8	0	d__Eukaryota;k__Metazoa;p__Arthropoda;c__Insecta;o__Hymenoptera;f__Apidae;g__Habropoda;s__Habropoda_laboriosa	56	84	4	1	305	17	321
comp1149_c0_seq1.1.469.minus.YSL3_1	84	XP_015604636.1	95.9	2e-17	NO-TaxID	57	21	2	73	156	389	472
comp114924_c0_seq1.1.1565.minus.YSL4_1	223	XP_015608778.1	379	0	d__Eukaryota;k__Metazoa;p__Arthropoda;c__Insecta;o__Hymenoptera;f__Cephidae;g__Cephus;s__Cephus_cinctus	85	14	1	299	521	638	860
comp114933_c0_seq1.1.398.minus.YSL3_1	132	XP_015604295.1	190.7	0	d__Eukaryota;k__Metazoa;p__Arthropoda;c__Insecta;o__Hymenoptera;f__Cephidae;g__Cephus;s__Cephus_cinctus	69	27	0	1	132	154	285
comp11494_c0_seq1.1.1166.minus.YSL2_1	293	XP_024499109.1	298.5	0	d__Eukaryota;k__Metazoa;p__Arthropoda;c__Insecta;o__Hymenoptera;f__Cephidae;g__Cephus;s__Cephus_cinctus	51	92	11	104	396	1525	1817
comp11496_c0_seq1.1.1084.minus.YSL2_1	193	KHN82696.1	222.2	0	NO-TaxID	58	49	0	2	194	3	195
comp114985_c0_seq1.1.309.minus.YSL3_1	102	PAV60442.1	140.2	9e-31	d__Eukaryota;k__Metazoa;p__Nematoda;c__Chromadorea;o__Rhabditida;f__Rhabditidae;g__Caenorhabditis;s__Caenorhabditis_elegans	72	22	2	1	102	2	103
comp114986_c0_seq1.26.1395.minus.YSL1_1	405	CDJ96206.1	644	0	NO-TaxID	76	47	0	51	455	366	770
comp115024_c0_seq1.1.839.minus.YSL1_1	261	XP_012272273.1	263.5	0	d__Eukaryota;k__Metazoa;p__Arthropoda;c__Insecta;o__Hymenoptera;f__Orussidae;g__Orussus;s__Orussus_abietinus	56	86	5	2	262	1617	1877
comp115037_c0_seq1.58.339.plus.YSL1_1	92	EJW84234.1	131.3	4e-28	d__Eukaryota;k__Metazoa;p__Nematoda;c__Chromadorea;o__Spirurida;f__Onchocercidae;g__Wuchereria;s__Wuchereria_bancrofti	68	24	3	1	92	782	873
comp115138_c0_seq1.26.532.plus.YSL3_1	148	XP_015598951.1	96.3	1e-17	d__Eukaryota;k__Metazoa;p__Arthropoda;c__Insecta;o__Hymenoptera;f__Cephidae;g__Cephus;s__Cephus_cinctus	39	63	2	10	157	108	255
comp11514_c0_seq1.915.1328.minus.YSL1_1	114	KYN02340.1	75.5	3e-11	d__Eukaryota;k__Metazoa;p__Arthropoda;c__Insecta;o__Hymenoptera;f__Formicidae;g__Cyphomyrmex;s__Cyphomyrmex_costatus	40	44	8	32	145	7	120
comp115164_c0_seq1.1.1053.minus.YSL4_1	157	KOC68931.1	110.9	3e-21	d__Eukaryota;k__Metazoa;p__Arthropoda;c__Insecta;o__Hymenoptera;f__Apidae;g__Habropoda;s__Habropoda_laboriosa	38	57	2	1	157	506	662
comp115170_c0_seq1.1.1246.minus.YSL1_1	416	XP_024506163.1	517.3	0	d__Eukaryota;k__Metazoa;p__Nematoda;c__Chromadorea;o__Rhabditida;f__Rhabditidae;g__Caenorhabditis;s__Caenorhabditis_brenneri	65	85	5	1	416	3698	4113
comp115289_c0_seq1.179.815.minus.YSL3_1	195	KHN87412.1	328.6	0	NO-TaxID	84	19	0	12	206	1	195
comp11532_c0_seq1.1.371.minus.YSL3_1	122	XP_014220148.1	265.4	0	d__Eukaryota;k__Metazoa;p__Arthropoda;c__Insecta;o__Hymenoptera;f__Trichogrammatidae;g__Trichogramma;s__Trichogramma_pretiosum	99	0	0	1	122	2	123
comp115340_c0_seq1.156.607.minus.YSL2_1	112	XP_003137992.1	128.6	3e-27	d__Eukaryota;k__Metazoa;p__Nematoda;c__Chromadorea;o__Spirurida;f__Onchocercidae;g__Loa;s__Loa_loa	59	27	1	11	122	3	114
comp11536_c0_seq1.113.550.minus.YSL1_1	141	KHN74636.1	185.7	2e-44	d__Eukaryota;k__Metazoa;p__Nematoda;c__Chromadorea;o__Ascaridida;f__Toxocaridae;g__Toxocara;s__Toxocara_canis	59	30	1	3	143	24	164
comp11538_c0_seq1.224.671.minus.YSL1_1	83	XP_012256913.1	154.8	3e-35	d__Eukaryota;k__Metazoa;p__Arthropoda;c__Insecta;o__Hymenoptera;f__Tenthredinidae;g__Athalia;s__Athalia_rosae	89	2	0	51	133	101	183
comp115401_c0_seq1.25.426.plus.YSL1_1	132	XP_001896613.1	196.8	0	d__Eukaryota;k__Metazoa;p__Nematoda;c__Chromadorea;o__Spirurida;f__Onchocercidae;g__Brugia;s__Brugia_malayi	77	19	2	1	132	417	548
comp115416_c0_seq1.16.524.minus.YSL2_1	119	XP_024506705.1	149.1	2e-33	d__Eukaryota;k__Metazoa;p__Nematoda;c__Chromadorea;o__Ascaridida;f__Toxocaridae;g__Toxocara;s__Toxocara_canis	56	22	0	2	120	744	862
comp115489_c0_seq1.130.576.minus.YSL1_1	144	KHN78779.1	264.2	0	d__Eukaryota;k__Metazoa;p__Nematoda;c__Chromadorea;o__Ascaridida;f__Toxocaridae;g__Toxocara;s__Toxocara_canis	85	10	0	4	147	7	150
comp11558_c0_seq1.1.1200.minus.YSL2_1	348	PAV57012.1	205.7	0	d__Eukaryota;k__Metazoa;p__Nematoda;c__Chromadorea;o__Rhabditida;f__Ancylostomatidae;g__Ancylostoma;s__Ancylostoma_ceylanicum	36	160	13	18	365	318	665
comp11564_c0_seq1.1.585.minus.YSL3_1	168	XP_015510669.1	231.1	0	d__Eukaryota;k__Metazoa;p__Arthropoda;c__Insecta;o__Hymenoptera;f__Diprionidae;g__Neodiprion;s__Neodiprion_lecontei	65	35	1	1	168	36	203
comp11565_c0_seq1.32.727.minus.YSL1_1	234	KHN88337.1	355.5	0	d__Eukaryota;k__Metazoa;p__Nematoda;c__Chromadorea;o__Ascaridida;f__Toxocaridae;g__Toxocara;s__Toxocara_canis	73	37	6	1	234	2	235
comp115656_c0_seq1.37.544.minus.YSL1_1	132	EYC09737.1	204.1	0	d__Eukaryota;k__Metazoa;p__Nematoda;c__Chromadorea;o__Rhabditida;f__Ancylostomatidae;g__Ancylostoma;s__Ancylostoma_ceylanicum	72	22	0	2	133	32	163
comp115677_c0_seq1.1.917.minus.YSL1_1	304	XP_012277517.1	483.8	0	d__Eukaryota;k__Metazoa;p__Arthropoda;c__Insecta;o__Hymenoptera;f__Orussidae;g__Orussus;s__Orussus_abietinus	75	36	1	2	305	7	310
comp11571_c0_seq1.64.352.minus.YSL2_1	76	XP_008278870.1	89	2e-15	d__Eukaryota;k__Metazoa;p__Chordata;c__Actinopteri;o__norank;f__Pomacentridae;g__Stegastes;s__Stegastes_partitus	61	23	1	13	88	19	94
comp11572_c0_seq1.1.636.minus.YSL3_1	211	XP_012287752.1	404.1	0	d__Eukaryota;k__Metazoa;p__Arthropoda;c__Insecta;o__Hymenoptera;f__Orussidae;g__Orussus;s__Orussus_abietinus	96	3	0	1	211	645	855
comp115806_c0_seq1.98.819.minus.YSL3_1	232	KHN82474.1	292.7	0	d__Eukaryota;k__Metazoa;p__Nematoda;c__Chromadorea;o__Ascaridida;f__Toxocaridae;g__Toxocara;s__Toxocara_canis	63	41	6	8	239	1	232
comp115835_c0_seq1.1.820.minus.YSL1_1	272	XP_003136312.1	416	0	d__Eukaryota;k__Metazoa;p__Nematoda;c__Chromadorea;o__Spirurida;f__Onchocercidae;g__Loa;s__Loa_loa	68	46	1	1	272	564	835
comp115879_c0_seq1.1.373.minus.YSL1_1	103	XP_013889986.1	61.2	5e-07	d__Eukaryota;k__Metazoa;p__Chordata;c__Actinopteri;o__Cyprinodontiformes;f__norank;g__Austrofundulus;s__Austrofundulus_limnaeus	29	45	6	21	123	23	125
comp11588_c0_seq1.1.1058.minus.YSL3_1	351	XP_012273044.1	615.9	0	d__Eukaryota;k__Metazoa;p__Arthropoda;c__Insecta;o__Hymenoptera;f__Orussidae;g__Orussus;s__Orussus_abietinus	91	12	0	1	351	488	838
comp11590_c0_seq1.133.1200.minus.YSL2_1	174	XP_012228303.1	122.9	7e-25	d__Eukaryota;k__Metazoa;p__Arthropoda;c__Insecta;o__Hymenoptera;f__Formicidae;g__Linepithema;s__Linepithema_humile	39	75	2	177	350	131	304
comp11592_c0_seq1.268.457.minus.YSL2_1	70	XP_015605198.1	96.3	1e-17	d__Eukaryota;k__Metazoa;p__Arthropoda;c__Insecta;o__Hymenoptera;f__Cephidae;g__Cephus;s__Cephus_cinctus	66	21	8	1	70	757	826
comp115922_c0_seq1.288.828.minus.YSL4_1	166	XP_015191278.1	223.4	0	d__Eukaryota;k__Metazoa;p__Arthropoda;c__Insecta;o__Hymenoptera;f__Vespidae;g__Polistes;s__Polistes_dominula	64	34	0	2	167	809	974
comp11597_c0_seq1.80.817.minus.YSL1_1	247	CRZ22429.1	279.6	0	d__Eukaryota;k__Metazoa;p__Nematoda;c__Chromadorea;o__Spirurida;f__Onchocercidae;g__Brugia;s__Brugia_malayi	53	69	4	1	247	2	248
comp11598_c0_seq1.10.837.plus.YSL1_1	263	EGT47187.1	335.1	0	d__Eukaryota;k__Metazoa;p__Nematoda;c__Chromadorea;o__Rhabditida;f__Rhabditidae;g__Caenorhabditis;s__Caenorhabditis_brenneri	57	59	3	2	264	8	270
comp116047_c0_seq1.1.393.minus.YSL1_1	115	XP_024501285.1	143.7	8e-32	NO-TaxID	55	23	0	16	130	16	130
comp116056_c0_seq1.1.668.minus.YSL3_1	210	XP_015598846.1	320.9	0	d__Eukaryota;k__Metazoa;p__Arthropoda;c__Insecta;o__Hymenoptera;f__Cephidae;g__Cephus;s__Cephus_cinctus	77	29	0	1	210	217	426
comp116086_c0_seq1.1.346.minus.YSL3_1	114	PIO67843.1	176.8	8e-42	d__Eukaryota;k__Metazoa;p__Arthropoda;c__Insecta;o__Hymenoptera;f__Cephidae;g__Cephus;s__Cephus_cinctus	75	17	0	1	114	35	148
comp116086_c0_seq1.34.666.plus.YSL1_1	206	KHN73458.1	342.8	0	d__Eukaryota;k__Metazoa;p__Nematoda;c__Chromadorea;o__Ascaridida;f__Toxocaridae;g__Toxocara;s__Toxocara_canis	81	20	1	4	209	9	214
comp116151_c0_seq1.1.502.minus.YSL1_1	69	XP_015589523.1	75.9	2e-11	NO-TaxID	51	22	0	2	70	383	451
comp116159_c0_seq1.1.355.minus.YSL2_1	118	PDM62052.1	166.8	8e-39	d__Bacteria;k__norank;p__Firmicutes;c__Bacilli;o__Bacillales;f__Bacillaceae;g__Bacillus;s__Bacillus_cereus	66	19	0	1	118	178	295
comp11618_c0_seq1.1.2005.minus.YSL2_1	229	CDJ94462.1	327.4	0	d__Eukaryota;k__Metazoa;p__Nematoda;c__Chromadorea;o__Rhabditida;f__Haemonchidae;g__Haemonchus;s__Haemonchus_contortus	69	39	0	50	278	19	247
comp116204_c0_seq1.85.349.minus.YSL2_1	53	PAV79924.1	65.5	3e-08	d__Eukaryota;k__Metazoa;p__Chordata;c__Mammalia;o__Scandentia;f__Tupaiidae;g__Tupaia;s__Tupaia_chinensis	57	11	3	17	69	785	837
comp116270_c0_seq1.232.463.minus.YSL1_1	68	XP_023289558.1	99	2e-18	NO-TaxID	65	11	0	9	76	2349	2416
comp116299_c0_seq1.1.511.minus.YSL1_1	123	KHN83210.1	156.8	9e-36	NO-TaxID	63	27	1	48	170	12	134
comp116303_c0_seq1.1.518.minus.YSL3_1	89	XP_011160709.1	81.3	5e-13	d__Eukaryota;k__Metazoa;p__Arthropoda;c__Insecta;o__Hymenoptera;f__Formicidae;g__Solenopsis;s__Solenopsis_invicta	47	29	1	58	146	95	183
comp116457_c0_seq1.1.549.minus.YSL2_1	138	EYC07470.1	142.5	2e-31	d__Eukaryota;k__Metazoa;p__Nematoda;c__Chromadorea;o__Rhabditida;f__Ancylostomatidae;g__Ancylostoma;s__Ancylostoma_ceylanicum	53	40	3	44	181	6	143
comp11649_c0_seq1.5.805.plus.YSL1_1	228	CDJ93781.1	370.9	0	d__Eukaryota;k__Metazoa;p__Nematoda;c__Chromadorea;o__Rhabditida;f__Haemonchidae;g__Haemonchus;s__Haemonchus_contortus	77	35	0	30	257	33	260
comp1165_c0_seq1.41.361.plus.YSL1_1	93	XP_001896220.1	69.3	2e-09	d__Eukaryota;k__Metazoa;p__Nematoda;c__Chromadorea;o__Spirurida;f__Onchocercidae;g__Brugia;s__Brugia_malayi	38	42	1	1	93	561	653
comp116508_c0_seq1.1.331.minus.YSL3_1	97	XP_015595196.1	161	5e-37	d__Eukaryota;k__Metazoa;p__Arthropoda;c__Insecta;o__Hymenoptera;f__Cephidae;g__Cephus;s__Cephus_cinctus	85	8	0	13	109	33	129
comp11651_c0_seq1.282.449.plus.YSL1_1	44	KYM93942.1	59.3	2e-06	d__Eukaryota;k__Metazoa;p__Arthropoda;c__Insecta;o__Hymenoptera;f__Formicidae;g__Cyphomyrmex;s__Cyphomyrmex_costatus	64	11	0	2	45	28	71
comp116510_c0_seq1.1.1325.minus.YSL3_1	214	EYC16928.1	129	1e-26	NO-TaxID	36	97	12	164	377	356	569
comp11655_c0_seq1.92.1273.plus.YSL1_1	380	XP_011263887.1	693.7	0	d__Eukaryota;k__Metazoa;p__Arthropoda;c__Insecta;o__Hymenoptera;f__Formicidae;g__Camponotus;s__Camponotus_floridanus	92	20	0	1	380	96	475
comp116638_c0_seq1.81.866.plus.YSL3_1	255	KZS04821.1	265	0	d__Eukaryota;k__Metazoa;p__Arthropoda;c__Branchiopoda;o__Diplostraca;f__Daphniidae;g__Daphnia;s__Daphnia_magna	51	83	12	2	256	35	289
comp11669_c0_seq1.1.458.minus.YSL4_1	150	EGI64731.1	280	0	d__Eukaryota;k__Metazoa;p__Arthropoda;c__Insecta;o__Hymenoptera;f__Formicidae;g__Acromyrmex;s__Acromyrmex_echinatior	89	5	0	2	151	3	152
comp116706_c0_seq1.325.552.plus.YSL3_1	74	XP_015586664.1	87.4	7e-15	d__Eukaryota;k__Metazoa;p__Arthropoda;c__Insecta;o__Hymenoptera;f__Cephidae;g__Cephus;s__Cephus_cinctus	59	17	2	1	74	137	210
comp11671_c0_seq1.32.664.plus.YSL1_1	202	KHN82857.1	310.1	0	d__Eukaryota;k__Metazoa;p__Nematoda;c__Chromadorea;o__Ascaridida;f__Toxocaridae;g__Toxocara;s__Toxocara_canis	75	27	0	8	209	5	206
comp116719_c0_seq1.1.318.minus.YSL2_1	99	PIC37755.1	168.3	3e-39	NO-TaxID	77	9	0	7	105	2	100
comp116770_c0_seq1.99.491.plus.YSL2_1	128	XP_015608916.1	141.4	4e-31	d__Eukaryota;k__Metazoa;p__Arthropoda;c__Insecta;o__Hymenoptera;f__Cephidae;g__Cephus;s__Cephus_cinctus	52	32	0	1	128	290	417
comp11678_c0_seq1.1.514.minus.YSL1_1	178	OAD55937.1	297.7	0	d__Eukaryota;k__Metazoa;p__Arthropoda;c__Insecta;o__Hymenoptera;f__Apidae;g__Eufriesea;s__Eufriesea_mexicana	85	20	8	1	178	2	179
comp116790_c0_seq1.53.729.minus.YSL1_1	120	XP_024506286.1	243.4	0	NO-TaxID	82	7	0	91	210	30	149
comp116795_c0_seq1.1.489.minus.YSL1_1	59	OZC11064.1	66.2	2e-08	d__Eukaryota;k__Metazoa;p__Nematoda;c__Chromadorea;o__Rhabditida;f__Haemonchidae;g__Haemonchus;s__Haemonchus_contortus	54	19	4	79	137	78	136
comp116818_c0_seq1.1.676.minus.YSL3_1	224	XP_015607820.1	421	0	d__Eukaryota;k__Metazoa;p__Arthropoda;c__Insecta;o__Hymenoptera;f__Cephidae;g__Cephus;s__Cephus_cinctus	94	7	0	1	224	1150	1373
comp11683_c0_seq2.99.1346.minus.YSL2_1	358	XP_015602557.1	455.7	0	d__Eukaryota;k__Metazoa;p__Arthropoda;c__Insecta;o__Hymenoptera;f__Cephidae;g__Cephus;s__Cephus_cinctus	61	84	0	57	414	41	398
comp116861_c0_seq1.1.1063.minus.YSL4_1	327	XP_015605631.1	257.7	0	d__Eukaryota;k__Metazoa;p__Arthropoda;c__Insecta;o__Hymenoptera;f__Cephidae;g__Cephus;s__Cephus_cinctus	46	121	16	37	363	210	536
comp116865_c0_seq1.29.439.minus.YSL3_1	69	XP_024943014.1	89.4	2e-15	NO-TaxID	65	15	0	17	85	1967	2035
comp116885_c0_seq1.1.888.minus.YSL4_1	275	XP_015586947.1	453.4	0	d__Eukaryota;k__Metazoa;p__Arthropoda;c__Insecta;o__Hymenoptera;f__Cephidae;g__Cephus;s__Cephus_cinctus	83	31	6	1	275	388	662
comp1169_c0_seq1.79.660.plus.YSL1_1	187	XP_015601565.1	227.3	0	d__Eukaryota;k__Metazoa;p__Arthropoda;c__Insecta;o__Hymenoptera;f__Cephidae;g__Cephus;s__Cephus_cinctus	61	46	1	7	193	483	669
comp116955_c0_seq1.1.185.minus.YSL2_1	38	XP_011648375.1	73.2	1e-10	d__Eukaryota;k__Metazoa;p__Arthropoda;c__Insecta;o__Hymenoptera;f__Formicidae;g__Pogonomyrmex;s__Pogonomyrmex_barbatus	95	0	0	7	44	427	464
comp116964_c0_seq1.1.556.minus.YSL4_1	184	XP_015590450.1	355.1	0	d__Eukaryota;k__Metazoa;p__Arthropoda;c__Insecta;o__Hymenoptera;f__Cephidae;g__Cephus;s__Cephus_cinctus	91	3	0	1	184	2	185
comp116967_c0_seq1.106.857.minus.YSL1_1	246	KHN76026.1	370.9	0	d__Eukaryota;k__Metazoa;p__Nematoda;c__Chromadorea;o__Ascaridida;f__Toxocaridae;g__Toxocara;s__Toxocara_canis	71	30	0	4	249	1	246
comp116978_c0_seq1.1.449.minus.YSL1_1	149	XP_006624112.1	193.7	0	d__Eukaryota;k__Metazoa;p__Arthropoda;c__Insecta;o__Hymenoptera;f__Apidae;g__Apis;s__Apis_dorsata	60	34	0	1	149	640	788
comp117000_c0_seq1.37.231.plus.YSL1_1	62	XP_011883017.1	97.1	9e-18	d__Eukaryota;k__Metazoa;p__Arthropoda;c__Insecta;o__Hymenoptera;f__Formicidae;g__Vollenhovia;s__Vollenhovia_emeryi	73	10	0	2	63	796	857
comp11704_c0_seq1.1.556.minus.YSL4_1	185	XP_003397035.1	297.4	0	d__Eukaryota;k__Metazoa;p__Arthropoda;c__Insecta;o__Hymenoptera;f__Apidae;g__Bombus;s__Bombus_terrestris	81	19	3	1	185	56	240
comp11706_c0_seq1.690.2517.minus.YSL1_1	401	XP_024946773.1	451.1	0	d__Eukaryota;k__Metazoa;p__Arthropoda;c__Insecta;o__Hymenoptera;f__Cephidae;g__Cephus;s__Cephus_cinctus	55	121	8	1	401	764	1164
comp117063_c0_seq1.1.516.minus.YSL2_1	171	KHN77364.1	255.4	0	d__Eukaryota;k__Metazoa;p__Nematoda;c__Chromadorea;o__Ascaridida;f__Toxocaridae;g__Toxocara;s__Toxocara_canis	73	32	1	1	171	151	321
comp11707_c0_seq1.31.1665.plus.YSL1_1	344	AAB02297.1	194.5	0	d__Eukaryota;k__Metazoa;p__Nematoda;c__Chromadorea;o__Ascaridida;f__Ascarididae;g__Parascaris;s__Parascaris_equorum	36	161	12	209	552	220	563
comp117085_c0_seq1.1.233.minus.YSL4_1	76	XP_006616769.1	127.9	5e-27	d__Eukaryota;k__Metazoa;p__Arthropoda;c__Insecta;o__Hymenoptera;f__Apidae;g__Apis;s__Apis_dorsata	79	10	0	1	76	2	77
comp11713_c0_seq1.136.591.plus.YSL2_1	109	XP_012277825.1	217.2	0	d__Eukaryota;k__Metazoa;p__Arthropoda;c__Insecta;o__Hymenoptera;f__Orussidae;g__Orussus;s__Orussus_abietinus	92	2	0	22	130	1	109
comp117140_c0_seq1.18.452.plus.YSL4_1	143	AAB22060.1	286.2	0	d__Bacteria;k__norank;p__Actinobacteria;c__Actinobacteria;o__Corynebacteriales;f__Mycobacteriaceae;g__Mycobacterium;s__Mycobacterium_tuberculosis	100	0	0	1	143	1	143
comp117257_c0_seq1.1.275.minus.YSL2_1	89	KHN83529.1	150.6	6e-34	NO-TaxID	78	12	0	1	89	2	90
comp11730_c0_seq1.108.1229.minus.YSL1_1	382	XP_015587175.1	592	0	d__Eukaryota;k__Metazoa;p__Arthropoda;c__Insecta;o__Hymenoptera;f__Cephidae;g__Cephus;s__Cephus_cinctus	72	56	9	1	382	2	383
comp117327_c0_seq1.1.598.minus.YSL1_1	159	XP_015593009.1	214.9	0	d__Eukaryota;k__Metazoa;p__Arthropoda;c__Insecta;o__Hymenoptera;f__Cephidae;g__Cephus;s__Cephus_cinctus	67	38	0	1	159	363	521
comp117364_c0_seq1.19.341.minus.YSL1_1	97	NP_492433.1	172.9	1e-40	d__Eukaryota;k__Metazoa;p__Nematoda;c__Chromadorea;o__Rhabditida;f__Rhabditidae;g__Caenorhabditis;s__Caenorhabditis_elegans	80	11	0	4	100	241	337
comp117366_c0_seq1.1.766.minus.YSL3_1	245	XP_012276052.1	435.3	0	d__Eukaryota;k__Metazoa;p__Arthropoda;c__Insecta;o__Hymenoptera;f__Orussidae;g__Orussus;s__Orussus_abietinus	82	22	0	11	255	89	333
comp117377_c0_seq1.1.1462.minus.YSL3_1	486	KJH52852.1	676	0	d__Eukaryota;k__Metazoa;p__Nematoda;c__Chromadorea;o__Rhabditida;f__Dictyocaulidae;g__Dictyocaulus;s__Dictyocaulus_viviparus	66	95	1	1	486	146	631
comp117378_c0_seq1.1.332.minus.YSL4_1	115	XP_012282624.1	58.2	4e-06	d__Eukaryota;k__Metazoa;p__Arthropoda;c__Insecta;o__Hymenoptera;f__Orussidae;g__Orussus;s__Orussus_abietinus	37	57	6	1	115	240	354
comp11740_c0_seq1.206.532.plus.YSL2_1	84	XP_012272199.1	159.5	1e-36	d__Eukaryota;k__Metazoa;p__Arthropoda;c__Insecta;o__Hymenoptera;f__Orussidae;g__Orussus;s__Orussus_abietinus	88	5	0	10	93	208	291
comp117412_c0_seq1.1.1016.minus.YSL1_1	192	KIH61264.1	259.6	0	d__Eukaryota;k__Metazoa;p__Nematoda;c__Chromadorea;o__Rhabditida;f__Ancylostomatidae;g__Ancylostoma;s__Ancylostoma_duodenale	65	37	0	146	337	143	334
comp117472_c0_seq1.1.542.minus.YSL3_1	135	XP_020723108.1	157.1	7e-36	d__Eukaryota;k__Metazoa;p__Arthropoda;c__Insecta;o__Hymenoptera;f__Braconidae;g__Fopius;s__Fopius_arisanus	57	38	4	44	178	16	150
comp11749_c0_seq1.1.390.minus.YSL1_1	79	XP_015521562.1	76.3	2e-11	d__Eukaryota;k__Metazoa;p__Arthropoda;c__Insecta;o__Hymenoptera;f__Diprionidae;g__Neodiprion;s__Neodiprion_lecontei	48	28	0	51	129	586	664
comp11752_c0_seq1.1.914.minus.YSL3_1	303	XP_014484669.1	557.4	0	NO-TaxID	91	18	1	2	304	518	820
comp11753_c0_seq1.1.917.minus.YSL3_1	295	XP_013305204.1	318.9	0	NO-TaxID	52	85	2	3	297	1036	1330
comp117541_c0_seq1.1.242.minus.YSL1_1	65	KYM94194.1	67	9e-09	d__Eukaryota;k__Metazoa;p__Arthropoda;c__Insecta;o__Hymenoptera;f__Formicidae;g__Cyphomyrmex;s__Cyphomyrmex_costatus	43	18	1	2	66	258	322
comp117576_c0_seq1.50.790.minus.YSL1_1	239	XP_012287134.1	244.2	0	d__Eukaryota;k__Metazoa;p__Arthropoda;c__Insecta;o__Hymenoptera;f__Orussidae;g__Orussus;s__Orussus_abietinus	51	68	1	1	239	33	271
comp11758_c0_seq1.47.1747.plus.YSL1_1	567	PAV90034.1	925.2	0	d__Eukaryota;k__Metazoa;p__Arthropoda;c__Insecta;o__Hymenoptera;f__Orussidae;g__Orussus;s__Orussus_abietinus	81	62	8	1	567	112	678
comp117584_c0_seq1.1.702.minus.YSL3_1	235	XP_003398102.1	355.5	0	d__Eukaryota;k__Metazoa;p__Arthropoda;c__Insecta;o__Hymenoptera;f__Apidae;g__Bombus;s__Bombus_terrestris	72	45	2	1	235	240	474
comp117607_c0_seq1.1.756.minus.YSL1_1	170	PIC47139.1	113.2	3e-22	d__Eukaryota;k__Metazoa;p__Nematoda;c__Enoplea;o__Trichocephalida;f__Trichinellidae;g__Trichinella;s__Trichinella_zimbabwensis	35	65	4	3	172	897	1066
comp117638_c0_seq1.1.351.minus.YSL2_1	116	XP_011883130.1	229.2	0	d__Eukaryota;k__Metazoa;p__Arthropoda;c__Insecta;o__Hymenoptera;f__Formicidae;g__Vollenhovia;s__Vollenhovia_emeryi	90	4	0	1	116	166	281
comp11773_c0_seq1.75.1679.plus.YSL1_1	352	OZG16355.1	185.7	2e-43	d__Eukaryota;k__Metazoa;p__Nematoda;c__Chromadorea;o__Ascaridida;f__Toxocaridae;g__Toxocara;s__Toxocara_canis	35	178	25	163	514	507	858
comp117740_c0_seq1.217.512.minus.YSL4_1	79	XP_011693118.1	146.4	1e-32	d__Eukaryota;k__Metazoa;p__Arthropoda;c__Insecta;o__Hymenoptera;f__Formicidae;g__Wasmannia;s__Wasmannia_auropunctata	85	4	0	1	79	674	752
comp117786_c0_seq1.1.902.minus.YSL1_1	140	XP_024508490.1	174.9	1e-40	d__Eukaryota;k__Metazoa;p__Nematoda;c__Chromadorea;o__Rhabditida;f__Cloacinidae;g__Oesophagostomum;s__Oesophagostomum_dentatum	57	30	1	137	276	217	356
comp117787_c0_seq1.1.1272.minus.YSL1_1	427	XP_015604930.1	591.7	0	d__Eukaryota;k__Metazoa;p__Arthropoda;c__Insecta;o__Hymenoptera;f__Cephidae;g__Cephus;s__Cephus_cinctus	68	80	4	1	427	3708	4134
comp117809_c0_seq1.1.455.minus.YSL2_1	141	ABW36055.1	269.2	0	NO-TaxID	91	4	0	10	150	1	141
comp117860_c0_seq1.1.419.minus.YSL1_1	110	XP_003112923.1	159.1	2e-36	d__Eukaryota;k__Metazoa;p__Nematoda;c__Chromadorea;o__Rhabditida;f__Rhabditidae;g__Caenorhabditis;s__Caenorhabditis_remanei	68	13	0	30	139	11	120
comp11790_c0_seq1.107.1102.plus.YSL1_1	329	XP_013302087.1	661.8	0	d__Eukaryota;k__Metazoa;p__Nematoda;c__Chromadorea;o__Rhabditida;f__Ancylostomatidae;g__Necator;s__Necator_americanus	95	8	0	1	329	2	330
comp117912_c0_seq1.573.833.plus.YSL2_1	73	KMQ89740.1	59.3	2e-06	d__Eukaryota;k__Metazoa;p__Arthropoda;c__Insecta;o__Hymenoptera;f__Formicidae;g__Lasius;s__Lasius_niger	44	31	1	10	82	168	240
comp117972_c0_seq1.88.1008.plus.YSL1_1	315	KJH48241.1	280.8	0	d__Eukaryota;k__Metazoa;p__Nematoda;c__Chromadorea;o__Rhabditida;f__Dictyocaulidae;g__Dictyocaulus;s__Dictyocaulus_viviparus	48	106	7	1	315	581	895
comp11803_c0_seq2.19.678.plus.YSL1_1	145	XP_002429206.1	107.8	8e-21	d__Eukaryota;k__Metazoa;p__Arthropoda;c__Insecta;o__Phthiraptera;f__Pediculidae;g__Pediculus;s__Pediculus_humanus	38	62	0	65	209	41	185
comp118109_c0_seq1.158.702.minus.YSL1_1	173	CDJ93181.1	244.2	0	d__Eukaryota;k__Metazoa;p__Nematoda;c__Chromadorea;o__Rhabditida;f__Haemonchidae;g__Haemonchus;s__Haemonchus_contortus	61	38	0	4	176	23	195
comp118137_c0_seq1.5.427.plus.YSL1_1	138	EYC35364.1	155.6	2e-35	d__Eukaryota;k__Metazoa;p__Nematoda;c__Chromadorea;o__Rhabditida;f__Ancylostomatidae;g__Ancylostoma;s__Ancylostoma_ceylanicum	53	43	0	1	138	2	139
comp11817_c0_seq1.204.515.minus.YSL1_1	102	XP_015519143.1	200.7	0	d__Eukaryota;k__Metazoa;p__Arthropoda;c__Insecta;o__Hymenoptera;f__Diprionidae;g__Neodiprion;s__Neodiprion_lecontei	98	0	0	1	102	2	103
comp11819_c0_seq1.141.389.minus.YSL1_1	81	XP_015589617.1	118.2	4e-24	d__Eukaryota;k__Metazoa;p__Arthropoda;c__Insecta;o__Hymenoptera;f__Cephidae;g__Cephus;s__Cephus_cinctus	67	13	0	1	81	274	354
comp118214_c0_seq1.84.457.minus.YSL3_1	106	XP_012253802.1	168.3	3e-39	d__Eukaryota;k__Metazoa;p__Arthropoda;c__Insecta;o__Hymenoptera;f__Tenthredinidae;g__Athalia;s__Athalia_rosae	74	17	1	19	124	4	109
comp118223_c0_seq1.1.465.minus.YSL4_1	157	XP_014616580.1	139.4	1e-30	d__Eukaryota;k__Metazoa;p__Arthropoda;c__Insecta;o__Hymenoptera;f__Vespidae;g__Polistes;s__Polistes_canadensis	46	52	5	4	160	533	689
comp11827_c0_seq2.1.584.minus.YSL4_1	194	XP_015512248.1	349	0	NO-TaxID	82	15	0	1	194	220	413
comp11829_c0_seq2.1.1463.minus.YSL1_1	489	XP_015609778.1	808.9	0	d__Eukaryota;k__Metazoa;p__Arthropoda;c__Insecta;o__Hymenoptera;f__Cephidae;g__Cephus;s__Cephus_cinctus	77	66	5	1	489	425	913
comp11831_c0_seq1.1.1126.minus.YSL1_1	373	XP_024943555.1	538.5	0	d__Eukaryota;k__Metazoa;p__Chordata;c__norank;o__norank;f__Branchiostomidae;g__Branchiostoma;s__Branchiostoma_floridae	66	76	0	1	373	51	423
comp118361_c0_seq1.111.863.minus.YSL1_1	246	KHN81208.1	288.1	0	d__Eukaryota;k__Metazoa;p__Nematoda;c__Chromadorea;o__Ascaridida;f__Toxocaridae;g__Toxocara;s__Toxocara_canis	57	61	1	2	247	587	832
comp118473_c0_seq1.1.877.minus.YSL2_1	125	XP_012261229.1	71.6	1e-09	NO-TaxID	34	57	10	29	153	657	781
comp118484_c0_seq1.45.488.plus.YSL3_1	145	XP_017893025.1	242.3	0	d__Eukaryota;k__Metazoa;p__Arthropoda;c__Insecta;o__Hymenoptera;f__Apidae;g__Ceratina;s__Ceratina_calcarata	83	10	0	1	145	878	1022
comp11850_c0_seq1.1.698.minus.YSL2_1	106	XP_001896351.1	188	8e-45	d__Eukaryota;k__Metazoa;p__Nematoda;c__Chromadorea;o__Spirurida;f__Onchocercidae;g__Brugia;s__Brugia_malayi	78	10	0	127	232	140	245
comp118532_c0_seq1.1.650.minus.YSL4_1	212	KMQ83966.1	97.8	8e-18	d__Eukaryota;k__Metazoa;p__Arthropoda;c__Insecta;o__Hymenoptera;f__Formicidae;g__Lasius;s__Lasius_niger	25	108	0	1	212	94	305
comp118539_c0_seq1.1.710.minus.YSL3_1	149	CDQ02104.1	223	0	d__Eukaryota;k__Metazoa;p__Nematoda;c__Chromadorea;o__Spirurida;f__Onchocercidae;g__Brugia;s__Brugia_malayi	74	24	0	64	212	14	162
comp118545_c0_seq1.1.515.minus.YSL1_1	171	KHN75664.1	176.8	8e-42	d__Eukaryota;k__Metazoa;p__Nematoda;c__Chromadorea;o__Ascaridida;f__Toxocaridae;g__Toxocara;s__Toxocara_canis	49	56	6	1	171	102	272
comp118560_c0_seq1.4.642.plus.YSL2_1	210	XP_013776479.1	308.9	0	d__Eukaryota;k__Metazoa;p__Arthropoda;c__Merostomata;o__Xiphosura;f__Limulidae;g__Limulus;s__Limulus_polyphemus	69	36	0	1	210	2	211
comp11859_c0_seq1.1.1405.minus.YSL1_1	454	KIH69268.1	537.7	0	d__Eukaryota;k__Metazoa;p__Nematoda;c__Chromadorea;o__Rhabditida;f__Ancylostomatidae;g__Ancylostoma;s__Ancylostoma_duodenale	54	123	9	17	470	22	475
comp11860_c0_seq1.46.342.plus.YSL1_1	87	KMQ86217.1	97.1	8e-18	d__Eukaryota;k__Metazoa;p__Arthropoda;c__Insecta;o__Hymenoptera;f__Formicidae;g__Lasius;s__Lasius_niger	59	26	6	1	87	722	808
comp118630_c0_seq1.1.418.minus.YSL2_1	120	XP_020831648.1	63.5	1e-07	d__Eukaryota;k__Metazoa;p__Arthropoda;c__Insecta;o__Hymenoptera;f__Cephidae;g__Cephus;s__Cephus_cinctus	29	58	9	7	126	46	165
comp118638_c0_seq1.2.1258.plus.YSL1_1	408	CTP81500.1	781.9	0	NO-TaxID	90	16	1	5	412	3	410
comp118755_c0_seq1.1.1217.minus.YSL4_1	409	XP_015599869.1	614.4	0	d__Eukaryota;k__Metazoa;p__Arthropoda;c__Insecta;o__Hymenoptera;f__Cephidae;g__Cephus;s__Cephus_cinctus	74	69	6	1	409	60	468
comp118775_c0_seq1.29.184.plus.YSL3_1	44	XP_018397772.1	79.3	2e-12	d__Eukaryota;k__Metazoa;p__Arthropoda;c__Insecta;o__Hymenoptera;f__Apidae;g__Melipona;s__Melipona_quadrifasciata	73	5	0	1	44	87	130
comp11892_c0_seq1.194.640.plus.YSL2_1	105	XP_012282033.1	183	1e-43	NO-TaxID	83	11	0	1	105	10	114
comp118920_c0_seq1.279.671.minus.YSL1_1	126	KMQ87772.1	103.2	1e-19	NO-TaxID	43	51	1	4	129	183	308
comp11895_c0_seq1.16.1695.plus.YSL1_1	544	KHN74571.1	624.4	0	d__Eukaryota;k__Metazoa;p__Nematoda;c__Chromadorea;o__Ascaridida;f__Toxocaridae;g__Toxocara;s__Toxocara_canis	58	151	20	13	556	21	564
comp11903_c0_seq1.21.770.plus.YSL1_1	250	EYC38593.1	394.4	0	d__Eukaryota;k__Metazoa;p__Nematoda;c__Chromadorea;o__Rhabditida;f__Ancylostomatidae;g__Ancylostoma;s__Ancylostoma_ceylanicum	80	25	2	1	250	2	251
comp11905_c0_seq1.20.523.plus.YSL1_1	161	PIO69994.1	243.4	0	d__Eukaryota;k__Metazoa;p__Arthropoda;c__Insecta;o__Hymenoptera;f__Tenthredinidae;g__Athalia;s__Athalia_rosae	68	29	0	3	163	37	197
comp119059_c0_seq1.1.236.minus.YSL2_1	77	WP_000135319.1	162.9	1e-37	d__Bacteria;k__norank;p__Firmicutes;c__Bacilli;o__Bacillales;f__Bacillaceae;g__Bacillus;s__Bacillus_cereus	100	0	0	1	77	2	78
comp119059_c0_seq1.402.1908.minus.YSL1_1	507	XP_012278908.1	342	0	d__Eukaryota;k__Metazoa;p__Arthropoda;c__Insecta;o__Hymenoptera;f__Orussidae;g__Orussus;s__Orussus_abietinus	39	215	13	1	507	810	1316
comp119065_c0_seq1.75.943.minus.YSL1_1	289	XP_020302118.1	396.7	0	d__Eukaryota;k__Metazoa;p__Nematoda;c__Chromadorea;o__Rhabditida;f__Ancylostomatidae;g__Ancylostoma;s__Ancylostoma_ceylanicum	67	54	3	1	289	62	350
comp11919_c0_seq1.254.842.minus.YSL2_1	195	XP_014475590.1	250.4	0	d__Eukaryota;k__Metazoa;p__Arthropoda;c__Insecta;o__Hymenoptera;f__Formicidae;g__Dinoponera;s__Dinoponera_quadriceps	66	39	5	1	195	67	261
comp119190_c0_seq1.1.513.minus.YSL1_1	162	EGT51300.1	169.9	1e-39	d__Eukaryota;k__Metazoa;p__Nematoda;c__Chromadorea;o__Rhabditida;f__Rhabditidae;g__Caenorhabditis;s__Caenorhabditis_brenneri	49	54	0	1	162	65	226
comp11930_c0_seq2.1.438.minus.YSL3_1	144	XP_015587837.1	179.5	1e-42	d__Eukaryota;k__Metazoa;p__Arthropoda;c__Insecta;o__Hymenoptera;f__Cephidae;g__Cephus;s__Cephus_cinctus	58	37	3	2	145	701	844
comp119321_c0_seq1.95.304.plus.YSL4_1	67	WP_094648631.1	136	2e-29	d__Eukaryota;k__Metazoa;p__Arthropoda;c__Insecta;o__Hymenoptera;f__Cephidae;g__Cephus;s__Cephus_cinctus	99	1	0	2	68	3	69
comp119371_c0_seq1.1.685.minus.YSL3_1	107	OLQ06330.1	77.4	1e-11	d__Eukaryota;k__Metazoa;p__Arthropoda;c__Insecta;o__Hymenoptera;f__Diprionidae;g__Neodiprion;s__Neodiprion_lecontei	28	43	8	111	217	53	159
comp119424_c0_seq1.11.799.plus.YSL3_1	116	XP_015599292.1	147.9	1e-32	d__Eukaryota;k__Metazoa;p__Arthropoda;c__Insecta;o__Hymenoptera;f__Cephidae;g__Cephus;s__Cephus_cinctus	62	26	3	143	258	112	227
comp119429_c0_seq1.1.487.minus.YSL1_1	160	CDJ95920.1	198.4	0	NO-TaxID	58	37	1	3	162	2	161
comp11948_c0_seq1.100.768.minus.YSL1_1	149	XP_024505137.1	189.5	1e-45	d__Eukaryota;k__Metazoa;p__Arthropoda;c__Insecta;o__Hymenoptera;f__Formicidae;g__Wasmannia;s__Wasmannia_auropunctata	63	39	6	5	153	1	149
comp11950_c0_seq1.986.1654.plus.YSL1_1	221	XP_011685200.1	284.3	0	NO-TaxID	63	50	1	1	221	1394	1614
comp119520_c0_seq1.1.252.minus.YSL2_1	50	XP_015601251.1	74.7	4e-11	d__Eukaryota;k__Metazoa;p__Arthropoda;c__Insecta;o__Hymenoptera;f__Cephidae;g__Cephus;s__Cephus_cinctus	66	8	1	34	83	22	71
comp119598_c0_seq1.1.147.minus.YSL4_1	49	XP_015521353.1	75.1	3e-11	d__Eukaryota;k__Metazoa;p__Arthropoda;c__Insecta;o__Hymenoptera;f__Diprionidae;g__Neodiprion;s__Neodiprion_lecontei	78	7	1	1	49	356	404
comp119615_c0_seq1.1.553.minus.YSL4_1	184	WP_040256047.1	368.2	0	d__Bacteria;k__norank;p__Proteobacteria;c__Alphaproteobacteria;o__Rickettsiales;f__Rickettsiaceae;g__Rickettsia;s__Rickettsia_hoogstraalii	99	2	0	1	184	16	199
comp119644_c0_seq1.142.318.plus.YSL3_1	40	XP_015592528.1	71.2	5e-10	d__Eukaryota;k__Metazoa;p__Arthropoda;c__Insecta;o__Hymenoptera;f__Cephidae;g__Cephus;s__Cephus_cinctus	75	3	0	7	46	294	333
comp119679_c0_seq1.46.546.plus.YSL2_1	166	XP_003704813.1	100.1	1e-18	NO-TaxID	38	76	16	4	169	206	371
comp11969_c0_seq1.25.690.plus.YSL1_1	149	XP_013299281.1	127.9	8e-27	d__Eukaryota;k__Metazoa;p__Nematoda;c__Chromadorea;o__Rhabditida;f__Ancylostomatidae;g__Necator;s__Necator_americanus	47	56	2	58	206	94	242
comp119692_c0_seq1.1.328.minus.YSL4_1	108	WP_008580664.1	212.2	0	d__Bacteria;k__norank;p__Proteobacteria;c__Alphaproteobacteria;o__Rickettsiales;f__Rickettsiaceae;g__Rickettsia;s__norank	100	0	0	1	108	38	145
comp119706_c0_seq1.29.337.minus.YSL4_1	100	XP_015524582.1	159.8	1e-36	d__Eukaryota;k__Metazoa;p__Arthropoda;c__Insecta;o__Hymenoptera;f__Diprionidae;g__Neodiprion;s__Neodiprion_lecontei	74	10	0	1	100	1363	1462
comp11979_c0_seq1.78.311.minus.YSL4_1	76	WP_012149836.1	154.8	3e-35	d__Bacteria;k__norank;p__Proteobacteria;c__Alphaproteobacteria;o__Rickettsiales;f__Rickettsiaceae;g__Rickettsia;s__Rickettsia_akari	97	2	0	1	76	290	365
comp119807_c0_seq1.190.846.minus.YSL1_1	133	EJW85009.1	191	0	d__Eukaryota;k__Metazoa;p__Nematoda;c__Chromadorea;o__Spirurida;f__Onchocercidae;g__Wuchereria;s__Wuchereria_bancrofti	65	32	2	84	216	63	195
comp119810_c0_seq1.54.293.plus.YSL1_1	39	EJW84475.1	56.2	2e-05	d__Eukaryota;k__Metazoa;p__Nematoda;c__Chromadorea;o__Spirurida;f__Onchocercidae;g__Wuchereria;s__Wuchereria_bancrofti	59	9	0	2	40	11	49
comp119816_c0_seq1.1.868.minus.YSL2_1	290	XP_014602566.1	508.4	0	d__Eukaryota;k__Metazoa;p__Arthropoda;c__Insecta;o__Hymenoptera;f__Vespidae;g__Polistes;s__Polistes_canadensis	88	19	2	1	290	206	495
comp119818_c0_seq1.146.493.minus.YSL2_1	123	XP_011868288.1	126.7	1e-26	NO-TaxID	50	40	9	1	123	363	485
comp119831_c0_seq1.44.538.plus.YSL1_1	163	XP_003136199.1	251.5	0	d__Eukaryota;k__Metazoa;p__Nematoda;c__Chromadorea;o__Spirurida;f__Onchocercidae;g__Loa;s__Loa_loa	72	27	0	1	163	495	657
comp119868_c0_seq1.1.253.minus.YSL2_1	68	XP_012270122.1	97.1	8e-18	d__Eukaryota;k__Metazoa;p__Arthropoda;c__Insecta;o__Hymenoptera;f__Orussidae;g__Orussus;s__Orussus_abietinus	60	11	0	16	83	2	69
comp11989_c0_seq1.6.1262.plus.YSL1_1	363	XP_011603393.1	253.4	0	d__Eukaryota;k__Metazoa;p__Chordata;c__Actinopteri;o__Tetraodontiformes;f__Tetraodontidae;g__Takifugu;s__Takifugu_rubripes	38	165	12	6	368	19	381
comp119924_c0_seq1.1.509.minus.YSL1_1	120	XP_001900343.1	126.7	1e-26	d__Eukaryota;k__Metazoa;p__Nematoda;c__Chromadorea;o__Spirurida;f__Onchocercidae;g__Brugia;s__Brugia_malayi	54	34	1	47	166	152	271
comp119938_c0_seq1.1.582.minus.YSL4_1	191	XP_015605199.1	256.9	0	d__Eukaryota;k__Metazoa;p__Arthropoda;c__Insecta;o__Hymenoptera;f__Cephidae;g__Cephus;s__Cephus_cinctus	65	37	6	1	191	146	336
comp119957_c0_seq1.1.548.minus.YSL2_1	181	XP_015511193.1	250.8	0	d__Eukaryota;k__Metazoa;p__Arthropoda;c__Insecta;o__Hymenoptera;f__Diprionidae;g__Neodiprion;s__Neodiprion_lecontei	64	35	0	2	182	146	326
comp119976_c0_seq1.1.674.minus.YSL1_1	223	PDM70045.1	472.2	0	NO-TaxID	98	2	0	1	223	160	382
comp119977_c0_seq1.1.392.minus.YSL4_1	130	XP_011303828.1	192.2	0	d__Eukaryota;k__Metazoa;p__Arthropoda;c__Insecta;o__Hymenoptera;f__Braconidae;g__Fopius;s__Fopius_arisanus	72	22	2	1	130	35	164
comp119984_c0_seq1.1.542.minus.YSL2_1	113	XP_024503123.1	132.5	2e-28	d__Eukaryota;k__Metazoa;p__Arthropoda;c__Insecta;o__Hymenoptera;f__Apidae;g__Ceratina;s__Ceratina_calcarata	57	29	2	67	179	34	146
comp120010_c0_seq1.46.1002.plus.YSL2_1	318	KMQ88340.1	295.4	0	d__Eukaryota;k__Metazoa;p__Arthropoda;c__Insecta;o__Hymenoptera;f__Formicidae;g__Lasius;s__Lasius_niger	49	117	4	2	319	728	1045
comp120015_c0_seq1.113.568.minus.YSL4_1	133	XP_011707927.1	75.5	3e-11	d__Eukaryota;k__Metazoa;p__Arthropoda;c__Insecta;o__Hymenoptera;f__Formicidae;g__Wasmannia;s__Wasmannia_auropunctata	35	58	2	11	143	82	214
comp120033_c0_seq1.60.1241.minus.YSL2_1	348	OZC10219.1	556.6	0	NO-TaxID	79	45	10	49	396	867	1214
comp120072_c0_seq1.1.439.minus.YSL1_1	151	XP_011334249.1	208	0	NO-TaxID	71	19	7	1	151	356	506
comp120102_c0_seq1.1.924.minus.YSL2_1	306	XP_012283036.1	318.5	0	d__Eukaryota;k__Metazoa;p__Arthropoda;c__Insecta;o__Hymenoptera;f__Orussidae;g__Orussus;s__Orussus_abietinus	50	85	0	2	307	90	395
comp120106_c0_seq1.291.812.plus.YSL2_1	139	KOX72979.1	281.6	0	d__Eukaryota;k__Metazoa;p__Arthropoda;c__Insecta;o__Hymenoptera;f__Apidae;g__Melipona;s__Melipona_quadrifasciata	96	1	0	34	172	199	337
comp120150_c0_seq1.24.1016.plus.YSL1_1	330	PAV66465.1	487.3	0	d__Eukaryota;k__Metazoa;p__Nematoda;c__Chromadorea;o__Ascaridida;f__Toxocaridae;g__Toxocara;s__Toxocara_canis	70	47	1	1	330	373	702
comp120155_c0_seq1.1.388.minus.YSL2_1	107	XP_012285235.1	198.4	0	d__Eukaryota;k__Metazoa;p__Arthropoda;c__Insecta;o__Hymenoptera;f__Orussidae;g__Orussus;s__Orussus_abietinus	90	9	2	24	130	1	107
comp120176_c0_seq1.1.337.minus.YSL3_1	113	EGT39975.1	139.8	1e-30	d__Eukaryota;k__Metazoa;p__Nematoda;c__Chromadorea;o__Rhabditida;f__Rhabditidae;g__Caenorhabditis;s__Caenorhabditis_brenneri	61	24	3	1	113	309	421
comp120182_c0_seq1.29.580.minus.YSL4_1	182	WP_000431299.1	341.7	0	d__Bacteria;k__norank;p__Firmicutes;c__Bacilli;o__Lactobacillales;f__Streptococcaceae;g__Streptococcus;s__Streptococcus_agalactiae	100	0	0	1	182	2	183
comp120212_c0_seq1.1.338.minus.YSL1_1	112	KHN77364.1	173.7	7e-41	d__Eukaryota;k__Metazoa;p__Nematoda;c__Chromadorea;o__Ascaridida;f__Toxocaridae;g__Toxocara;s__Toxocara_canis	79	16	0	1	112	235	346
comp120222_c0_seq1.173.370.plus.YSL3_1	48	XP_012267287.1	89.7	1e-15	NO-TaxID	79	2	0	5	52	377	424
comp12025_c0_seq1.1.1077.minus.YSL1_1	284	KIH69146.1	372.5	0	d__Eukaryota;k__Metazoa;p__Nematoda;c__Chromadorea;o__Rhabditida;f__Ancylostomatidae;g__Ancylostoma;s__Ancylostoma_duodenale	61	72	1	39	322	36	319
comp12026_c0_seq1.106.732.plus.YSL2_1	208	XP_011502095.1	271.2	0	NO-TaxID	65	43	1	1	208	2	209
comp12027_c0_seq1.131.505.plus.YSL3_1	92	XP_012267964.1	107.5	6e-21	d__Eukaryota;k__Metazoa;p__Arthropoda;c__Insecta;o__Hymenoptera;f__Tenthredinidae;g__Athalia;s__Athalia_rosae	55	25	0	17	108	3	94
comp120278_c0_seq1.1.671.minus.YSL4_1	223	XP_015609202.1	384.4	0	d__Eukaryota;k__Metazoa;p__Arthropoda;c__Insecta;o__Hymenoptera;f__Cephidae;g__Cephus;s__Cephus_cinctus	84	17	1	1	223	160	382
comp120292_c0_seq1.4.692.minus.YSL4_1	189	XP_015588982.1	328.9	0	d__Eukaryota;k__Metazoa;p__Arthropoda;c__Insecta;o__Hymenoptera;f__Cephidae;g__Cephus;s__Cephus_cinctus	77	16	0	39	227	1	189
comp12032_c0_seq1.49.456.plus.YSL1_1	75	KHN86431.1	109.4	2e-21	NO-TaxID	73	13	0	1	75	367	441
comp12034_c0_seq1.1.821.minus.YSL3_1	175	XP_012285676.1	129.4	4e-27	d__Eukaryota;k__Metazoa;p__Arthropoda;c__Insecta;o__Hymenoptera;f__Orussidae;g__Orussus;s__Orussus_abietinus	46	70	5	13	187	15	189
comp12043_c0_seq1.99.744.minus.YSL4_1	215	XP_015585773.1	286.2	0	NO-TaxID	68	43	9	2	216	18	232
comp12044_c0_seq2.1.1596.minus.YSL2_1	535	XP_024502365.1	628.6	0	d__Eukaryota;k__Metazoa;p__Arthropoda;c__Insecta;o__Hymenoptera;f__Vespidae;g__Polistes;s__Polistes_dominula	56	142	5	2	536	477	1011
comp120467_c0_seq1.18.598.minus.YSL4_1	192	XP_003397936.1	252.3	0	d__Eukaryota;k__Metazoa;p__Arthropoda;c__Insecta;o__Hymenoptera;f__Apidae;g__Bombus;s__Bombus_terrestris	65	45	1	1	192	116	307
comp120468_c0_seq1.38.286.minus.YSL1_1	79	XP_012152463.1	104.4	5e-20	NO-TaxID	58	17	0	3	81	463	541
comp120548_c0_seq1.83.601.plus.YSL4_1	171	WP_011408354.1	328.6	0	d__Bacteria;k__norank;p__Proteobacteria;c__Gammaproteobacteria;o__Xanthomonadales;f__Xanthomonadaceae;g__Xanthomonas;s__Xanthomonas_oryzae	100	0	0	1	171	471	641
comp120571_c0_seq1.1.581.minus.YSL1_1	49	PIO62344.1	61.2	6e-07	d__Eukaryota;k__Metazoa;p__Arthropoda;c__Insecta;o__Hymenoptera;f__Cephidae;g__Cephus;s__Cephus_cinctus	57	13	1	57	105	19	67
comp120627_c0_seq1.1.318.minus.YSL1_1	93	PAV80359.1	67.4	7e-09	d__Eukaryota;k__Metazoa;p__Arthropoda;c__Insecta;o__Hymenoptera;f__Diprionidae;g__Neodiprion;s__Neodiprion_lecontei	35	40	0	1	93	565	657
comp120647_c0_seq1.1.511.minus.YSL4_1	169	XP_012269596.1	172.6	2e-40	d__Eukaryota;k__Metazoa;p__Arthropoda;c__Insecta;o__Hymenoptera;f__Tenthredinidae;g__Athalia;s__Athalia_rosae	50	47	0	1	169	2	170
comp12066_c0_seq1.1.2629.minus.YSL2_1	303	KHN82231.1	347.4	0	d__Eukaryota;k__Metazoa;p__Nematoda;c__Chromadorea;o__Ascaridida;f__Toxocaridae;g__Toxocara;s__Toxocara_canis	57	79	9	79	381	18	320
comp120694_c0_seq1.91.570.minus.YSL4_1	161	XP_015119153.1	282.3	0	d__Eukaryota;k__Metazoa;p__Arthropoda;c__Insecta;o__Hymenoptera;f__Braconidae;g__Diachasma;s__Diachasma_alloeum	90	11	3	1	161	157	317
comp120805_c0_seq1.1.524.minus.YSL4_1	174	XP_012276956.1	300.8	0	d__Eukaryota;k__Metazoa;p__Arthropoda;c__Insecta;o__Hymenoptera;f__Orussidae;g__Orussus;s__Orussus_abietinus	79	13	0	1	174	179	352
comp120828_c0_seq1.26.547.plus.YSL4_1	169	XP_015593460.1	339.3	0	d__Eukaryota;k__Metazoa;p__Arthropoda;c__Insecta;o__Hymenoptera;f__Cephidae;g__Cephus;s__Cephus_cinctus	98	2	0	1	169	757	925
comp12085_c0_seq1.18.218.plus.YSL1_1	63	XP_015587038.1	96.3	1e-17	NO-TaxID	67	8	0	3	65	464	526
comp12089_c0_seq1.1.515.minus.YSL4_1	170	XP_018315600.1	224.9	0	d__Eukaryota;k__Metazoa;p__Arthropoda;c__Insecta;o__Hymenoptera;f__Formicidae;g__Trachymyrmex;s__Trachymyrmex_zeteki	60	36	0	1	170	463	632
comp120978_c0_seq1.68.577.plus.YSL3_1	168	XP_012280071.1	304.3	0	d__Eukaryota;k__Metazoa;p__Arthropoda;c__Insecta;o__Hymenoptera;f__Orussidae;g__Orussus;s__Orussus_abietinus	84	10	0	1	168	506	673
comp121044_c0_seq1.67.1123.minus.YSL1_1	348	XP_018314738.1	352.1	0	d__Eukaryota;k__Metazoa;p__Arthropoda;c__Insecta;o__Hymenoptera;f__Formicidae;g__Trachymyrmex;s__Trachymyrmex_zeteki	51	104	6	6	353	128	475
comp12107_c0_seq1.1.377.minus.YSL3_1	124	XP_017758466.1	181	4e-43	NO-TaxID	62	24	0	2	125	207	330
comp121116_c0_seq1.6.365.plus.YSL4_1	118	WP_011271386.1	226.9	0	d__Bacteria;k__norank;p__Proteobacteria;c__Alphaproteobacteria;o__Rickettsiales;f__Rickettsiaceae;g__Rickettsia;s__Rickettsia_felis	100	0	0	1	118	2	119
comp121122_c0_seq1.1.1163.minus.YSL4_1	385	XP_012279084.1	457.2	0	d__Eukaryota;k__Metazoa;p__Arthropoda;c__Insecta;o__Hymenoptera;f__Orussidae;g__Orussus;s__Orussus_abietinus	57	76	5	1	385	251	635
comp121135_c0_seq1.1.1790.minus.YSL1_1	596	EJW85084.1	859	0	d__Eukaryota;k__Metazoa;p__Nematoda;c__Chromadorea;o__Spirurida;f__Onchocercidae;g__Wuchereria;s__Wuchereria_bancrofti	69	119	3	1	596	288	883
comp121167_c0_seq1.1.961.minus.YSL1_1	152	XP_012285676.1	119.4	6e-24	NO-TaxID	47	59	4	1	152	36	187
comp121186_c0_seq1.1.813.minus.YSL1_1	247	KHJ95388.1	204.5	0	d__Eukaryota;k__Metazoa;p__Nematoda;c__Chromadorea;o__Rhabditida;f__Cloacinidae;g__Oesophagostomum;s__Oesophagostomum_dentatum	43	90	7	26	272	130	376
comp12122_c0_seq1.32.940.plus.YSL1_1	295	EGT58653.1	352.8	0	d__Eukaryota;k__Metazoa;p__Nematoda;c__Chromadorea;o__Rhabditida;f__Rhabditidae;g__Caenorhabditis;s__Caenorhabditis_brenneri	57	72	3	2	296	3	297
comp12125_c0_seq2.74.382.plus.YSL1_1	70	XP_023304157.1	93.6	9e-17	NO-TaxID	60	20	0	28	97	10	79
comp121256_c0_seq1.1.673.minus.YSL1_1	233	pir||T15542	245	0	d__Eukaryota;k__Metazoa;p__Arthropoda;c__Insecta;o__Hymenoptera;f__Cephidae;g__Cephus;s__Cephus_cinctus	53	81	9	1	233	206	438
comp121348_c0_seq1.1.635.minus.YSL1_1	210	XP_015602588.1	366.3	0	d__Eukaryota;k__Metazoa;p__Arthropoda;c__Insecta;o__Hymenoptera;f__Cephidae;g__Cephus;s__Cephus_cinctus	86	17	0	2	211	181	390
comp12135_c0_seq1.218.502.plus.YSL1_1	89	XP_012287393.1	176.4	1e-41	d__Eukaryota;k__Metazoa;p__Arthropoda;c__Insecta;o__Hymenoptera;f__Orussidae;g__Orussus;s__Orussus_abietinus	92	4	0	1	89	126	214
comp121400_c0_seq1.1.200.minus.YSL1_1	64	XP_015517860.1	84.3	6e-14	NO-TaxID	56	13	0	2	65	594	657
comp12141_c0_seq2.1.185.minus.YSL3_1	58	OAD54523.1	70.5	8e-10	d__Eukaryota;k__Metazoa;p__Arthropoda;c__Insecta;o__Hymenoptera;f__Apidae;g__Eufriesea;s__Eufriesea_mexicana	57	17	0	3	60	57	114
comp121453_c0_seq1.1.186.minus.YSL4_1	61	WP_002947796.1	124	6e-26	d__Bacteria;k__norank;p__Firmicutes;c__Bacilli;o__Lactobacillales;f__Streptococcaceae;g__Streptococcus;s__Streptococcus_thermophilus	100	0	0	1	61	2	62
comp121470_c0_seq1.312.805.minus.YSL4_1	121	XP_015605650.1	148.3	3e-33	d__Eukaryota;k__Metazoa;p__Arthropoda;c__Insecta;o__Hymenoptera;f__Cephidae;g__Cephus;s__Cephus_cinctus	62	39	2	1	121	337	457
comp121473_c0_seq1.1.430.minus.YSL3_1	83	XP_011495812.1	112.1	3e-22	d__Eukaryota;k__Metazoa;p__Arthropoda;c__Insecta;o__Hymenoptera;f__Agaonidae;g__Ceratosolen;s__Ceratosolen_solmsi	66	16	0	1	83	204	286
comp121487_c0_seq1.162.464.plus.YSL4_1	99	1HX5_A	197.2	0	d__Eukaryota;k__Metazoa;p__Arthropoda;c__Insecta;o__Hymenoptera;f__Cephidae;g__Cephus;s__Cephus_cinctus	100	0	0	1	99	1	99
comp1215_c0_seq1.1.371.minus.YSL1_1	70	KMQ92329.1	95.9	2e-17	d__Eukaryota;k__Metazoa;p__Arthropoda;c__Insecta;o__Hymenoptera;f__Formicidae;g__Lasius;s__Lasius_niger	63	15	0	53	122	118	187
comp121527_c0_seq1.1.680.minus.YSL2_1	225	EGI63859.1	458	0	d__Eukaryota;k__Metazoa;p__Arthropoda;c__Insecta;o__Hymenoptera;f__Formicidae;g__Acromyrmex;s__Acromyrmex_echinatior	98	1	0	1	225	93	317
comp121559_c0_seq1.157.1434.minus.YSL3_1	341	KHN86487.1	394.8	0	d__Eukaryota;k__Metazoa;p__Nematoda;c__Chromadorea;o__Ascaridida;f__Toxocaridae;g__Toxocara;s__Toxocara_canis	56	109	3	3	343	3	343
comp12156_c0_seq1.1.466.minus.YSL4_1	154	XP_015587430.1	239.6	0	d__Eukaryota;k__Metazoa;p__Arthropoda;c__Insecta;o__Hymenoptera;f__Cephidae;g__Cephus;s__Cephus_cinctus	77	20	0	1	154	111	264
comp121562_c0_seq1.83.784.minus.YSL1_1	228	XP_013298509.1	336.3	0	d__Eukaryota;k__Metazoa;p__Nematoda;c__Chromadorea;o__Rhabditida;f__Ancylostomatidae;g__Necator;s__Necator_americanus	67	34	3	1	228	46	273
comp12158_c0_seq1.26.367.plus.YSL1_1	112	XP_017797140.1	194.5	0	d__Eukaryota;k__Metazoa;p__Arthropoda;c__Insecta;o__Hymenoptera;f__Apidae;g__Habropoda;s__Habropoda_laboriosa	80	12	1	2	113	390	501
comp121597_c0_seq1.1.324.minus.YSL1_1	108	XP_015604930.1	145.2	3e-32	d__Eukaryota;k__Metazoa;p__Arthropoda;c__Insecta;o__Hymenoptera;f__Cephidae;g__Cephus;s__Cephus_cinctus	69	20	1	1	108	3593	3700
comp121598_c0_seq1.168.428.plus.YSL3_1	74	XP_012137028.1	142.5	2e-31	d__Eukaryota;k__Metazoa;p__Arthropoda;c__Insecta;o__Hymenoptera;f__Megachilidae;g__Megachile;s__Megachile_rotundata	89	4	0	2	75	214	287
comp1216_c0_seq1.1.302.minus.YSL3_1	87	ORX93529.1	108.6	3e-21	d__Eukaryota;k__Metazoa;p__Nematoda;c__Chromadorea;o__Ascaridida;f__Toxocaridae;g__Toxocara;s__Toxocara_canis	53	19	0	12	98	98	184
comp121616_c0_seq1.1.281.minus.YSL4_1	92	XP_011148070.1	163.7	7e-38	d__Eukaryota;k__Metazoa;p__Arthropoda;c__Insecta;o__Hymenoptera;f__Formicidae;g__Harpegnathos;s__Harpegnathos_saltator	73	6	0	1	92	33	124
comp121619_c0_seq1.195.542.plus.YSL2_1	112	XP_012251522.1	131	5e-28	d__Eukaryota;k__Metazoa;p__Arthropoda;c__Insecta;o__Hymenoptera;f__Tenthredinidae;g__Athalia;s__Athalia_rosae	51	30	0	1	112	68	179
comp121696_c0_seq1.1.994.minus.YSL2_1	327	XP_017789536.1	341.3	0	d__Eukaryota;k__Metazoa;p__Arthropoda;c__Insecta;o__Hymenoptera;f__Apidae;g__Habropoda;s__Habropoda_laboriosa	50	85	0	3	329	318	644
comp121737_c0_seq1.296.1000.minus.YSL3_1	235	XP_015509215.1	283.1	0	d__Eukaryota;k__Metazoa;p__Arthropoda;c__Insecta;o__Hymenoptera;f__Diprionidae;g__Neodiprion;s__Neodiprion_lecontei	57	67	4	1	235	48	282
comp12177_c0_seq2.1.886.minus.YSL1_1	275	OZG07764.1	391.3	0	NO-TaxID	67	46	3	15	289	1	275
comp121793_c0_seq1.34.687.plus.YSL4_1	204	XP_012279143.1	391.3	0	d__Eukaryota;k__Metazoa;p__Arthropoda;c__Insecta;o__Hymenoptera;f__Orussidae;g__Orussus;s__Orussus_abietinus	91	11	0	1	204	316	519
comp121800_c0_seq1.1.531.minus.YSL2_1	176	XP_024506163.1	211.1	0	d__Eukaryota;k__Metazoa;p__Nematoda;c__Chromadorea;o__Ascaridida;f__Toxocaridae;g__Toxocara;s__Toxocara_canis	60	48	0	1	176	1598	1773
comp121827_c0_seq1.152.418.plus.YSL2_1	68	XP_006145801.1	61.6	4e-07	NO-TaxID	44	25	0	20	87	275	342
comp121975_c0_seq1.1.483.minus.YSL3_1	160	KHN77396.1	169.9	1e-39	d__Eukaryota;k__Metazoa;p__Nematoda;c__Chromadorea;o__Ascaridida;f__Toxocaridae;g__Toxocara;s__Toxocara_canis	52	48	0	1	160	957	1116
comp121990_c0_seq1.276.773.plus.YSL4_1	66	XP_017892959.1	75.5	3e-11	d__Eukaryota;k__Metazoa;p__Arthropoda;c__Insecta;o__Hymenoptera;f__Apidae;g__Ceratina;s__Ceratina_calcarata	56	13	0	1	66	132	197
comp122061_c0_seq1.72.364.minus.YSL3_1	96	OAD52757.1	173.7	7e-41	d__Eukaryota;k__Metazoa;p__Arthropoda;c__Insecta;o__Hymenoptera;f__Apidae;g__Eufriesea;s__Eufriesea_mexicana	84	8	0	1	96	485	580
comp122088_c0_seq1.1.427.minus.YSL2_1	141	YP_874574.1	290	0	d__Eukaryota;k__norank;p__Bacillariophyta;c__Coscinodiscophyceae;o__Thalassiosirales;f__Thalassiosiraceae;g__Thalassiosira;s__Thalassiosira_pseudonana	100	0	0	1	141	128	268
comp122099_c0_seq1.216.530.plus.YSL3_1	99	XP_015603029.1	133.3	1e-28	d__Eukaryota;k__Metazoa;p__Arthropoda;c__Insecta;o__Hymenoptera;f__Cephidae;g__Cephus;s__Cephus_cinctus	56	18	0	1	99	326	424
comp12213_c0_seq2.47.409.minus.YSL2_1	104	XP_014477352.1	188.7	1e-45	d__Eukaryota;k__Metazoa;p__Arthropoda;c__Insecta;o__Hymenoptera;f__Formicidae;g__Dinoponera;s__Dinoponera_quadriceps	86	9	0	1	104	2080	2183
comp122214_c0_seq1.1.933.minus.YSL2_1	229	CDJ80772.1	115.5	8e-23	d__Eukaryota;k__Metazoa;p__Nematoda;c__Chromadorea;o__Rhabditida;f__Haemonchidae;g__Haemonchus;s__Haemonchus_contortus	32	99	9	54	282	54	282
comp122230_c0_seq1.1.1001.minus.YSL2_1	332	XP_014479842.1	572	0	d__Eukaryota;k__Metazoa;p__Arthropoda;c__Insecta;o__Hymenoptera;f__Formicidae;g__Dinoponera;s__Dinoponera_quadriceps	81	31	1	1	332	150	481
comp122237_c0_seq1.1.351.minus.YSL2_1	93	XP_015606255.1	149.1	2e-33	d__Eukaryota;k__Metazoa;p__Arthropoda;c__Insecta;o__Hymenoptera;f__Cephidae;g__Cephus;s__Cephus_cinctus	74	4	0	1	93	1839	1931
comp122252_c0_seq1.408.875.minus.YSL1_1	154	EFN64860.1	344	0	NO-TaxID	99	0	0	1	154	1	154
comp122287_c0_seq1.1.334.minus.YSL2_1	106	XP_015522604.1	205.7	0	d__Eukaryota;k__Metazoa;p__Arthropoda;c__Insecta;o__Hymenoptera;f__Diprionidae;g__Neodiprion;s__Neodiprion_lecontei	86	6	0	6	111	112	217
comp12244_c0_seq2.76.1319.minus.YSL2_1	415	XP_015589342.1	487.3	0	d__Eukaryota;k__Metazoa;p__Arthropoda;c__Insecta;o__Hymenoptera;f__Cephidae;g__Cephus;s__Cephus_cinctus	61	105	9	1	415	54	468
comp122512_c0_seq1.1.528.minus.YSL1_1	172	XP_013293457.1	207.6	0	d__Eukaryota;k__Metazoa;p__Nematoda;c__Chromadorea;o__Rhabditida;f__Ancylostomatidae;g__Necator;s__Necator_americanus	60	47	1	1	172	72	243
comp122571_c0_seq1.1.514.minus.YSL1_1	148	EFN61573.1	174.9	3e-41	d__Eukaryota;k__Metazoa;p__Arthropoda;c__Insecta;o__Hymenoptera;f__Formicidae;g__Camponotus;s__Camponotus_floridanus	59	34	4	24	171	18	165
comp12269_c0_seq2.9.794.plus.YSL1_1	260	XP_012288272.1	516.5	0	d__Eukaryota;k__Metazoa;p__Arthropoda;c__Insecta;o__Hymenoptera;f__Orussidae;g__Orussus;s__Orussus_abietinus	98	3	0	1	260	202	461
comp122711_c0_seq1.1.342.minus.YSL3_1	113	XP_015524940.1	231.9	0	d__Eukaryota;k__Metazoa;p__Arthropoda;c__Insecta;o__Hymenoptera;f__Diprionidae;g__Neodiprion;s__Neodiprion_lecontei	97	0	0	1	113	41	153
comp122720_c0_seq1.1.425.minus.YSL1_1	82	EYC21139.1	100.5	8e-19	NO-TaxID	57	23	3	60	141	388	469
comp122771_c0_seq1.76.648.minus.YSL1_1	188	NP_741567.1	216.1	0	NO-TaxID	54	46	1	1	188	893	1080
comp122925_c0_seq1.23.507.minus.YSL2_1	159	CDQ02226.1	191	0	d__Eukaryota;k__Metazoa;p__Nematoda;c__Chromadorea;o__Spirurida;f__Onchocercidae;g__Brugia;s__Brugia_malayi	58	36	1	1	159	80	238
comp12293_c0_seq1.12.368.plus.YSL4_1	93	XP_015599793.1	169.1	2e-39	d__Eukaryota;k__Metazoa;p__Arthropoda;c__Insecta;o__Hymenoptera;f__Cephidae;g__Cephus;s__Cephus_cinctus	86	5	0	1	93	171	263
comp122983_c0_seq1.1.946.minus.YSL1_1	316	KHN74643.1	542.7	0	d__Eukaryota;k__Metazoa;p__Nematoda;c__Chromadorea;o__Ascaridida;f__Toxocaridae;g__Toxocara;s__Toxocara_canis	80	26	1	1	316	2716	3031
comp122994_c0_seq1.1.357.minus.YSL1_1	118	XP_015603649.1	166	1e-38	d__Eukaryota;k__Metazoa;p__Arthropoda;c__Insecta;o__Hymenoptera;f__Cephidae;g__Cephus;s__Cephus_cinctus	70	18	1	1	118	345	462
comp12302_c0_seq1.10.342.plus.YSL2_1	98	KHN77928.1	148.7	2e-33	d__Eukaryota;k__Metazoa;p__Nematoda;c__Chromadorea;o__Ascaridida;f__Toxocaridae;g__Toxocara;s__Toxocara_canis	77	10	0	1	98	2	99
comp12302_c0_seq2.10.432.plus.YSL2_1	119	KHN77928.1	188.7	1e-45	d__Eukaryota;k__Metazoa;p__Nematoda;c__Chromadorea;o__Ascaridida;f__Toxocaridae;g__Toxocara;s__Toxocara_canis	78	10	0	1	119	2	120
comp123041_c0_seq1.675.902.minus.YSL4_1	63	XP_019698010.1	105.9	2e-20	d__Bacteria;k__norank;p__Firmicutes;c__Bacilli;o__Lactobacillales;f__Streptococcaceae;g__Streptococcus;s__Streptococcus_thermophilus	79	4	0	1	63	81	143
comp123132_c0_seq1.1.558.minus.YSL3_1	178	PIO68473.1	194.1	0	d__Eukaryota;k__Metazoa;p__Arthropoda;c__Insecta;o__Hymenoptera;f__Megachilidae;g__Megachile;s__Megachile_rotundata	58	45	3	8	185	219	396
comp123228_c0_seq1.6.1055.plus.YSL1_1	184	KHN86937.1	129	9e-27	d__Eukaryota;k__Metazoa;p__Nematoda;c__Chromadorea;o__Ascaridida;f__Toxocaridae;g__Toxocara;s__Toxocara_canis	34	69	5	168	351	192	375
comp123247_c0_seq1.160.936.minus.YSL1_1	240	XP_003147336.1	394.8	0	d__Eukaryota;k__Metazoa;p__Nematoda;c__Chromadorea;o__Spirurida;f__Onchocercidae;g__Loa;s__Loa_loa	75	29	0	18	257	8	247
comp1233_c0_seq1.1.432.minus.YSL4_1	143	XP_012271492.1	202.6	0	d__Eukaryota;k__Metazoa;p__Arthropoda;c__Insecta;o__Hymenoptera;f__Orussidae;g__Orussus;s__Orussus_abietinus	66	26	0	1	143	374	516
comp123301_c0_seq1.1.914.minus.YSL3_1	308	XP_015585823.1	449.9	0	d__Eukaryota;k__Metazoa;p__Arthropoda;c__Insecta;o__Hymenoptera;f__Cephidae;g__Cephus;s__Cephus_cinctus	73	49	6	1	308	975	1282
comp12334_c0_seq2.131.753.minus.YSL1_1	142	XP_015607357.1	214.5	0	d__Eukaryota;k__Metazoa;p__Arthropoda;c__Insecta;o__Hymenoptera;f__Cephidae;g__Cephus;s__Cephus_cinctus	75	17	0	61	202	38	179
comp123354_c0_seq1.77.652.plus.YSL1_1	192	OZC09155.1	317.8	0	d__Eukaryota;k__Metazoa;p__Nematoda;c__Chromadorea;o__Rhabditida;f__Haemonchidae;g__Haemonchus;s__Haemonchus_contortus	81	21	2	1	192	2	193
comp123364_c0_seq1.1.459.minus.YSL2_1	153	OAD58423.1	290.4	0	d__Eukaryota;k__Metazoa;p__Arthropoda;c__Insecta;o__Hymenoptera;f__Apidae;g__Eufriesea;s__Eufriesea_mexicana	84	10	1	1	153	1561	1713
comp12338_c0_seq1.94.1083.plus.YSL4_1	331	XP_015592826.1	469.5	0	d__Eukaryota;k__Metazoa;p__Arthropoda;c__Insecta;o__Hymenoptera;f__Cephidae;g__Cephus;s__Cephus_cinctus	71	50	7	1	331	2	332
comp123402_c0_seq1.278.695.minus.YSL4_1	105	XP_012270705.1	164.9	3e-38	d__Eukaryota;k__Metazoa;p__Arthropoda;c__Insecta;o__Hymenoptera;f__Orussidae;g__Orussus;s__Orussus_abietinus	74	19	0	29	133	15	119
comp123417_c0_seq1.50.357.minus.YSL1_1	100	XP_011305289.1	191.4	0	d__Eukaryota;k__Metazoa;p__Arthropoda;c__Insecta;o__Hymenoptera;f__Braconidae;g__Fopius;s__Fopius_arisanus	92	3	0	1	100	188	287
comp12342_c0_seq1.1.1213.minus.YSL1_1	403	KXK49930.1	802.4	0	d__Bacteria;k__norank;p__Proteobacteria;c__Betaproteobacteria;o__Nitrosomonadales;f__Nitrosomonadaceae;g__Nitrosomonas;s__Nitrosomonas_europaea	95	10	0	1	403	2	404
comp123458_c0_seq1.59.1206.minus.YSL4_1	270	XP_015599466.1	354.4	0	d__Eukaryota;k__Metazoa;p__Arthropoda;c__Insecta;o__Hymenoptera;f__Cephidae;g__Cephus;s__Cephus_cinctus	67	59	0	1	270	136	405
comp123469_c0_seq1.32.313.minus.YSL3_1	91	XP_012136854.1	159.1	2e-36	d__Eukaryota;k__Metazoa;p__Arthropoda;c__Insecta;o__Hymenoptera;f__Megachilidae;g__Megachile;s__Megachile_rotundata	84	8	0	1	91	472	562
comp123479_c0_seq1.415.562.minus.YSL3_1	38	XP_015588329.1	71.2	5e-10	d__Eukaryota;k__Metazoa;p__Arthropoda;c__Insecta;o__Hymenoptera;f__Cephidae;g__Cephus;s__Cephus_cinctus	84	3	0	1	38	488	525
comp12350_c0_seq1.1.289.minus.YSL3_1	72	XP_015595315.1	115.5	2e-23	d__Eukaryota;k__Metazoa;p__Arthropoda;c__Insecta;o__Hymenoptera;f__Cephidae;g__Cephus;s__Cephus_cinctus	75	10	0	24	95	17	88
comp12350_c0_seq1.199.651.plus.YSL1_1	145	KOX68863.1	237.7	0	d__Eukaryota;k__Metazoa;p__Arthropoda;c__Insecta;o__Hymenoptera;f__Apidae;g__Melipona;s__Melipona_quadrifasciata	77	16	0	1	145	327	471
comp123507_c0_seq1.1.494.minus.YSL2_1	163	KHN70988.1	133.3	1e-28	d__Eukaryota;k__Metazoa;p__Nematoda;c__Chromadorea;o__Ascaridida;f__Toxocaridae;g__Toxocara;s__Toxocara_canis	43	54	0	1	163	1233	1395
comp123522_c0_seq1.1.512.minus.YSL3_1	169	XP_015608914.1	354.4	0	d__Eukaryota;k__Metazoa;p__Arthropoda;c__Insecta;o__Hymenoptera;f__Cephidae;g__Cephus;s__Cephus_cinctus	93	6	0	1	169	29	197
comp123528_c0_seq1.1.312.minus.YSL4_1	80	XP_012263116.1	154.5	4e-35	d__Eukaryota;k__Metazoa;p__Arthropoda;c__Insecta;o__Hymenoptera;f__Tenthredinidae;g__Athalia;s__Athalia_rosae	91	5	0	24	103	3	82
comp123532_c0_seq1.1.485.minus.YSL4_1	161	XP_015590237.1	297	0	d__Eukaryota;k__Metazoa;p__Arthropoda;c__Insecta;o__Hymenoptera;f__Cephidae;g__Cephus;s__Cephus_cinctus	81	12	0	1	161	277	437
comp123550_c0_seq1.292.507.plus.YSL3_1	57	XP_015518329.1	109	2e-21	d__Eukaryota;k__Metazoa;p__Arthropoda;c__Insecta;o__Hymenoptera;f__Diprionidae;g__Neodiprion;s__Neodiprion_lecontei	93	2	0	1	57	1594	1650
comp12359_c0_seq1.1.1533.minus.YSL1_1	510	XP_015588745.1	687.6	0	d__Eukaryota;k__Metazoa;p__Arthropoda;c__Insecta;o__Hymenoptera;f__Cephidae;g__Cephus;s__Cephus_cinctus	67	108	0	1	510	702	1211
comp123592_c0_seq1.1.709.minus.YSL2_1	184	KMQ91037.1	141.7	6e-31	d__Eukaryota;k__Metazoa;p__Arthropoda;c__Insecta;o__Hymenoptera;f__Formicidae;g__Lasius;s__Lasius_niger	43	69	16	14	197	36	219
comp123637_c0_seq1.26.481.plus.YSL3_1	141	XP_015608072.1	268.9	0	d__Eukaryota;k__Metazoa;p__Arthropoda;c__Insecta;o__Hymenoptera;f__Cephidae;g__Cephus;s__Cephus_cinctus	89	6	0	1	141	48	188
comp12366_c0_seq1.1.369.minus.YSL4_1	122	XP_015600905.1	236.1	0	d__Eukaryota;k__Metazoa;p__Arthropoda;c__Insecta;o__Hymenoptera;f__Cephidae;g__Cephus;s__Cephus_cinctus	92	2	0	1	122	270	391
comp123665_c0_seq1.51.370.minus.YSL4_1	105	XP_015589029.1	90.1	1e-15	d__Eukaryota;k__Metazoa;p__Arthropoda;c__Insecta;o__Hymenoptera;f__Cephidae;g__Cephus;s__Cephus_cinctus	43	39	2	1	105	1451	1555
comp123687_c0_seq1.1.2053.minus.YSL2_1	690	PAV70272.1	1004.2	0	d__Eukaryota;k__Metazoa;p__Nematoda;c__Chromadorea;o__Ascaridida;f__Toxocaridae;g__Toxocara;s__Toxocara_canis	65	138	17	1	690	52	741
comp123698_c0_seq1.16.204.plus.YSL4_1	61	WP_003413950.1	125.2	3e-26	d__Bacteria;k__norank;p__Actinobacteria;c__Actinobacteria;o__Corynebacteriales;f__Mycobacteriaceae;g__Mycobacterium;s__norank	100	0	0	1	61	2	62
comp123706_c0_seq1.1.351.minus.YSL4_1	116	XP_015524106.1	134	6e-29	d__Eukaryota;k__Metazoa;p__Arthropoda;c__Insecta;o__Hymenoptera;f__Diprionidae;g__Neodiprion;s__Neodiprion_lecontei	56	31	0	1	116	305	420
comp12372_c0_seq1.148.1145.minus.YSL1_1	300	KHN74992.1	466.8	0	NO-TaxID	71	38	0	31	330	101	400
comp123734_c0_seq1.22.258.plus.YSL4_1	77	XP_015177885.1	113.6	9e-23	d__Eukaryota;k__Metazoa;p__Arthropoda;c__Insecta;o__Hymenoptera;f__Vespidae;g__Polistes;s__Polistes_dominula	71	14	2	1	77	2	78
comp12375_c0_seq1.16.426.plus.YSL4_1	118	XP_015589576.1	204.9	0	d__Eukaryota;k__Metazoa;p__Arthropoda;c__Insecta;o__Hymenoptera;f__Cephidae;g__Cephus;s__Cephus_cinctus	78	10	0	1	118	437	554
comp123775_c0_seq1.7.468.plus.YSL1_1	115	KHN83941.1	78.2	4e-12	d__Eukaryota;k__Metazoa;p__Nematoda;c__Chromadorea;o__Ascaridida;f__Toxocaridae;g__Toxocara;s__Toxocara_canis	32	49	3	11	125	135	249
comp123783_c0_seq1.1.551.minus.YSL2_1	174	XP_011205118.2	186.4	1e-44	d__Eukaryota;k__Metazoa;p__Nematoda;c__Chromadorea;o__Ascaridida;f__Toxocaridae;g__Toxocara;s__Toxocara_canis	51	44	0	7	180	405	578
comp123815_c0_seq1.70.444.plus.YSL3_1	60	KZC05717.1	57.4	7e-06	d__Eukaryota;k__Metazoa;p__Arthropoda;c__Insecta;o__Hymenoptera;f__Halictidae;g__Dufourea;s__Dufourea_novaeangliae	43	27	0	10	69	222	281
comp123828_c0_seq1.155.721.plus.YSL3_1	184	KMQ89327.1	250.4	0	d__Eukaryota;k__Metazoa;p__Arthropoda;c__Insecta;o__Hymenoptera;f__Formicidae;g__Lasius;s__Lasius_niger	61	38	5	3	186	693	876
comp12385_c0_seq1.1.1596.minus.YSL1_1	248	KHN74322.1	219.9	0	d__Eukaryota;k__Metazoa;p__Nematoda;c__Chromadorea;o__Ascaridida;f__Toxocaridae;g__Toxocara;s__Toxocara_canis	44	87	3	31	278	25	272
comp123857_c0_seq1.172.393.plus.YSL4_1	62	WP_011271662.1	120.6	7e-25	d__Bacteria;k__norank;p__Proteobacteria;c__Alphaproteobacteria;o__Rickettsiales;f__Rickettsiaceae;g__Rickettsia;s__Rickettsia_felis	98	1	0	1	62	122	183
comp12386_c0_seq1.74.880.plus.YSL1_1	268	XP_017486623.1	292.7	0	d__Eukaryota;k__Metazoa;p__Arthropoda;c__Insecta;o__Diptera;f__Tephritidae;g__Rhagoletis;s__Rhagoletis_zephyria	56	74	7	2	269	40	307
comp12389_c0_seq1.141.3806.plus.YSL1_1	1220	XP_015595082.1	2286.9	0	d__Eukaryota;k__Metazoa;p__Arthropoda;c__Insecta;o__Hymenoptera;f__Cephidae;g__Cephus;s__Cephus_cinctus	95	29	1	1	1220	752	1971
comp123912_c0_seq1.1.413.minus.YSL2_1	120	XP_015603004.1	125.9	2e-26	d__Eukaryota;k__Metazoa;p__Arthropoda;c__Insecta;o__Hymenoptera;f__Cephidae;g__Cephus;s__Cephus_cinctus	50	34	0	18	137	239	358
comp123922_c0_seq1.9.446.plus.YSL1_1	94	PAV57030.1	117.9	5e-24	d__Eukaryota;k__Metazoa;p__Nematoda;c__Chromadorea;o__Ascaridida;f__Toxocaridae;g__Toxocara;s__Toxocara_canis	54	18	0	50	143	393	486
comp123938_c0_seq1.14.301.plus.YSL3_1	74	XP_011310655.1	136.3	1e-29	d__Eukaryota;k__Metazoa;p__Arthropoda;c__Insecta;o__Hymenoptera;f__Braconidae;g__Fopius;s__Fopius_arisanus	81	9	0	21	94	251	324
comp123961_c0_seq1.2.214.plus.YSL3_1	69	XP_015609578.1	110.2	1e-21	d__Eukaryota;k__Metazoa;p__Arthropoda;c__Insecta;o__Hymenoptera;f__Cephidae;g__Cephus;s__Cephus_cinctus	71	7	0	1	69	516	584
comp123973_c0_seq1.1.573.minus.YSL4_1	192	XP_015433987.1	296.2	0	d__Eukaryota;k__Metazoa;p__Arthropoda;c__Insecta;o__Hymenoptera;f__Halictidae;g__Dufourea;s__Dufourea_novaeangliae	81	26	3	1	192	148	339
comp123992_c0_seq1.514.940.minus.YSL1_1	142	KMQ89530.1	186	1e-44	d__Eukaryota;k__Metazoa;p__Arthropoda;c__Insecta;o__Hymenoptera;f__Formicidae;g__Lasius;s__Lasius_niger	61	34	1	1	142	336	477
comp124023_c0_seq1.148.586.minus.YSL3_1	140	XP_014606009.1	214.5	0	d__Eukaryota;k__Metazoa;p__Arthropoda;c__Insecta;o__Hymenoptera;f__Vespidae;g__Polistes;s__Polistes_canadensis	71	26	0	1	140	243	382
comp124027_c0_seq1.1.892.minus.YSL1_1	289	XP_024510683.1	472.6	0	d__Eukaryota;k__Metazoa;p__Arthropoda;c__Insecta;o__Hymenoptera;f__Cephidae;g__Cephus;s__Cephus_cinctus	73	38	0	1	289	43	331
comp124045_c0_seq1.1.847.minus.YSL1_1	164	XP_021188761.1	199.5	0	d__Eukaryota;k__Metazoa;p__Nematoda;c__Chromadorea;o__Spirurida;f__Onchocercidae;g__Loa;s__Loa_loa	63	39	0	6	169	6	169
comp12408_c0_seq1.1.1081.minus.YSL2_1	234	XP_002630685.1	295	0	d__Eukaryota;k__Metazoa;p__Nematoda;c__Chromadorea;o__Rhabditida;f__Rhabditidae;g__Caenorhabditis;s__Caenorhabditis_briggsae	57	52	1	5	238	20	253
comp12409_c0_seq1.1.450.minus.YSL4_1	143	AEE62318.1	243.8	0	d__Eukaryota;k__Metazoa;p__Arthropoda;c__Insecta;o__Coleoptera;f__Curculionidae;g__Dendroctonus;s__Dendroctonus_ponderosae	87	11	1	4	146	1	143
comp124096_c0_seq1.298.699.minus.YSL1_1	96	EFN66122.1	91.7	4e-16	d__Eukaryota;k__Metazoa;p__Arthropoda;c__Insecta;o__Hymenoptera;f__Formicidae;g__Camponotus;s__Camponotus_floridanus	45	29	1	37	132	143	238
comp124131_c0_seq1.74.418.plus.YSL2_1	113	KOS25665.1	222.2	0	d__Bacteria;k__norank;p__Firmicutes;c__Bacilli;o__Bacillales;f__Bacillaceae;g__Bacillus;s__Bacillus_anthracis	100	0	0	1	113	3	115
comp124134_c0_seq1.21.346.minus.YSL1_1	112	XP_020601839.1	80.5	8e-13	d__Eukaryota;k__Metazoa;p__Nematoda;c__Chromadorea;o__Tylenchida;f__Aphelenchidae;g__Aphelenchus;s__Aphelenchus_avenae	44	43	6	2	113	157	268
comp124149_c0_seq1.1.338.minus.YSL4_1	112	ABV84730.1	217.2	0	d__Bacteria;k__norank;p__Proteobacteria;c__Alphaproteobacteria;o__Rickettsiales;f__Rickettsiaceae;g__Rickettsia;s__Rickettsia_massiliae	97	0	0	1	112	129	240
comp12415_c0_seq1.105.560.plus.YSL1_1	150	XP_015522700.1	186.8	8e-45	d__Eukaryota;k__Metazoa;p__Arthropoda;c__Insecta;o__Hymenoptera;f__Diprionidae;g__Neodiprion;s__Neodiprion_lecontei	57	35	4	1	150	2	151
comp124165_c0_seq1.31.451.minus.YSL4_1	139	OAD52479.1	139.8	1e-30	d__Eukaryota;k__Metazoa;p__Arthropoda;c__Insecta;o__Hymenoptera;f__Apidae;g__Eufriesea;s__Eufriesea_mexicana	52	41	1	2	140	745	883
comp124184_c0_seq1.1.351.minus.YSL1_1	116	KHN78517.1	120.9	5e-25	d__Eukaryota;k__Metazoa;p__Nematoda;c__Chromadorea;o__Ascaridida;f__Toxocaridae;g__Toxocara;s__Toxocara_canis	52	35	1	1	116	95	210
comp124206_c0_seq1.1.1109.minus.YSL2_1	325	XP_021379019.1	168.7	1e-38	d__Eukaryota;k__Metazoa;p__Arthropoda;c__Insecta;o__Hymenoptera;f__Cephidae;g__Cephus;s__Cephus_cinctus	36	162	16	42	366	128	452
comp124206_c0_seq1.1.513.minus.YSL1_1	169	EZA58258.1	254.2	0	d__Eukaryota;k__Metazoa;p__Arthropoda;c__Insecta;o__Hymenoptera;f__Formicidae;g__Cerapachys;s__Cerapachys_biroi	77	23	0	1	169	1245	1413
comp124210_c0_seq1.71.421.minus.YSL1_1	110	XP_001893569.1	62.8	2e-07	d__Eukaryota;k__Metazoa;p__Nematoda;c__Chromadorea;o__Spirurida;f__Onchocercidae;g__Brugia;s__Brugia_malayi	30	51	1	1	110	195	304
comp124214_c0_seq1.60.644.plus.YSL3_1	183	XP_015590861.1	299.3	0	d__Eukaryota;k__Metazoa;p__Arthropoda;c__Insecta;o__Hymenoptera;f__Cephidae;g__Cephus;s__Cephus_cinctus	73	26	0	11	193	464	646
comp12424_c0_seq1.49.903.plus.YSL1_1	278	KHN86682.1	352.4	0	d__Eukaryota;k__Metazoa;p__Nematoda;c__Chromadorea;o__Ascaridida;f__Toxocaridae;g__Toxocara;s__Toxocara_canis	61	65	5	2	279	33	310
comp124283_c0_seq1.37.528.plus.YSL4_1	161	KKB96223.1	260.4	0	d__Bacteria;k__norank;p__Proteobacteria;c__Alphaproteobacteria;o__Rickettsiales;f__norank;g__Candidatus_Arcanobacter;s__Candidatus_Arcanobacter_lacustris	75	17	0	2	162	18	178
comp12432_c0_seq1.54.357.minus.YSL4_1	81	XP_011307883.1	109	2e-21	d__Eukaryota;k__Metazoa;p__Arthropoda;c__Insecta;o__Hymenoptera;f__Braconidae;g__Fopius;s__Fopius_arisanus	65	19	0	1	81	230	310
comp12443_c0_seq1.177.1564.minus.YSL1_1	458	CDJ89050.1	446.4	0	d__Eukaryota;k__Metazoa;p__Nematoda;c__Chromadorea;o__Rhabditida;f__Haemonchidae;g__Haemonchus;s__Haemonchus_contortus	52	169	21	6	463	8	465
comp124437_c0_seq1.1.769.minus.YSL1_1	246	KHN70988.1	416	0	d__Eukaryota;k__Metazoa;p__Nematoda;c__Chromadorea;o__Ascaridida;f__Toxocaridae;g__Toxocara;s__Toxocara_canis	80	29	1	12	257	18	263
comp12444_c0_seq1.67.458.minus.YSL1_1	110	KHJ91579.1	131	5e-28	d__Eukaryota;k__Metazoa;p__Nematoda;c__Chromadorea;o__Rhabditida;f__Cloacinidae;g__Oesophagostomum;s__Oesophagostomum_dentatum	55	30	0	14	123	2	111
comp12449_c0_seq1.25.1094.minus.YSL1_1	324	KHN76504.1	312.8	0	d__Eukaryota;k__Metazoa;p__Nematoda;c__Chromadorea;o__Ascaridida;f__Toxocaridae;g__Toxocara;s__Toxocara_canis	47	99	3	27	350	15	338
comp12455_c0_seq1.89.799.plus.YSL3_1	223	XP_015589457.1	214.5	0	d__Eukaryota;k__Metazoa;p__Arthropoda;c__Insecta;o__Hymenoptera;f__Cephidae;g__Cephus;s__Cephus_cinctus	53	77	5	2	224	669	891
comp124576_c0_seq1.127.642.plus.YSL1_1	118	XP_013305808.1	178.7	2e-42	d__Eukaryota;k__Metazoa;p__Nematoda;c__Chromadorea;o__Rhabditida;f__Ancylostomatidae;g__Necator;s__Necator_americanus	69	20	0	1	118	125	242
comp12459_c0_seq1.1.869.minus.YSL4_1	268	XP_015117534.1	493.4	0	d__Eukaryota;k__Metazoa;p__Arthropoda;c__Insecta;o__Hymenoptera;f__Braconidae;g__Diachasma;s__Diachasma_alloeum	84	17	0	1	268	3439	3706
comp12460_c0_seq1.1.573.minus.YSL3_1	193	XP_015509542.1	254.2	0	d__Eukaryota;k__Metazoa;p__Arthropoda;c__Insecta;o__Hymenoptera;f__Diprionidae;g__Neodiprion;s__Neodiprion_lecontei	65	35	3	1	193	99	291
comp12460_c0_seq1.85.678.minus.YSL1_1	176	KHN75689.1	241.1	0	d__Eukaryota;k__Metazoa;p__Nematoda;c__Chromadorea;o__Ascaridida;f__Toxocaridae;g__Toxocara;s__Toxocara_canis	64	36	2	23	198	16	191
comp124606_c0_seq1.1.321.minus.YSL4_1	106	AAM90929.1	219.2	0	NO-TaxID	100	0	0	1	106	2	107
comp124721_c0_seq1.341.670.plus.YSL2_1	104	XP_015608564.1	95.9	2e-17	d__Eukaryota;k__Metazoa;p__Arthropoda;c__Insecta;o__Hymenoptera;f__Cephidae;g__Cephus;s__Cephus_cinctus	48	32	5	1	104	2	105
comp124818_c0_seq1.22.1047.plus.YSL1_1	337	XP_020306541.1	311.2	0	d__Eukaryota;k__Metazoa;p__Arthropoda;c__Insecta;o__Hymenoptera;f__Cephidae;g__Cephus;s__Cephus_cinctus	47	114	5	10	346	10	346
comp124824_c0_seq1.176.781.plus.YSL4_1	166	XP_014226650.1	268.9	0	d__Eukaryota;k__Metazoa;p__Arthropoda;c__Insecta;o__Hymenoptera;f__Trichogrammatidae;g__Trichogramma;s__Trichogramma_pretiosum	76	27	0	26	191	20	185
comp12488_c0_seq1.173.439.minus.YSL4_1	82	XP_015108882.1	97.1	8e-18	d__Eukaryota;k__Metazoa;p__Arthropoda;c__Insecta;o__Hymenoptera;f__Braconidae;g__Diachasma;s__Diachasma_alloeum	49	19	0	6	87	20	101
comp124892_c0_seq1.23.460.plus.YSL1_1	134	KHN72278.1	131	5e-28	NO-TaxID	51	42	1	11	144	88	221
comp124897_c0_seq1.1.1054.minus.YSL2_1	354	XP_014469560.1	439.9	0	d__Eukaryota;k__Metazoa;p__Arthropoda;c__Insecta;o__Hymenoptera;f__Formicidae;g__Dinoponera;s__Dinoponera_quadriceps	59	86	8	1	354	246	599
comp12496_c0_seq1.1.1219.minus.YSL1_1	44	KHN88752.1	70.9	4e-09	d__Eukaryota;k__Metazoa;p__Nematoda;c__Chromadorea;o__Ascaridida;f__Toxocaridae;g__Toxocara;s__Toxocara_canis	75	6	1	186	229	301	344
comp12497_c0_seq1.184.465.plus.YSL3_1	62	XP_015594201.1	75.1	3e-11	d__Eukaryota;k__Metazoa;p__Arthropoda;c__Insecta;o__Hymenoptera;f__Cephidae;g__Cephus;s__Cephus_cinctus	58	16	0	31	92	5	66
comp125034_c0_seq1.1.659.minus.YSL4_1	223	XP_015122319.1	193.4	0	d__Eukaryota;k__Metazoa;p__Arthropoda;c__Insecta;o__Hymenoptera;f__Braconidae;g__Diachasma;s__Diachasma_alloeum	48	84	5	1	223	81	303
comp125048_c0_seq1.1.360.minus.YSL1_1	119	XP_020306287.1	149.1	2e-33	d__Eukaryota;k__Metazoa;p__Nematoda;c__Chromadorea;o__Ascaridida;f__Toxocaridae;g__Toxocara;s__Toxocara_canis	62	32	1	2	120	13	131
comp125060_c0_seq1.1.345.minus.YSL2_1	114	WP_000766080.1	229.6	0	d__Bacteria;k__norank;p__Firmicutes;c__Bacilli;o__norank;f__norank;g__norank;s__norank	100	0	0	1	114	2	115
comp1251_c0_seq1.6.248.plus.YSL3_1	79	XP_015587914.1	147.1	7e-33	d__Eukaryota;k__Metazoa;p__Arthropoda;c__Insecta;o__Hymenoptera;f__Cephidae;g__Cephus;s__Cephus_cinctus	87	5	0	1	79	714	792
comp125158_c0_seq1.1.570.minus.YSL2_1	189	XP_003706827.1	291.2	0	d__Eukaryota;k__Metazoa;p__Arthropoda;c__Insecta;o__Hymenoptera;f__Megachilidae;g__Megachile;s__Megachile_rotundata	72	29	2	1	189	190	378
comp125166_c0_seq1.70.309.minus.YSL2_1	78	EEL89952.1	154.1	6e-35	d__Bacteria;k__norank;p__Firmicutes;c__Bacilli;o__Bacillales;f__Bacillaceae;g__Bacillus;s__Bacillus_cereus	100	0	0	1	78	156	233
comp125261_c0_seq1.27.446.plus.YSL3_1	138	XP_012257553.1	260.4	0	d__Eukaryota;k__Metazoa;p__Arthropoda;c__Insecta;o__Hymenoptera;f__Tenthredinidae;g__Athalia;s__Athalia_rosae	90	7	0	1	138	361	498
comp125268_c0_seq1.1.363.minus.YSL1_1	94	XP_015586667.1	149.4	1e-33	NO-TaxID	76	11	0	1	94	2	95
comp125290_c0_seq1.50.493.minus.YSL4_1	146	XP_015600371.1	296.2	0	NO-TaxID	99	1	0	1	146	13	158
comp125291_c0_seq1.64.351.plus.YSL4_1	94	WP_010420625.1	186	1e-44	d__Bacteria;k__norank;p__Proteobacteria;c__Alphaproteobacteria;o__Rickettsiales;f__Rickettsiaceae;g__Rickettsia;s__norank	99	0	0	1	94	2	95
comp125359_c0_seq1.98.700.minus.YSL3_1	117	XP_014480414.1	146	2e-32	d__Eukaryota;k__Metazoa;p__Arthropoda;c__Insecta;o__Hymenoptera;f__Formicidae;g__Dinoponera;s__Dinoponera_quadriceps	56	28	1	16	132	397	513
comp125387_c0_seq1.142.780.minus.YSL1_1	191	XP_024505221.1	329.3	0	d__Eukaryota;k__Metazoa;p__Arthropoda;c__Insecta;o__Hymenoptera;f__Diprionidae;g__Neodiprion;s__Neodiprion_lecontei	81	18	1	19	209	34	224
comp125431_c0_seq1.1.402.minus.YSL3_1	121	XP_012527848.1	117.5	6e-24	d__Eukaryota;k__Metazoa;p__Arthropoda;c__Insecta;o__Hymenoptera;f__Formicidae;g__Monomorium;s__Monomorium_pharaonis	44	35	2	15	135	16	136
comp12544_c0_seq2.35.1264.plus.YSL1_1	327	EYC45987.1	332.4	0	d__Eukaryota;k__Metazoa;p__Nematoda;c__Chromadorea;o__Rhabditida;f__Ancylostomatidae;g__Ancylostoma;s__Ancylostoma_ceylanicum	51	102	2	4	330	170	496
comp125466_c0_seq1.1.948.minus.YSL1_1	124	AHK09758.1	136.7	4e-29	d__Eukaryota;k__Metazoa;p__Nematoda;c__Chromadorea;o__Tylenchida;f__Meloidogynidae;g__Meloidogyne;s__Meloidogyne_incognita	55	35	1	4	127	47	170
comp125493_c0_seq1.1.318.minus.YSL2_1	110	XP_024510864.1	112.8	1e-22	d__Bacteria;k__norank;p__Firmicutes;c__Bacilli;o__Bacillales;f__Bacillaceae;g__Bacillus;s__Bacillus_cereus	52	34	6	1	110	945	1054
comp125551_c0_seq1.58.456.minus.YSL3_1	113	XP_011881075.1	132.1	2e-28	d__Eukaryota;k__Metazoa;p__Arthropoda;c__Insecta;o__Hymenoptera;f__Formicidae;g__Vollenhovia;s__Vollenhovia_emeryi	59	26	1	4	116	16	128
comp12556_c0_seq2.17.482.minus.YSL2_1	111	XP_024505951.1	132.1	2e-28	d__Eukaryota;k__Metazoa;p__Arthropoda;c__Insecta;o__Hymenoptera;f__Diprionidae;g__Neodiprion;s__Neodiprion_lecontei	55	31	2	1	111	312	422
comp12561_c0_seq2.82.348.plus.YSL4_1	85	XP_011695507.1	134.4	5e-29	d__Eukaryota;k__Metazoa;p__Arthropoda;c__Insecta;o__Hymenoptera;f__Formicidae;g__Wasmannia;s__Wasmannia_auropunctata	74	14	0	1	85	1102	1186
comp125617_c0_seq1.1.393.minus.YSL3_1	130	CDJ84495.1	92.8	2e-16	d__Eukaryota;k__Metazoa;p__Nematoda;c__Chromadorea;o__Rhabditida;f__Haemonchidae;g__Haemonchus;s__Haemonchus_contortus	35	55	2	1	130	524	653
comp125761_c0_seq1.7.783.plus.YSL1_1	254	KMQ86963.1	252.7	0	d__Eukaryota;k__Metazoa;p__Arthropoda;c__Insecta;o__Hymenoptera;f__Formicidae;g__Lasius;s__Lasius_niger	50	75	7	1	254	72	325
comp125804_c0_seq1.1.626.minus.YSL1_1	199	NP_506408.1	269.6	0	d__Eukaryota;k__Metazoa;p__Nematoda;c__Chromadorea;o__Rhabditida;f__Rhabditidae;g__Caenorhabditis;s__Caenorhabditis_elegans	62	35	1	9	207	2	200
comp12582_c0_seq1.220.585.minus.YSL3_1	106	XP_012288636.1	176.8	8e-42	d__Eukaryota;k__Metazoa;p__Arthropoda;c__Insecta;o__Hymenoptera;f__Orussidae;g__Orussus;s__Orussus_abietinus	76	14	0	15	120	421	526
comp12582_c0_seq2.220.682.minus.YSL3_1	153	XP_012288636.1	237.3	0	d__Eukaryota;k__Metazoa;p__Arthropoda;c__Insecta;o__Hymenoptera;f__Orussidae;g__Orussus;s__Orussus_abietinus	71	25	0	1	153	374	526
comp12585_c0_seq1.60.1704.minus.YSL1_1	373	KHN82741.1	616.7	0	d__Eukaryota;k__Metazoa;p__Nematoda;c__Chromadorea;o__Ascaridida;f__Toxocaridae;g__Toxocara;s__Toxocara_canis	77	50	2	1	373	166	538
comp125984_c0_seq1.1.339.minus.YSL3_1	112	KYM77805.1	127.9	4e-27	d__Eukaryota;k__Metazoa;p__Arthropoda;c__Insecta;o__Hymenoptera;f__Formicidae;g__Atta;s__Atta_colombica	52	27	4	1	112	391	502
comp126136_c0_seq1.1.381.minus.YSL1_1	126	XP_024500007.1	195.7	0	d__Eukaryota;k__Metazoa;p__Arthropoda;c__Insecta;o__Hymenoptera;f__Formicidae;g__Vollenhovia;s__Vollenhovia_emeryi	70	15	0	1	126	92	217
comp12616_c0_seq1.71.496.minus.YSL2_1	123	EJW84739.1	188	3e-45	d__Eukaryota;k__Metazoa;p__Nematoda;c__Chromadorea;o__Spirurida;f__Onchocercidae;g__Wuchereria;s__Wuchereria_bancrofti	69	25	0	16	138	27	149
comp12621_c0_seq1.1.566.minus.YSL1_1	181	EGT38987.1	136.7	1e-29	NO-TaxID	39	72	3	8	188	3	183
comp12625_c0_seq1.86.922.plus.YSL2_1	277	XP_017799282.1	460.3	0	d__Eukaryota;k__Metazoa;p__Arthropoda;c__Insecta;o__Hymenoptera;f__Apidae;g__Habropoda;s__Habropoda_laboriosa	80	33	1	1	277	2	278
comp126264_c0_seq1.6.200.plus.YSL3_1	39	XP_011174726.1	67.4	7e-09	d__Eukaryota;k__Metazoa;p__Arthropoda;c__Insecta;o__Hymenoptera;f__Formicidae;g__Solenopsis;s__Solenopsis_invicta	77	5	0	1	39	137	175
comp12632_c0_seq1.7.1065.plus.YSL1_1	185	KHN88142.1	155.6	9e-35	d__Eukaryota;k__Metazoa;p__Nematoda;c__Chromadorea;o__Ascaridida;f__Toxocaridae;g__Toxocara;s__Toxocara_canis	47	67	7	1	185	411	595
comp126324_c0_seq1.1.553.minus.YSL3_1	157	KHN79271.1	173.7	7e-41	d__Eukaryota;k__Metazoa;p__Nematoda;c__Chromadorea;o__Ascaridida;f__Toxocaridae;g__Toxocara;s__Toxocara_canis	49	50	0	1	157	70	226
comp126442_c0_seq1.96.467.plus.YSL2_1	106	CDJ82118.1	158.7	2e-36	d__Eukaryota;k__Metazoa;p__Nematoda;c__Chromadorea;o__Rhabditida;f__Haemonchidae;g__Haemonchus;s__Haemonchus_contortus	62	21	0	1	106	171	276
comp12653_c0_seq1.1.820.minus.YSL2_1	161	XP_015585723.1	251.5	0	d__Eukaryota;k__Metazoa;p__Arthropoda;c__Insecta;o__Hymenoptera;f__Cephidae;g__Cephus;s__Cephus_cinctus	75	23	0	1	161	97	257
comp126674_c0_seq1.1.297.minus.YSL4_1	86	XP_015522641.1	126.7	1e-26	d__Eukaryota;k__Metazoa;p__Arthropoda;c__Insecta;o__Hymenoptera;f__Diprionidae;g__Neodiprion;s__Neodiprion_lecontei	70	13	0	13	98	10	95
comp126679_c0_seq1.896.1140.minus.YSL4_1	74	XP_011707937.1	72.8	2e-10	d__Eukaryota;k__Metazoa;p__Arthropoda;c__Insecta;o__Hymenoptera;f__Formicidae;g__Wasmannia;s__Wasmannia_auropunctata	45	26	0	1	74	663	736
comp12675_c0_seq1.103.645.plus.YSL1_1	182	SBT45232.1	58.5	3e-06	d__Eukaryota;k__norank;p__Apicomplexa;c__Aconoidasida;o__Haemosporida;f__Plasmodiidae;g__Plasmodium;s__Plasmodium_ovale	26	99	9	2	183	907	1088
comp12678_c0_seq1.105.305.plus.YSL1_1	65	WP_077025744.1	115.9	2e-23	d__Eukaryota;k__Metazoa;p__Arthropoda;c__Insecta;o__Hymenoptera;f__Megachilidae;g__Megachile;s__Megachile_rotundata	80	4	0	1	65	138	202
comp126784_c0_seq1.1.1293.minus.YSL3_1	430	XP_015607820.1	757.3	0	d__Eukaryota;k__Metazoa;p__Arthropoda;c__Insecta;o__Hymenoptera;f__Cephidae;g__Cephus;s__Cephus_cinctus	82	39	0	1	430	1423	1852
comp12681_c0_seq1.102.638.plus.YSL3_1	170	XP_012281374.1	157.9	4e-36	NO-TaxID	51	62	6	13	182	241	410
comp126819_c0_seq1.1.729.minus.YSL1_1	131	XP_024507917.1	84.7	9e-14	NO-TaxID	37	60	5	108	238	10	140
comp126828_c0_seq1.66.928.minus.YSL4_1	286	WP_040255834.1	559.7	0	d__Bacteria;k__norank;p__Proteobacteria;c__Alphaproteobacteria;o__Rickettsiales;f__Rickettsiaceae;g__Rickettsia;s__Rickettsia_hoogstraalii	99	3	0	1	286	125	410
comp126834_c0_seq1.1.1377.minus.YSL1_1	458	XP_015595585.1	661.8	0	d__Eukaryota;k__Metazoa;p__Arthropoda;c__Insecta;o__Hymenoptera;f__Cephidae;g__Cephus;s__Cephus_cinctus	67	65	2	1	458	10	467
comp126865_c0_seq1.1.819.minus.YSL1_1	272	EYC23661.1	408.3	0	d__Eukaryota;k__Metazoa;p__Nematoda;c__Chromadorea;o__Rhabditida;f__Ancylostomatidae;g__Ancylostoma;s__Ancylostoma_ceylanicum	74	39	0	1	272	137	408
comp12692_c0_seq1.1.910.minus.YSL1_1	302	XP_011266934.1	491.5	0	NO-TaxID	78	42	0	1	302	826	1127
comp12693_c0_seq1.24.437.plus.YSL3_1	133	XP_015605660.1	248.1	0	NO-TaxID	91	7	0	1	133	1115	1247
comp12696_c0_seq1.45.401.minus.YSL3_1	115	XP_015587430.1	163.3	9e-38	NO-TaxID	69	18	1	1	115	411	525
comp126965_c0_seq1.1.755.minus.YSL2_1	186	KHN88783.1	82.8	4e-13	d__Eukaryota;k__Metazoa;p__Nematoda;c__Chromadorea;o__Ascaridida;f__Toxocaridae;g__Toxocara;s__Toxocara_canis	30	94	6	55	240	250	435
comp126976_c0_seq1.1.415.minus.YSL3_1	97	XP_015602834.1	131.3	4e-28	d__Eukaryota;k__Metazoa;p__Arthropoda;c__Insecta;o__Hymenoptera;f__Cephidae;g__Cephus;s__Cephus_cinctus	69	23	1	36	132	43	139
comp12699_c0_seq1.137.517.plus.YSL3_1	95	XP_011642465.1	171.4	3e-40	d__Eukaryota;k__Metazoa;p__Arthropoda;c__Insecta;o__Hymenoptera;f__Formicidae;g__Pogonomyrmex;s__Pogonomyrmex_barbatus	85	8	0	1	95	337	431
comp127012_c0_seq1.132.1205.plus.YSL1_1	128	CDJ97449.1	148.7	1e-32	d__Eukaryota;k__Metazoa;p__Nematoda;c__Chromadorea;o__Rhabditida;f__Haemonchidae;g__Haemonchus;s__Haemonchus_contortus	52	44	3	229	356	289	416
comp12704_c0_seq2.1.1031.minus.YSL1_1	343	XP_012151433.1	594	0	d__Eukaryota;k__Metazoa;p__Arthropoda;c__Insecta;o__Hymenoptera;f__Megachilidae;g__Megachile;s__Megachile_rotundata	75	48	1	1	343	344	686
comp127066_c0_seq1.1.452.minus.YSL1_1	152	XP_020708921.1	160.6	6e-37	d__Eukaryota;k__Metazoa;p__Arthropoda;c__Insecta;o__Hymenoptera;f__Vespidae;g__Polistes;s__Polistes_dominula	51	53	3	2	153	460	611
comp127156_c0_seq1.1.399.minus.YSL2_1	133	XP_024506068.1	191.8	0	d__Eukaryota;k__Metazoa;p__Arthropoda;c__Insecta;o__Hymenoptera;f__Formicidae;g__Lasius;s__Lasius_niger	70	25	2	1	133	59	191
comp127174_c0_seq1.1.441.minus.YSL4_1	146	WP_011271200.1	281.2	0	d__Bacteria;k__norank;p__Proteobacteria;c__Alphaproteobacteria;o__Rickettsiales;f__Rickettsiaceae;g__Rickettsia;s__Rickettsia_felis	99	0	0	1	146	234	379
comp127193_c0_seq1.828.1090.minus.YSL2_1	86	XP_015590322.1	158.3	3e-36	d__Eukaryota;k__Metazoa;p__Arthropoda;c__Insecta;o__Hymenoptera;f__Cephidae;g__Cephus;s__Cephus_cinctus	87	8	0	1	86	783	868
comp127269_c0_seq1.1.588.minus.YSL2_1	195	CDJ88049.1	297.4	0	NO-TaxID	72	35	8	1	195	1088	1282
comp127273_c0_seq1.1.1438.minus.YSL1_1	233	CTP81318.1	185.7	1e-43	d__Eukaryota;k__Metazoa;p__Nematoda;c__Chromadorea;o__Spirurida;f__Onchocercidae;g__Brugia;s__Brugia_malayi	44	83	0	19	251	314	546
comp12729_c0_seq1.1.817.minus.YSL3_1	271	XP_015588713.1	476.9	0	d__Eukaryota;k__Metazoa;p__Arthropoda;c__Insecta;o__Hymenoptera;f__Cephidae;g__Cephus;s__Cephus_cinctus	87	20	0	1	271	2743	3013
comp127366_c0_seq1.63.585.minus.YSL4_1	163	XP_024508062.1	162.9	1e-37	d__Bacteria;k__norank;p__Proteobacteria;c__Alphaproteobacteria;o__Rickettsiales;f__Rickettsiaceae;g__Rickettsia;s__Rickettsia_hoogstraalii	51	45	4	14	176	7	169
comp127404_c0_seq1.140.347.minus.YSL3_1	63	XP_015114213.1	77.8	5e-12	d__Eukaryota;k__Metazoa;p__Arthropoda;c__Insecta;o__Hymenoptera;f__Braconidae;g__Diachasma;s__Diachasma_alloeum	62	13	0	5	67	392	454
comp127453_c0_seq1.1.555.minus.YSL4_1	184	XP_015430335.1	332.4	0	d__Eukaryota;k__Metazoa;p__Arthropoda;c__Insecta;o__Hymenoptera;f__Halictidae;g__Dufourea;s__Dufourea_novaeangliae	85	8	0	1	184	497	680
comp127492_c0_seq1.79.777.plus.YSL1_1	183	PDM81334.1	312	0	d__Eukaryota;k__Metazoa;p__Arthropoda;c__Insecta;o__Hymenoptera;f__Formicidae;g__Dinoponera;s__Dinoponera_quadriceps	75	25	0	1	183	392	574
comp127502_c0_seq1.48.660.minus.YSL4_1	203	WP_023508073.1	405.6	0	d__Bacteria;k__norank;p__Proteobacteria;c__Alphaproteobacteria;o__Rickettsiales;f__Rickettsiaceae;g__Rickettsia;s__Rickettsia_monacensis	100	0	0	1	203	3	205
comp12751_c0_seq1.181.418.minus.YSL3_1	51	XP_008545899.1	99.8	1e-18	NO-TaxID	82	3	0	1	51	178	228
comp127513_c0_seq1.1.1101.minus.YSL1_1	366	KHJ98395.1	450.3	0	d__Eukaryota;k__Metazoa;p__Nematoda;c__Chromadorea;o__Rhabditida;f__Cloacinidae;g__Oesophagostomum;s__Oesophagostomum_dentatum	59	87	0	1	366	8	373
comp12753_c0_seq1.108.482.minus.YSL4_1	91	XP_015590285.1	143.3	1e-31	d__Eukaryota;k__Metazoa;p__Arthropoda;c__Insecta;o__Hymenoptera;f__Cephidae;g__Cephus;s__Cephus_cinctus	75	13	0	4	94	321	411
comp12753_c0_seq2.1.437.minus.YSL4_1	143	XP_017797153.1	211.8	0	d__Eukaryota;k__Metazoa;p__Arthropoda;c__Insecta;o__Hymenoptera;f__Apidae;g__Habropoda;s__Habropoda_laboriosa	71	23	0	1	143	305	447
comp12755_c0_seq1.1.243.minus.YSL1_1	76	XP_015604905.1	136	2e-29	d__Eukaryota;k__Metazoa;p__Arthropoda;c__Insecta;o__Hymenoptera;f__Cephidae;g__Cephus;s__Cephus_cinctus	83	5	0	5	80	23	98
comp127618_c0_seq1.144.518.minus.YSL1_1	83	KFB38924.1	59.7	1e-06	d__Eukaryota;k__Metazoa;p__Arthropoda;c__Insecta;o__Diptera;f__Culicidae;g__Anopheles;s__Anopheles_sinensis	41	40	0	38	120	497	579
comp12778_c0_seq1.1.348.minus.YSL3_1	115	XP_015600963.1	201.1	0	d__Eukaryota;k__Metazoa;p__Arthropoda;c__Insecta;o__Hymenoptera;f__Cephidae;g__Cephus;s__Cephus_cinctus	84	6	0	1	115	65	179
comp12778_c0_seq2.1.317.minus.YSL3_1	60	XP_015521323.1	107.5	6e-21	d__Eukaryota;k__Metazoa;p__Arthropoda;c__Insecta;o__Hymenoptera;f__Diprionidae;g__Neodiprion;s__Neodiprion_lecontei	87	2	0	45	104	159	218
comp127781_c0_seq1.1.519.minus.YSL2_1	172	KHN85187.1	242.7	0	d__Eukaryota;k__Metazoa;p__Nematoda;c__Chromadorea;o__Ascaridida;f__Toxocaridae;g__Toxocara;s__Toxocara_canis	69	32	4	1	172	182	353
comp127803_c0_seq1.74.431.minus.YSL1_1	73	XP_024504156.1	114.4	5e-23	NO-TaxID	63	11	0	3	75	1	73
comp127820_c0_seq1.4.795.minus.YSL3_1	261	XP_012277691.1	238.8	0	d__Eukaryota;k__Metazoa;p__Arthropoda;c__Insecta;o__Hymenoptera;f__Orussidae;g__Orussus;s__Orussus_abietinus	47	72	1	1	261	2	262
comp127838_c0_seq1.423.729.minus.YSL1_1	101	CAO79603.1	196.1	0	d__Eukaryota;k__Metazoa;p__Platyhelminthes;c__Trematoda;o__Plagiorchiida;f__Fasciolidae;g__Fasciola;s__Fasciola_hepatica	92	5	0	1	101	351	451
comp127842_c0_seq1.1.326.minus.YSL2_1	108	XP_015585515.1	159.1	2e-36	d__Eukaryota;k__Metazoa;p__Arthropoda;c__Insecta;o__Hymenoptera;f__Cephidae;g__Cephus;s__Cephus_cinctus	71	12	1	1	108	3	110
comp12787_c0_seq1.2.2245.minus.YSL2_1	756	XP_012272797.1	869	0	d__Eukaryota;k__Metazoa;p__Arthropoda;c__Insecta;o__Hymenoptera;f__Orussidae;g__Orussus;s__Orussus_abietinus	59	193	8	1	756	2	757
comp127899_c0_seq1.1.484.minus.YSL1_1	121	XP_001893263.1	169.1	2e-39	NO-TaxID	64	20	0	37	157	44	164
comp127918_c0_seq1.76.301.minus.YSL2_1	64	XP_015604247.1	109	2e-21	d__Eukaryota;k__Metazoa;p__Arthropoda;c__Insecta;o__Hymenoptera;f__Cephidae;g__Cephus;s__Cephus_cinctus	77	2	0	1	64	234	297
comp127933_c0_seq1.1.396.minus.YSL3_1	124	XP_012267126.1	105.1	3e-20	d__Eukaryota;k__Metazoa;p__Arthropoda;c__Insecta;o__Hymenoptera;f__Tenthredinidae;g__Athalia;s__Athalia_rosae	50	48	2	6	129	242	365
comp127938_c0_seq1.14.754.plus.YSL3_1	246	XP_015511253.1	414.1	0	d__Eukaryota;k__Metazoa;p__Arthropoda;c__Insecta;o__Hymenoptera;f__Diprionidae;g__Neodiprion;s__Neodiprion_lecontei	84	22	2	1	246	83	328
comp127966_c0_seq1.1.247.minus.YSL4_1	81	EAO62779.1	168.7	2e-39	NO-TaxID	100	0	0	1	81	2	82
comp12808_c0_seq1.14.838.plus.YSL1_1	226	CDJ94070.1	181.8	7e-43	d__Eukaryota;k__Metazoa;p__Nematoda;c__Chromadorea;o__Rhabditida;f__Haemonchidae;g__Haemonchus;s__Haemonchus_contortus	46	85	9	27	252	84	309
comp12813_c0_seq1.1.1013.minus.YSL1_1	201	PDM81465.1	205.3	0	NO-TaxID	50	62	5	137	337	60	260
comp12818_c0_seq1.52.1140.plus.YSL2_1	358	XP_015519496.1	490.7	0	d__Eukaryota;k__Metazoa;p__Arthropoda;c__Insecta;o__Hymenoptera;f__Diprionidae;g__Neodiprion;s__Neodiprion_lecontei	61	75	1	2	359	6	363
comp128195_c0_seq1.1.433.minus.YSL1_1	84	XP_012267681.1	79	2e-12	d__Eukaryota;k__Metazoa;p__Arthropoda;c__Insecta;o__Hymenoptera;f__Tenthredinidae;g__Athalia;s__Athalia_rosae	54	34	3	1	84	325	408
comp128281_c0_seq1.1.367.minus.YSL3_1	113	XP_015604219.1	193.4	0	NO-TaxID	81	10	0	9	121	126	238
comp12833_c0_seq1.219.725.plus.YSL1_1	153	XP_015609472.1	276.9	0	d__Eukaryota;k__Metazoa;p__Arthropoda;c__Insecta;o__Hymenoptera;f__Cephidae;g__Cephus;s__Cephus_cinctus	87	8	0	14	166	15	167
comp128351_c0_seq1.1.628.minus.YSL1_1	214	KHN80370.1	188	4e-45	d__Eukaryota;k__Metazoa;p__Nematoda;c__Chromadorea;o__Ascaridida;f__Toxocaridae;g__Toxocara;s__Toxocara_canis	48	79	7	1	214	99	312
comp128383_c0_seq1.1.709.minus.YSL3_1	148	EYB99128.1	180.6	1e-42	d__Eukaryota;k__Metazoa;p__Nematoda;c__Chromadorea;o__Rhabditida;f__Ancylostomatidae;g__Ancylostoma;s__Ancylostoma_ceylanicum	59	39	0	7	154	503	650
comp12839_c0_seq1.174.521.plus.YSL4_1	111	XP_015512159.1	191.8	0	d__Eukaryota;k__Metazoa;p__Arthropoda;c__Insecta;o__Hymenoptera;f__Diprionidae;g__Neodiprion;s__Neodiprion_lecontei	78	13	0	1	111	23	133
comp128408_c0_seq1.1.663.minus.YSL4_1	190	XP_015588713.1	212.6	0	NO-TaxID	54	48	1	32	221	33	222
comp128417_c0_seq1.1.167.minus.YSL1_1	51	KMQ88359.1	72.4	2e-10	d__Eukaryota;k__Metazoa;p__Arthropoda;c__Insecta;o__Hymenoptera;f__Formicidae;g__Lasius;s__Lasius_niger	63	9	0	1	51	356	406
comp128429_c0_seq1.5.367.plus.YSL1_1	118	KHN73623.1	186.4	1e-44	NO-TaxID	70	23	0	2	119	3	120
comp128452_c0_seq1.151.753.plus.YSL1_1	179	XP_011630211.1	152.5	2e-34	NO-TaxID	46	66	8	2	180	31	209
comp128498_c0_seq1.1.402.minus.YSL1_1	130	XP_015602424.1	254.6	0	d__Eukaryota;k__Metazoa;p__Arthropoda;c__Insecta;o__Hymenoptera;f__Cephidae;g__Cephus;s__Cephus_cinctus	90	6	0	4	133	10	139
comp12857_c0_seq1.1.310.minus.YSL4_1	102	XP_012282578.1	170.6	6e-40	d__Eukaryota;k__Metazoa;p__Arthropoda;c__Insecta;o__Hymenoptera;f__Orussidae;g__Orussus;s__Orussus_abietinus	79	11	0	1	102	2	103
comp12858_c0_seq2.16.369.minus.YSL4_1	108	XP_015607303.1	160.2	8e-37	d__Eukaryota;k__Metazoa;p__Arthropoda;c__Insecta;o__Hymenoptera;f__Cephidae;g__Cephus;s__Cephus_cinctus	75	16	0	1	108	532	639
comp128581_c0_seq1.1.933.minus.YSL1_1	198	KHN81237.1	197.2	0	d__Eukaryota;k__Metazoa;p__Nematoda;c__Chromadorea;o__Ascaridida;f__Toxocaridae;g__Toxocara;s__Toxocara_canis	49	59	0	113	310	629	826
comp128597_c0_seq1.1.337.minus.YSL3_1	112	XP_015608710.1	144.4	5e-32	d__Eukaryota;k__Metazoa;p__Arthropoda;c__Insecta;o__Hymenoptera;f__Cephidae;g__Cephus;s__Cephus_cinctus	62	22	2	1	112	109	220
comp128623_c0_seq1.1.352.minus.YSL4_1	116	AAW75248.1	236.1	0	d__Bacteria;k__norank;p__Proteobacteria;c__Gammaproteobacteria;o__Xanthomonadales;f__Xanthomonadaceae;g__Xanthomonas;s__Xanthomonas_oryzae	100	0	0	1	116	23	138
comp128642_c0_seq1.184.534.minus.YSL4_1	115	XP_015590922.1	208.8	0	d__Eukaryota;k__Metazoa;p__Arthropoda;c__Insecta;o__Hymenoptera;f__Cephidae;g__Cephus;s__Cephus_cinctus	90	5	0	1	115	259	373
comp12866_c0_seq1.48.1688.minus.YSL4_1	545	WP_011260602.1	1036.6	0	d__Bacteria;k__norank;p__Proteobacteria;c__Gammaproteobacteria;o__Xanthomonadales;f__Xanthomonadaceae;g__Xanthomonas;s__norank	100	0	0	1	545	2	546
comp128672_c0_seq1.1.375.minus.YSL3_1	119	XP_012269278.1	77.4	7e-12	d__Eukaryota;k__Metazoa;p__Arthropoda;c__Insecta;o__Hymenoptera;f__Tenthredinidae;g__Athalia;s__Athalia_rosae	38	51	4	6	124	503	621
comp128693_c0_seq1.54.366.minus.YSL4_1	100	AAV59928.1	189.5	1e-45	d__Bacteria;k__norank;p__Firmicutes;c__Bacilli;o__Lactobacillales;f__Streptococcaceae;g__Streptococcus;s__Streptococcus_thermophilus	99	0	0	4	103	1	100
comp12872_c0_seq1.105.983.plus.YSL3_1	292	XP_012279669.1	488	0	d__Eukaryota;k__Metazoa;p__Arthropoda;c__Insecta;o__Hymenoptera;f__Orussidae;g__Orussus;s__Orussus_abietinus	82	32	1	1	292	143	434
comp128722_c0_seq1.1.358.minus.YSL1_1	112	PAV73925.1	128.3	3e-27	d__Eukaryota;k__Metazoa;p__Nematoda;c__Chromadorea;o__Spirurida;f__Onchocercidae;g__Brugia;s__Brugia_malayi	50	28	0	6	117	10	121
comp12877_c0_seq1.1.945.minus.YSL4_1	319	XP_015517570.1	337.4	0	NO-TaxID	58	87	6	2	320	818	1136
comp128777_c0_seq1.1.587.minus.YSL1_1	195	XP_011877733.1	361.7	0	NO-TaxID	86	7	0	1	195	97	291
comp128851_c0_seq1.388.975.minus.YSL1_1	208	XP_003400328.1	153.7	9e-35	d__Eukaryota;k__Metazoa;p__Arthropoda;c__Insecta;o__Hymenoptera;f__Apidae;g__Bombus;s__Bombus_terrestris	44	90	16	1	208	1207	1414
comp128871_c0_seq1.1.306.minus.YSL4_1	87	XP_012269708.1	85.9	2e-14	d__Eukaryota;k__Metazoa;p__Arthropoda;c__Insecta;o__Hymenoptera;f__Tenthredinidae;g__Athalia;s__Athalia_rosae	48	29	0	13	99	270	356
comp128877_c0_seq1.1.797.minus.YSL1_1	255	XP_014487462.1	407.1	0	NO-TaxID	78	36	0	11	265	3	257
comp128880_c0_seq1.1.679.minus.YSL4_1	226	XP_012222969.1	398.7	0	NO-TaxID	89	11	0	1	226	565	790
comp128920_c0_seq1.1.158.minus.YSL2_1	51	EZA59814.1	77	9e-12	d__Eukaryota;k__Metazoa;p__Arthropoda;c__Insecta;o__Hymenoptera;f__Formicidae;g__Cerapachys;s__Cerapachys_biroi	73	11	0	1	51	2	52
comp128947_c0_seq1.91.345.plus.YSL1_1	83	XP_015978356.1	146.4	1e-32	d__Eukaryota;k__Metazoa;p__Chordata;c__Mammalia;o__Chiroptera;f__Pteropodidae;g__Rousettus;s__Rousettus_aegyptiacus	80	8	0	1	83	390	472
comp128950_c0_seq1.16.438.plus.YSL2_1	150	CDJ97678.1	146.4	1e-32	d__Eukaryota;k__Metazoa;p__Nematoda;c__Chromadorea;o__Rhabditida;f__Haemonchidae;g__Haemonchus;s__Haemonchus_contortus	51	56	11	1	150	2	151
comp128971_c0_seq1.1.370.minus.YSL4_1	67	KHN87811.1	61.2	5e-07	d__Eukaryota;k__Metazoa;p__Nematoda;c__Chromadorea;o__Ascaridida;f__Toxocaridae;g__Toxocara;s__Toxocara_canis	43	23	0	57	123	56	122
comp128999_c0_seq1.1.692.minus.YSL1_1	209	XP_020304764.1	216.9	0	d__Eukaryota;k__Metazoa;p__Nematoda;c__Chromadorea;o__Rhabditida;f__Cloacinidae;g__Oesophagostomum;s__Oesophagostomum_dentatum	48	77	5	19	227	219	427
comp129067_c0_seq1.1.360.minus.YSL1_1	109	KHN88695.1	156.8	9e-36	d__Eukaryota;k__Metazoa;p__Nematoda;c__Chromadorea;o__Ascaridida;f__Toxocaridae;g__Toxocara;s__Toxocara_canis	70	17	6	11	119	2	110
comp129112_c0_seq1.1.897.minus.YSL1_1	208	EJW87892.1	108.6	9e-21	d__Eukaryota;k__Metazoa;p__Nematoda;c__Chromadorea;o__Spirurida;f__Onchocercidae;g__Wuchereria;s__Wuchereria_bancrofti	34	101	12	13	220	28	235
comp12914_c0_seq2.169.468.plus.YSL2_1	85	XP_015522338.1	125.6	2e-26	NO-TaxID	73	12	0	1	85	3	87
comp129253_c0_seq1.1.385.minus.YSL1_1	127	KHN84810.1	194.1	0	d__Eukaryota;k__Metazoa;p__Nematoda;c__Chromadorea;o__Ascaridida;f__Toxocaridae;g__Toxocara;s__Toxocara_canis	74	16	0	1	127	869	995
comp129278_c0_seq1.1.596.minus.YSL1_1	110	KHN87091.1	133.3	1e-28	d__Eukaryota;k__Metazoa;p__Nematoda;c__Chromadorea;o__Ascaridida;f__Toxocaridae;g__Toxocara;s__Toxocara_canis	55	31	2	88	197	31	140
comp129306_c0_seq1.53.889.plus.YSL1_1	171	XP_015586667.1	110.5	2e-21	d__Eukaryota;k__Metazoa;p__Arthropoda;c__Insecta;o__Hymenoptera;f__Cephidae;g__Cephus;s__Cephus_cinctus	40	68	12	121	291	904	1074
comp129312_c0_seq1.1.511.minus.YSL2_1	169	CDJ45894.1	58.5	3e-06	d__Eukaryota;k__norank;p__Apicomplexa;c__Coccidia;o__Eucoccidiorida;f__Eimeriidae;g__Eimeria;s__Eimeria_brunetti	31	104	1	2	170	853	1021
comp129313_c0_seq1.1.1360.minus.YSL2_1	284	XP_015608778.1	322	0	d__Eukaryota;k__Metazoa;p__Arthropoda;c__Insecta;o__Hymenoptera;f__Cephidae;g__Cephus;s__Cephus_cinctus	62	70	9	6	289	181	464
comp129459_c0_seq1.32.613.plus.YSL2_1	190	EJW74027.1	283.5	0	d__Eukaryota;k__Metazoa;p__Nematoda;c__Chromadorea;o__Spirurida;f__Onchocercidae;g__Wuchereria;s__Wuchereria_bancrofti	68	28	0	3	192	36	225
comp129475_c0_seq1.102.614.plus.YSL3_1	175	XP_015596639.1	142.9	1e-31	d__Eukaryota;k__Metazoa;p__Arthropoda;c__Insecta;o__Hymenoptera;f__Cephidae;g__Cephus;s__Cephus_cinctus	47	59	5	1	175	609	783
comp12950_c0_seq2.212.649.plus.YSL1_1	124	EGI66246.1	179.5	1e-42	d__Eukaryota;k__Metazoa;p__Arthropoda;c__Insecta;o__Hymenoptera;f__Formicidae;g__Acromyrmex;s__Acromyrmex_echinatior	67	27	0	3	126	8	131
comp129524_c0_seq1.1.363.minus.YSL1_1	115	XP_011144139.1	212.2	0	d__Eukaryota;k__Metazoa;p__Arthropoda;c__Insecta;o__Hymenoptera;f__Formicidae;g__Harpegnathos;s__Harpegnathos_saltator	87	7	1	7	121	84	198
comp129527_c0_seq1.1.727.minus.YSL3_1	155	KMQ86558.1	121.7	7e-25	d__Eukaryota;k__Metazoa;p__Arthropoda;c__Insecta;o__Hymenoptera;f__Formicidae;g__Lasius;s__Lasius_niger	46	61	13	1	155	100	254
comp129536_c0_seq1.21.899.plus.YSL1_1	146	KHN84480.1	172.9	4e-40	d__Eukaryota;k__Metazoa;p__Nematoda;c__Chromadorea;o__Ascaridida;f__Toxocaridae;g__Toxocara;s__Toxocara_canis	58	32	2	146	291	775	920
comp12955_c0_seq1.1.1002.minus.YSL1_1	331	XP_015591271.1	283.9	0	d__Eukaryota;k__Metazoa;p__Arthropoda;c__Insecta;o__Hymenoptera;f__Cephidae;g__Cephus;s__Cephus_cinctus	47	122	3	5	335	134	464
comp129584_c0_seq1.1.348.minus.YSL2_1	115	WP_033677157.1	230.7	0	d__Bacteria;k__norank;p__Firmicutes;c__Bacilli;o__Bacillales;f__Bacillaceae;g__Bacillus;s__Bacillus_gaemokensis	100	0	0	1	115	105	219
comp129643_c0_seq1.55.864.plus.YSL3_1	139	XP_015593233.1	108.6	8e-21	d__Eukaryota;k__Metazoa;p__Arthropoda;c__Insecta;o__Hymenoptera;f__Cephidae;g__Cephus;s__Cephus_cinctus	40	62	0	16	154	94	232
comp129724_c0_seq1.1.317.minus.YSL3_1	97	KHN72431.1	99	2e-18	d__Eukaryota;k__Metazoa;p__Nematoda;c__Chromadorea;o__Ascaridida;f__Toxocaridae;g__Toxocara;s__Toxocara_canis	47	30	2	9	105	209	305
comp12977_c0_seq1.1.227.minus.YSL1_1	68	KMQ86217.1	121.3	4e-25	d__Eukaryota;k__Metazoa;p__Arthropoda;c__Insecta;o__Hymenoptera;f__Formicidae;g__Lasius;s__Lasius_niger	90	3	0	2	69	120	187
comp129788_c0_seq1.59.511.plus.YSL3_1	112	XP_001122611.3	110.2	1e-21	d__Eukaryota;k__Metazoa;p__Arthropoda;c__Insecta;o__Hymenoptera;f__Apidae;g__Apis;s__Apis_mellifera	47	35	0	25	136	491	602
comp129823_c0_seq1.1.332.minus.YSL3_1	93	XP_012272945.1	151.4	4e-34	d__Eukaryota;k__Metazoa;p__Arthropoda;c__Insecta;o__Hymenoptera;f__Orussidae;g__Orussus;s__Orussus_abietinus	73	8	0	18	110	244	336
comp129881_c0_seq1.1.618.minus.YSL1_1	205	EYB90210.1	230.7	0	NO-TaxID	57	59	1	1	205	150	354
comp12995_c0_seq1.1.903.minus.YSL1_1	310	XP_015592789.1	219.5	0	d__Eukaryota;k__Metazoa;p__Arthropoda;c__Insecta;o__Hymenoptera;f__Cephidae;g__Cephus;s__Cephus_cinctus	42	121	19	2	311	1	310
comp130037_c0_seq1.63.548.plus.YSL3_1	159	XP_001896600.1	298.1	0	d__Eukaryota;k__Metazoa;p__Nematoda;c__Chromadorea;o__Spirurida;f__Onchocercidae;g__Brugia;s__Brugia_malayi	88	10	0	2	160	25	183
comp130094_c0_seq1.1.651.minus.YSL3_1	176	XP_012259559.1	230.7	0	d__Eukaryota;k__Metazoa;p__Arthropoda;c__Insecta;o__Hymenoptera;f__Tenthredinidae;g__Athalia;s__Athalia_rosae	70	31	1	42	217	1486	1661
comp1301_c0_seq1.28.252.plus.YSL3_1	72	XP_017878506.1	88.6	3e-15	d__Eukaryota;k__Metazoa;p__Arthropoda;c__Insecta;o__Hymenoptera;f__Apidae;g__Ceratina;s__Ceratina_calcarata	58	18	0	1	72	434	505
comp130123_c0_seq1.1.229.minus.YSL4_1	52	WP_084793372.1	104	7e-20	NO-TaxID	92	0	0	24	75	1	52
comp13014_c0_seq1.1.694.minus.YSL4_1	191	XP_015591932.1	231.5	0	d__Eukaryota;k__Metazoa;p__Arthropoda;c__Insecta;o__Hymenoptera;f__Cephidae;g__Cephus;s__Cephus_cinctus	57	41	1	1	191	60	250
comp130179_c0_seq1.30.644.plus.YSL1_1	166	NP_492512.1	106.7	1e-20	NO-TaxID	32	74	4	37	202	12	177
comp130219_c0_seq1.4.390.plus.YSL2_1	124	XP_015518240.1	241.5	0	d__Eukaryota;k__Metazoa;p__Arthropoda;c__Insecta;o__Hymenoptera;f__Diprionidae;g__Neodiprion;s__Neodiprion_lecontei	91	5	0	1	124	395	518
comp130273_c0_seq1.1.380.minus.YSL3_1	126	XP_012251452.1	187.6	4e-45	d__Eukaryota;k__Metazoa;p__Arthropoda;c__Insecta;o__Hymenoptera;f__Tenthredinidae;g__Athalia;s__Athalia_rosae	71	20	0	1	126	269	394
comp1303_c0_seq1.1.384.minus.YSL2_1	120	EGI65982.1	222.2	0	d__Eukaryota;k__Metazoa;p__Arthropoda;c__Insecta;o__Hymenoptera;f__Formicidae;g__Acromyrmex;s__Acromyrmex_echinatior	88	10	0	1	120	67	186
comp130339_c0_seq1.1.347.minus.YSL1_1	114	KHN73238.1	137.1	7e-30	d__Eukaryota;k__Metazoa;p__Nematoda;c__Chromadorea;o__Ascaridida;f__Toxocaridae;g__Toxocara;s__Toxocara_canis	51	32	0	2	115	404	517
comp130361_c0_seq1.1.478.minus.YSL3_1	159	XP_020281183.1	235.7	0	d__Eukaryota;k__Metazoa;p__Arthropoda;c__Insecta;o__Hymenoptera;f__Agaonidae;g__Ceratosolen;s__Ceratosolen_solmsi	70	22	5	1	159	40	198
comp130377_c0_seq1.1.414.minus.YSL1_1	80	PIK45036.1	73.6	1e-10	d__Eukaryota;k__Metazoa;p__Arthropoda;c__Insecta;o__Hymenoptera;f__Cephidae;g__Cephus;s__Cephus_cinctus	46	34	0	27	106	85	164
comp13045_c0_seq1.16.915.plus.YSL3_1	299	XP_017797053.1	305.1	0	d__Eukaryota;k__Metazoa;p__Arthropoda;c__Insecta;o__Hymenoptera;f__Apidae;g__Habropoda;s__Habropoda_laboriosa	48	101	3	1	299	545	843
comp130481_c0_seq1.200.583.plus.YSL1_1	128	XP_011858693.1	89.4	2e-15	NO-TaxID	41	57	2	1	128	120	247
comp13051_c0_seq2.1.371.minus.YSL4_1	105	KOX71132.1	150.6	6e-34	d__Eukaryota;k__Metazoa;p__Arthropoda;c__Insecta;o__Hymenoptera;f__Apidae;g__Melipona;s__Melipona_quadrifasciata	70	23	1	1	105	2	106
comp130552_c0_seq1.1.650.minus.YSL1_1	156	KHN72859.1	142.5	3e-31	NO-TaxID	47	54	0	59	214	616	771
comp130647_c0_seq1.1.935.minus.YSL1_1	290	EYB85953.1	351.7	0	d__Eukaryota;k__Metazoa;p__Nematoda;c__Chromadorea;o__Rhabditida;f__Ancylostomatidae;g__Ancylostoma;s__Ancylostoma_ceylanicum	63	64	4	22	311	26	315
comp13069_c0_seq1.1.706.minus.YSL2_1	232	CDJ91554.1	196.4	0	NO-TaxID	46	83	2	2	233	8	239
comp130760_c0_seq1.294.512.plus.YSL4_1	71	WP_003484103.1	146.7	9e-33	d__Bacteria;k__norank;p__Proteobacteria;c__Gammaproteobacteria;o__Xanthomonadales;f__Xanthomonadaceae;g__Xanthomonas;s__norank	100	0	0	1	71	2	72
comp130828_c0_seq1.1.482.minus.YSL1_1	155	XP_012993755.1	110.2	9e-22	d__Eukaryota;k__Metazoa;p__Chordata;c__Actinopteri;o__Esociformes;f__Esocidae;g__Esox;s__Esox_lucius	41	75	9	1	155	105	259
comp130885_c0_seq1.87.532.minus.YSL1_1	146	EYB88032.1	255.8	0	d__Eukaryota;k__Metazoa;p__Nematoda;c__Chromadorea;o__Rhabditida;f__Ancylostomatidae;g__Ancylostoma;s__Ancylostoma_ceylanicum	84	10	0	1	146	4	149
comp130906_c0_seq1.1.138.minus.YSL3_1	45	KMQ88473.1	68.9	2e-09	d__Eukaryota;k__Metazoa;p__Arthropoda;c__Insecta;o__Hymenoptera;f__Formicidae;g__Lasius;s__Lasius_niger	69	7	0	1	45	933	977
comp130920_c0_seq1.1.705.minus.YSL1_1	232	XP_024507218.1	130.2	2e-27	d__Eukaryota;k__Metazoa;p__Arthropoda;c__Insecta;o__Hymenoptera;f__Cephidae;g__Cephus;s__Cephus_cinctus	33	104	12	6	237	26	257
comp130944_c0_seq1.392.590.minus.YSL2_1	39	XP_012280230.1	62.8	2e-07	d__Eukaryota;k__Metazoa;p__Arthropoda;c__Insecta;o__Hymenoptera;f__Orussidae;g__Orussus;s__Orussus_abietinus	69	8	0	27	65	215	253
comp130998_c0_seq1.1.497.minus.YSL4_1	164	WP_053520578.1	312.8	0	d__Bacteria;k__norank;p__Proteobacteria;c__Gammaproteobacteria;o__Xanthomonadales;f__Xanthomonadaceae;g__Xanthomonas;s__Xanthomonas_oryzae	100	0	0	1	164	2	165
comp131049_c0_seq1.49.411.plus.YSL4_1	110	XP_015596430.1	193	0	d__Eukaryota;k__Metazoa;p__Arthropoda;c__Insecta;o__Hymenoptera;f__Cephidae;g__Cephus;s__Cephus_cinctus	85	11	0	1	110	232	341
comp131081_c0_seq1.1.459.minus.YSL2_1	139	OJW96796.1	90.5	8e-16	d__Eukaryota;k__Metazoa;p__Nematoda;c__Chromadorea;o__Rhabditida;f__Haemonchidae;g__Haemonchus;s__Haemonchus_contortus	36	59	4	1	139	227	365
comp131087_c0_seq1.30.399.minus.YSL2_1	121	OQR76508.1	136.7	1e-29	d__Eukaryota;k__Metazoa;p__Nematoda;c__Chromadorea;o__Rhabditida;f__Haemonchidae;g__Haemonchus;s__Haemonchus_contortus	50	32	0	1	121	292	412
comp131230_c0_seq1.1.432.minus.YSL4_1	136	KJV80407.1	163.3	9e-38	d__Bacteria;k__norank;p__Proteobacteria;c__Alphaproteobacteria;o__Rickettsiales;f__Rickettsiaceae;g__Rickettsia;s__Rickettsia_hoogstraalii	65	37	10	8	143	2	137
comp131236_c0_seq1.8.877.plus.YSL1_1	238	EYC02546.1	340.1	0	NO-TaxID	67	54	0	7	244	9	246
comp13126_c0_seq1.1.698.minus.YSL3_1	233	XP_023287735.1	328.9	0	d__Eukaryota;k__Metazoa;p__Nematoda;c__Chromadorea;o__Ascaridida;f__Toxocaridae;g__Toxocara;s__Toxocara_canis	65	40	1	1	233	116	348
comp131292_c0_seq1.1.201.minus.YSL2_1	66	WP_002091526.1	134	6e-29	NO-TaxID	100	0	0	1	66	2	67
comp13136_c0_seq1.297.641.plus.YSL3_1	79	EFN89750.1	119	2e-24	d__Eukaryota;k__Metazoa;p__Arthropoda;c__Insecta;o__Hymenoptera;f__Formicidae;g__Harpegnathos;s__Harpegnathos_saltator	75	14	3	1	79	782	860
comp13136_c0_seq1.47.232.plus.YSL3_1	64	XP_015520459.1	101.3	4e-19	d__Eukaryota;k__Metazoa;p__Arthropoda;c__Insecta;o__Hymenoptera;f__Diprionidae;g__Neodiprion;s__Neodiprion_lecontei	83	8	4	1	64	696	759
comp13137_c0_seq1.255.1244.minus.YSL1_1	328	XP_015588725.1	637.1	0	NO-TaxID	98	4	0	1	328	2	329
comp131380_c0_seq1.1.302.minus.YSL3_1	100	XP_012139752.1	198	0	d__Eukaryota;k__Metazoa;p__Arthropoda;c__Insecta;o__Hymenoptera;f__Megachilidae;g__Megachile;s__Megachile_rotundata	95	1	0	1	100	65	164
comp131407_c0_seq1.1.855.minus.YSL2_1	284	XP_015608078.1	409.8	0	d__Eukaryota;k__Metazoa;p__Arthropoda;c__Insecta;o__Hymenoptera;f__Cephidae;g__Cephus;s__Cephus_cinctus	67	47	0	1	284	36	319
comp131409_c0_seq1.1.600.minus.YSL2_1	188	WP_000649105.1	387.9	0	NO-TaxID	100	0	0	12	199	1	188
comp13143_c0_seq2.1.429.minus.YSL2_1	123	OLP87597.1	56.6	1e-05	d__Eukaryota;k__Metazoa;p__Nematoda;c__Chromadorea;o__Ascaridida;f__Toxocaridae;g__Toxocara;s__Toxocara_canis	33	65	8	5	127	1084	1206
comp131445_c0_seq1.1.137.minus.YSL4_1	44	EFP35033.1	91.7	4e-16	d__Bacteria;k__norank;p__Actinobacteria;c__Actinobacteria;o__Corynebacteriales;f__Mycobacteriaceae;g__Mycobacterium;s__Mycobacterium_tuberculosis	100	0	0	1	44	3	46
comp131459_c0_seq1.1.925.minus.YSL1_1	128	PDM62492.1	124.4	2e-25	d__Eukaryota;k__Metazoa;p__Arthropoda;c__Insecta;o__Hymenoptera;f__Cephidae;g__Cephus;s__Cephus_cinctus	45	42	4	11	138	19	146
comp131522_c0_seq1.37.990.minus.YSL2_1	316	XP_015593305.1	319.3	0	d__Eukaryota;k__Metazoa;p__Arthropoda;c__Insecta;o__Hymenoptera;f__Cephidae;g__Cephus;s__Cephus_cinctus	47	99	0	1	316	4	319
comp13154_c0_seq1.1.306.minus.YSL4_1	88	XP_015605054.1	183	1e-43	d__Eukaryota;k__Metazoa;p__Arthropoda;c__Insecta;o__Hymenoptera;f__Cephidae;g__Cephus;s__Cephus_cinctus	94	2	0	14	101	176	263
comp131548_c0_seq1.1.400.minus.YSL4_1	133	ADD74097.1	228	0	d__Bacteria;k__norank;p__Proteobacteria;c__Alphaproteobacteria;o__Rickettsiales;f__Rickettsiaceae;g__Rickettsia;s__Rickettsia_felis	91	6	0	1	133	536	668
comp13159_c0_seq2.27.593.plus.YSL4_1	187	XP_015179927.1	199.1	0	d__Eukaryota;k__Metazoa;p__Arthropoda;c__Insecta;o__Hymenoptera;f__Vespidae;g__Polistes;s__Polistes_dominula	51	61	1	1	187	2	188
comp131623_c0_seq1.1.557.minus.YSL1_1	184	KHN79935.1	280.8	0	d__Eukaryota;k__Metazoa;p__Nematoda;c__Chromadorea;o__Ascaridida;f__Toxocaridae;g__Toxocara;s__Toxocara_canis	75	22	0	1	184	51	234
comp131671_c0_seq1.161.621.minus.YSL4_1	152	WP_040256903.1	301.6	0	d__Bacteria;k__norank;p__Proteobacteria;c__Alphaproteobacteria;o__Rickettsiales;f__Rickettsiaceae;g__Rickettsia;s__Rickettsia_hoogstraalii	97	3	0	1	152	83	234
comp131681_c0_seq1.112.689.minus.YSL1_1	114	PIO68081.1	127.1	8e-27	d__Eukaryota;k__Metazoa;p__Arthropoda;c__Insecta;o__Hymenoptera;f__Apidae;g__Melipona;s__Melipona_quadrifasciata	55	38	1	78	191	957	1070
comp131733_c0_seq1.1.595.minus.YSL2_1	127	EYC07470.1	165.6	2e-38	d__Eukaryota;k__Metazoa;p__Nematoda;c__Chromadorea;o__Rhabditida;f__Ancylostomatidae;g__Ancylostoma;s__Ancylostoma_ceylanicum	61	27	0	2	128	2379	2505
comp131753_c0_seq1.248.544.plus.YSL2_1	83	XP_015588408.1	139	2e-30	d__Eukaryota;k__Metazoa;p__Arthropoda;c__Insecta;o__Hymenoptera;f__Cephidae;g__Cephus;s__Cephus_cinctus	77	15	0	14	96	283	365
comp131764_c0_seq1.234.717.minus.YSL2_1	160	XP_012277647.1	304.7	0	d__Eukaryota;k__Metazoa;p__Arthropoda;c__Insecta;o__Hymenoptera;f__Orussidae;g__Orussus;s__Orussus_abietinus	88	9	0	1	160	954	1113
comp13179_c0_seq1.35.385.plus.YSL4_1	114	XP_011639121.1	191	0	NO-TaxID	82	12	0	1	114	259	372
comp131828_c0_seq1.3.440.plus.YSL2_1	52	XP_024507616.1	69.7	1e-09	d__Eukaryota;k__Metazoa;p__Arthropoda;c__Insecta;o__Hymenoptera;f__Formicidae;g__Wasmannia;s__Wasmannia_auropunctata	62	11	1	90	141	448	499
comp13184_c0_seq1.1.173.minus.YSL4_1	49	XP_015517255.1	96.7	1e-17	d__Eukaryota;k__Metazoa;p__Arthropoda;c__Insecta;o__Hymenoptera;f__Diprionidae;g__Neodiprion;s__Neodiprion_lecontei	86	3	0	8	56	84	132
comp131841_c0_seq1.1.331.minus.YSL4_1	80	WP_011409257.1	163.3	9e-38	d__Bacteria;k__norank;p__Proteobacteria;c__Gammaproteobacteria;o__Xanthomonadales;f__Xanthomonadaceae;g__Xanthomonas;s__Xanthomonas_oryzae	100	0	0	30	109	1	80
comp131939_c0_seq1.1.397.minus.YSL1_1	118	PDM77240.1	172.9	1e-40	d__Eukaryota;k__Metazoa;p__Arthropoda;c__Insecta;o__Hymenoptera;f__Apidae;g__Eufriesea;s__Eufriesea_mexicana	68	16	0	14	131	38	155
comp131959_c0_seq1.1.1334.minus.YSL1_1	446	XP_014602566.1	803.9	0	NO-TaxID	89	25	2	1	446	295	740
comp131990_c0_seq1.1.420.minus.YSL1_1	139	XP_015591484.1	183.7	7e-44	d__Eukaryota;k__Metazoa;p__Arthropoda;c__Insecta;o__Hymenoptera;f__Cephidae;g__Cephus;s__Cephus_cinctus	65	32	1	1	139	194	332
comp132008_c0_seq1.1.781.minus.YSL1_1	250	XP_015600509.1	471.1	0	d__Eukaryota;k__Metazoa;p__Arthropoda;c__Insecta;o__Hymenoptera;f__Cephidae;g__Cephus;s__Cephus_cinctus	95	4	0	10	259	1	250
comp132024_c0_seq1.1.651.minus.YSL2_1	217	KHN88134.1	210.3	0	NO-TaxID	45	79	6	6	222	13	229
comp132044_c0_seq1.1.479.minus.YSL1_1	74	XP_015602764.1	89	2e-15	d__Eukaryota;k__Metazoa;p__Arthropoda;c__Insecta;o__Hymenoptera;f__Cephidae;g__Cephus;s__Cephus_cinctus	57	18	3	1	74	2	75
comp132066_c0_seq1.644.1549.minus.YSL1_1	118	BAV60981.1	141	2e-30	d__Eukaryota;k__Metazoa;p__Arthropoda;c__Insecta;o__Hymenoptera;f__Orussidae;g__Orussus;s__Orussus_abietinus	52	36	0	114	231	2	119
comp132079_c0_seq1.42.437.minus.YSL3_1	125	XP_015610515.1	203	0	d__Eukaryota;k__Metazoa;p__Arthropoda;c__Insecta;o__Hymenoptera;f__Cephidae;g__Cephus;s__Cephus_cinctus	74	13	0	1	125	305	429
comp132084_c0_seq1.1.340.minus.YSL2_1	45	XP_001893569.1	87.8	5e-15	d__Eukaryota;k__Metazoa;p__Nematoda;c__Chromadorea;o__Spirurida;f__Onchocercidae;g__Brugia;s__Brugia_malayi	80	3	0	68	112	58	102
comp132097_c0_seq1.1.415.minus.YSL1_1	137	XP_015591271.1	277.7	0	NO-TaxID	91	3	0	1	137	623	759
comp132172_c0_seq1.1.370.minus.YSL2_1	121	CDJ82874.1	229.2	0	NO-TaxID	83	7	0	2	122	167	287
comp1322_c0_seq1.1.403.minus.YSL3_1	120	XP_024499985.1	153.3	1e-34	d__Eukaryota;k__Metazoa;p__Arthropoda;c__Insecta;o__Hymenoptera;f__Diprionidae;g__Neodiprion;s__Neodiprion_lecontei	56	29	1	14	133	77	196
comp132214_c0_seq1.33.353.plus.YSL2_1	105	EEL14830.1	227.3	0	NO-TaxID	100	0	0	1	105	41	145
comp13226_c0_seq1.21.419.plus.YSL2_1	110	KHN83388.1	167.2	7e-39	d__Eukaryota;k__Metazoa;p__Nematoda;c__Chromadorea;o__Ascaridida;f__Toxocaridae;g__Toxocara;s__Toxocara_canis	71	20	0	1	110	137	246
comp132312_c0_seq1.1.371.minus.YSL1_1	121	XP_024504728.1	204.1	0	NO-TaxID	83	9	0	2	122	48	168
comp132326_c0_seq1.114.490.minus.YSL3_1	116	OXU27171.1	132.9	1e-28	NO-TaxID	54	34	0	3	118	297	412
comp13233_c0_seq1.524.1176.minus.YSL4_1	210	WP_008581345.1	403.7	0	d__Bacteria;k__norank;p__Proteobacteria;c__Alphaproteobacteria;o__Rickettsiales;f__Rickettsiaceae;g__Rickettsia;s__norank	97	3	0	7	216	1	210
comp132343_c0_seq1.1.1183.minus.YSL1_1	389	KHN88189.1	506.1	0	d__Eukaryota;k__Metazoa;p__Nematoda;c__Chromadorea;o__Ascaridida;f__Toxocaridae;g__Toxocara;s__Toxocara_canis	59	89	0	2	390	55	443
comp132399_c0_seq1.1.778.minus.YSL2_1	261	XP_015607647.1	411	0	NO-TaxID	72	42	3	1	261	2	262
comp132413_c0_seq1.1.343.minus.YSL1_1	104	XP_012278008.1	134.8	4e-29	d__Eukaryota;k__Metazoa;p__Arthropoda;c__Insecta;o__Hymenoptera;f__Orussidae;g__Orussus;s__Orussus_abietinus	60	24	0	10	113	620	723
comp132418_c0_seq1.1.844.minus.YSL4_1	272	WP_031659934.1	538.5	0	d__Bacteria;k__norank;p__Actinobacteria;c__Actinobacteria;o__Corynebacteriales;f__Mycobacteriaceae;g__Mycobacterium;s__Mycobacterium_tuberculosis	100	0	0	9	280	1	272
comp132433_c0_seq1.1.729.minus.YSL3_1	113	KHN80334.1	115.5	5e-23	d__Eukaryota;k__Metazoa;p__Nematoda;c__Chromadorea;o__Ascaridida;f__Toxocaridae;g__Toxocara;s__Toxocara_canis	46	34	2	1	113	54	166
comp132447_c0_seq1.18.995.plus.YSL3_1	335	KHN79043.1	238.8	0	d__Eukaryota;k__Metazoa;p__Nematoda;c__Chromadorea;o__Ascaridida;f__Toxocaridae;g__Toxocara;s__Toxocara_canis	39	148	11	2	336	999	1333
comp13247_c0_seq1.1.306.minus.YSL4_1	96	XP_017790538.1	112.1	3e-22	d__Eukaryota;k__Metazoa;p__Arthropoda;c__Insecta;o__Hymenoptera;f__Apidae;g__Habropoda;s__Habropoda_laboriosa	59	30	2	1	96	275	370
comp132521_c0_seq1.1.316.minus.YSL2_1	91	NP_001041025.1	59.3	2e-06	NO-TaxID	36	39	3	14	104	82	172
comp13259_c0_seq1.234.1740.minus.YSL3_1	163	KHN89106.1	179.5	1e-41	d__Eukaryota;k__Metazoa;p__Nematoda;c__Chromadorea;o__Ascaridida;f__Toxocaridae;g__Toxocara;s__Toxocara_canis	55	49	1	6	168	6	168
comp13260_c0_seq1.1.807.minus.YSL2_1	209	XP_008560239.1	347.4	0	d__Eukaryota;k__Metazoa;p__Arthropoda;c__Insecta;o__Hymenoptera;f__Braconidae;g__Microplitis;s__Microplitis_demolitor	73	35	3	63	271	1	209
comp132626_c0_seq1.1.744.minus.YSL3_1	153	XP_012283814.1	79.7	3e-12	d__Eukaryota;k__Metazoa;p__Arthropoda;c__Insecta;o__Hymenoptera;f__Orussidae;g__Orussus;s__Orussus_abietinus	36	72	8	78	230	350	502
comp132643_c0_seq1.1.340.minus.YSL1_1	104	XP_002633902.1	105.9	2e-20	d__Eukaryota;k__Metazoa;p__Nematoda;c__Chromadorea;o__Rhabditida;f__Rhabditidae;g__Caenorhabditis;s__Caenorhabditis_briggsae	50	35	1	3	106	148	251
comp132651_c0_seq1.282.469.minus.YSL3_1	56	XP_012278264.1	70.9	6e-10	d__Eukaryota;k__Metazoa;p__Arthropoda;c__Insecta;o__Hymenoptera;f__Orussidae;g__Orussus;s__Orussus_abietinus	61	12	0	1	56	119	174
comp13266_c0_seq2.195.605.minus.YSL2_1	119	XP_015509542.1	174.1	5e-41	d__Eukaryota;k__Metazoa;p__Arthropoda;c__Insecta;o__Hymenoptera;f__Diprionidae;g__Neodiprion;s__Neodiprion_lecontei	69	18	0	16	134	114	232
comp132759_c0_seq1.4.558.plus.YSL1_1	183	XP_312776.3	341.7	0	NO-TaxID	90	7	0	1	183	218	400
comp13281_c0_seq1.1.443.minus.YSL3_1	118	XP_001896963.1	137.9	4e-30	NO-TaxID	56	36	5	34	151	18	135
comp13281_c0_seq2.1.1493.minus.YSL1_1	112	PAV82324.1	162.9	1e-36	d__Eukaryota;k__Metazoa;p__Nematoda;c__Chromadorea;o__Ascaridida;f__Toxocaridae;g__Toxocara;s__Toxocara_canis	71	18	1	353	464	180	291
comp132836_c0_seq1.1.393.minus.YSL4_1	128	XP_015515352.1	164.5	4e-38	d__Eukaryota;k__Metazoa;p__Arthropoda;c__Insecta;o__Hymenoptera;f__Diprionidae;g__Neodiprion;s__Neodiprion_lecontei	59	28	0	3	130	117	244
comp13285_c0_seq1.1.606.minus.YSL1_1	201	XP_001896421.1	280.8	0	d__Eukaryota;k__Metazoa;p__Nematoda;c__Chromadorea;o__Spirurida;f__Onchocercidae;g__Brugia;s__Brugia_malayi	65	37	0	1	201	5	205
comp132970_c0_seq1.1.550.minus.YSL4_1	181	XP_015597154.1	294.7	0	d__Eukaryota;k__Metazoa;p__Arthropoda;c__Insecta;o__Hymenoptera;f__Cephidae;g__Cephus;s__Cephus_cinctus	82	20	0	1	181	258	438
comp132973_c0_seq1.1.592.minus.YSL4_1	197	KOX70316.1	368.2	0	d__Eukaryota;k__Metazoa;p__Arthropoda;c__Insecta;o__Hymenoptera;f__Apidae;g__Melipona;s__Melipona_quadrifasciata	89	11	0	1	197	580	776
comp13298_c0_seq1.170.551.minus.YSL2_1	98	XP_015172286.1	174.9	3e-41	d__Eukaryota;k__Metazoa;p__Arthropoda;c__Insecta;o__Hymenoptera;f__Vespidae;g__Polistes;s__Polistes_dominula	79	8	0	28	125	710	807
comp132981_c0_seq1.1.839.minus.YSL4_1	278	WP_014502158.1	544.7	0	d__Bacteria;k__norank;p__Proteobacteria;c__Gammaproteobacteria;o__Xanthomonadales;f__Xanthomonadaceae;g__Xanthomonas;s__norank	100	0	0	1	278	370	647
comp133030_c0_seq1.165.353.minus.YSL4_1	56	XP_018365506.1	90.5	8e-16	d__Eukaryota;k__Metazoa;p__Arthropoda;c__Insecta;o__Hymenoptera;f__Formicidae;g__Trachymyrmex;s__Trachymyrmex_cornetzi	75	11	0	1	56	607	662
comp133117_c0_seq1.382.630.plus.YSL2_1	40	KOC61373.1	81.3	5e-13	NO-TaxID	85	1	0	1	40	376	415
comp133149_c0_seq1.1.681.minus.YSL2_1	225	XP_013309439.1	223.8	0	d__Eukaryota;k__Metazoa;p__Nematoda;c__Chromadorea;o__Rhabditida;f__Ancylostomatidae;g__Necator;s__Necator_americanus	49	75	1	2	226	26	250
comp133164_c0_seq1.1.603.minus.YSL4_1	200	XP_012277107.1	396.4	0	d__Eukaryota;k__Metazoa;p__Arthropoda;c__Insecta;o__Hymenoptera;f__Orussidae;g__Orussus;s__Orussus_abietinus	98	2	0	1	200	125	324
comp133175_c0_seq1.1.740.minus.YSL1_1	244	XP_013297912.1	269.2	0	d__Eukaryota;k__Metazoa;p__Nematoda;c__Chromadorea;o__Rhabditida;f__Ancylostomatidae;g__Necator;s__Necator_americanus	53	76	3	4	247	264	507
comp133203_c0_seq1.33.470.minus.YSL2_1	106	XP_011705817.1	84.3	6e-14	NO-TaxID	41	42	2	2	107	176	281
comp133245_c0_seq1.1.479.minus.YSL2_1	147	EYC41117.1	213	0	d__Eukaryota;k__Metazoa;p__Nematoda;c__Chromadorea;o__Rhabditida;f__Ancylostomatidae;g__Ancylostoma;s__Ancylostoma_ceylanicum	67	20	0	13	159	52	198
comp13327_c0_seq1.5.220.plus.YSL2_1	70	XP_015124160.1	131	5e-28	d__Eukaryota;k__Metazoa;p__Arthropoda;c__Insecta;o__Hymenoptera;f__Braconidae;g__Diachasma;s__Diachasma_alloeum	81	6	0	1	70	227	296
comp133277_c0_seq1.1.693.minus.YSL1_1	239	KHJ90687.1	259.2	0	NO-TaxID	56	66	12	2	240	261	499
comp133302_c0_seq1.1.639.minus.YSL2_1	212	KHN80833.1	268.1	0	d__Eukaryota;k__Metazoa;p__Nematoda;c__Chromadorea;o__Ascaridida;f__Toxocaridae;g__Toxocara;s__Toxocara_canis	61	50	1	1	212	294	505
comp13331_c0_seq1.132.1352.plus.YSL1_1	403	XP_015584966.1	552	0	d__Eukaryota;k__Metazoa;p__Arthropoda;c__Insecta;o__Hymenoptera;f__Cephidae;g__Cephus;s__Cephus_cinctus	61	77	0	3	405	186	588
comp133322_c0_seq1.1.434.minus.YSL2_1	144	EPB80711.1	212.2	0	d__Eukaryota;k__Metazoa;p__Nematoda;c__Chromadorea;o__Rhabditida;f__Ancylostomatidae;g__Ancylostoma;s__Ancylostoma_ceylanicum	65	30	0	1	144	116	259
comp133335_c0_seq1.1.388.minus.YSL4_1	128	WP_009937673.1	257.3	0	NO-TaxID	100	0	0	1	128	11	138
comp133340_c0_seq1.1.396.minus.YSL1_1	131	XP_015609721.1	241.5	0	d__Eukaryota;k__Metazoa;p__Arthropoda;c__Insecta;o__Hymenoptera;f__Cephidae;g__Cephus;s__Cephus_cinctus	86	5	0	1	131	98	228
comp133366_c0_seq1.1.547.minus.YSL2_1	152	EYC08164.1	175.6	2e-41	d__Eukaryota;k__Metazoa;p__Nematoda;c__Chromadorea;o__Rhabditida;f__Ancylostomatidae;g__Ancylostoma;s__Ancylostoma_ceylanicum	57	44	0	13	164	4	155
comp13340_c0_seq1.150.890.plus.YSL4_1	246	XP_015607104.1	337	0	d__Eukaryota;k__Metazoa;p__Arthropoda;c__Insecta;o__Hymenoptera;f__Cephidae;g__Cephus;s__Cephus_cinctus	70	44	3	2	247	1188	1433
comp133409_c0_seq1.11.1041.minus.YSL1_1	178	CDP99260.1	142.9	6e-31	d__Eukaryota;k__Metazoa;p__Nematoda;c__Chromadorea;o__Spirurida;f__Onchocercidae;g__Brugia;s__Brugia_malayi	40	76	8	2	179	88	265
comp13341_c0_seq2.1.421.minus.YSL4_1	139	XP_008559454.1	240.4	0	d__Eukaryota;k__Metazoa;p__Arthropoda;c__Insecta;o__Hymenoptera;f__Braconidae;g__Microplitis;s__Microplitis_demolitor	80	12	1	1	139	62	200
comp133441_c0_seq1.28.369.plus.YSL1_1	116	CDJ86522.1	157.9	4e-36	d__Eukaryota;k__Metazoa;p__Nematoda;c__Chromadorea;o__Rhabditida;f__Haemonchidae;g__Haemonchus;s__Haemonchus_contortus	67	24	6	2	117	275	390
comp133505_c0_seq1.1.1006.minus.YSL2_1	182	XP_003141416.1	143.7	3e-31	d__Eukaryota;k__Metazoa;p__Nematoda;c__Chromadorea;o__Spirurida;f__Onchocercidae;g__Loa;s__Loa_loa	38	72	7	1	182	249	430
comp133573_c0_seq1.1.497.minus.YSL1_1	165	WP_000238472.1	340.1	0	d__Bacteria;k__norank;p__Firmicutes;c__Bacilli;o__Bacillales;f__Bacillaceae;g__Bacillus;s__norank	100	0	0	1	165	76	240
comp133582_c0_seq1.1.348.minus.YSL4_1	112	XP_012286178.1	221.1	0	d__Eukaryota;k__Metazoa;p__Arthropoda;c__Insecta;o__Hymenoptera;f__Orussidae;g__Orussus;s__Orussus_abietinus	93	3	0	4	115	900	1011
comp133638_c0_seq1.1.378.minus.YSL2_1	82	KHN88765.1	109.8	1e-21	d__Eukaryota;k__Metazoa;p__Nematoda;c__Chromadorea;o__Ascaridida;f__Toxocaridae;g__Toxocara;s__Toxocara_canis	67	15	2	1	82	1406	1487
comp133646_c0_seq1.1.242.minus.YSL4_1	73	XP_012283030.1	136.3	1e-29	d__Eukaryota;k__Metazoa;p__Arthropoda;c__Insecta;o__Hymenoptera;f__Orussidae;g__Orussus;s__Orussus_abietinus	86	2	0	6	78	14	86
comp133703_c0_seq1.1.374.minus.YSL3_1	123	PDM70131.1	146	2e-32	d__Eukaryota;k__Metazoa;p__Arthropoda;c__Insecta;o__Hymenoptera;f__Tenthredinidae;g__Athalia;s__Athalia_rosae	58	31	2	1	123	368	490
comp133716_c0_seq1.1.391.minus.YSL4_1	138	OAD60983.1	136	2e-29	d__Eukaryota;k__Metazoa;p__Arthropoda;c__Insecta;o__Hymenoptera;f__Apidae;g__Eufriesea;s__Eufriesea_mexicana	53	44	10	1	138	1240	1377
comp133720_c0_seq1.1.212.minus.YSL2_1	69	XP_011342236.1	151.8	3e-34	NO-TaxID	97	1	0	1	69	2	70
comp133722_c0_seq1.1.747.minus.YSL2_1	214	CDJ83852.1	297.4	0	NO-TaxID	64	44	2	1	214	5	218
comp13373_c0_seq1.142.1175.minus.YSL4_1	344	XP_011644461.1	582.8	0	d__Eukaryota;k__Metazoa;p__Arthropoda;c__Insecta;o__Hymenoptera;f__Formicidae;g__Pogonomyrmex;s__Pogonomyrmex_barbatus	83	39	2	2	345	230	573
comp133747_c0_seq1.1.590.minus.YSL2_1	173	PAV77782.1	135.2	3e-29	d__Eukaryota;k__Metazoa;p__Nematoda;c__Chromadorea;o__Ascaridida;f__Toxocaridae;g__Toxocara;s__Toxocara_canis	43	68	7	1	173	272	444
comp133761_c0_seq1.103.348.plus.YSL2_1	72	XP_018572796.1	87	9e-15	NO-TaxID	50	17	0	2	73	2	73
comp133798_c0_seq1.1.623.minus.YSL4_1	214	XP_015601082.1	218	0	d__Eukaryota;k__Metazoa;p__Arthropoda;c__Insecta;o__Hymenoptera;f__Cephidae;g__Cephus;s__Cephus_cinctus	56	61	9	3	216	972	1185
comp133856_c0_seq1.1.715.minus.YSL2_1	140	CAP35632.2	251.5	0	d__Eukaryota;k__Metazoa;p__Nematoda;c__Chromadorea;o__Rhabditida;f__Rhabditidae;g__Caenorhabditis;s__Caenorhabditis_briggsae	81	15	0	3	142	3	142
comp133934_c0_seq1.2.1303.plus.YSL1_1	399	NP_001294572.1	383.3	0	d__Eukaryota;k__Metazoa;p__Nematoda;c__Chromadorea;o__Rhabditida;f__Rhabditidae;g__Caenorhabditis;s__Caenorhabditis_elegans	51	132	5	35	433	18	416
comp133947_c0_seq1.1.212.minus.YSL1_1	69	XP_015438153.1	124	6e-26	d__Eukaryota;k__Metazoa;p__Arthropoda;c__Insecta;o__Hymenoptera;f__Halictidae;g__Dufourea;s__Dufourea_novaeangliae	81	8	0	1	69	2	70
comp134021_c0_seq1.12.296.plus.YSL2_1	32	XP_012285089.1	58.5	3e-06	d__Eukaryota;k__Metazoa;p__Arthropoda;c__Insecta;o__Hymenoptera;f__Orussidae;g__Orussus;s__Orussus_abietinus	88	3	0	16	47	1	32
comp13408_c0_seq2.1.440.minus.YSL3_1	115	XP_014613623.1	131.7	3e-28	d__Eukaryota;k__Metazoa;p__Arthropoda;c__Insecta;o__Hymenoptera;f__Vespidae;g__Polistes;s__Polistes_canadensis	55	29	1	32	146	522	636
comp134097_c0_seq1.1.606.minus.YSL1_1	138	OZF94898.1	84.7	6e-14	NO-TaxID	36	65	4	67	204	151	288
comp134115_c0_seq1.1.955.minus.YSL1_1	135	KHN78323.1	150.2	3e-33	d__Eukaryota;k__Metazoa;p__Nematoda;c__Chromadorea;o__Ascaridida;f__Toxocaridae;g__Toxocara;s__Toxocara_canis	56	37	4	52	186	46	180
comp134156_c0_seq1.115.573.minus.YSL4_1	151	KBA82284.1	310.5	0	d__Bacteria;k__norank;p__Actinobacteria;c__Actinobacteria;o__Corynebacteriales;f__Mycobacteriaceae;g__Mycobacterium;s__Mycobacterium_tuberculosis	100	0	0	1	151	2	152
comp134218_c0_seq1.30.581.plus.YSL2_1	165	KHN87720.1	221.1	0	NO-TaxID	63	38	1	2	166	10	174
comp134281_c0_seq1.1.341.minus.YSL2_1	112	KMQ87060.1	89.7	1e-15	d__Eukaryota;k__Metazoa;p__Arthropoda;c__Insecta;o__Hymenoptera;f__Formicidae;g__Lasius;s__Lasius_niger	45	48	3	2	113	861	972
comp134312_c0_seq1.1.1033.minus.YSL3_1	249	XP_015429836.1	374	0	d__Eukaryota;k__Metazoa;p__Arthropoda;c__Insecta;o__Hymenoptera;f__Halictidae;g__Dufourea;s__Dufourea_novaeangliae	75	31	2	10	258	1045	1293
comp134358_c0_seq1.1.402.minus.YSL4_1	133	WP_032139024.1	264.2	0	d__Bacteria;k__norank;p__Proteobacteria;c__Alphaproteobacteria;o__Rickettsiales;f__Rickettsiaceae;g__Rickettsia;s__Rickettsia_tamurae	99	1	0	1	133	134	266
comp134389_c0_seq1.14.337.plus.YSL3_1	80	XP_011868382.1	144.8	3e-32	NO-TaxID	86	7	0	1	80	525	604
comp134392_c0_seq1.19.1321.minus.YSL1_1	430	XP_020302000.1	654.8	0	d__Eukaryota;k__Metazoa;p__Nematoda;c__Chromadorea;o__Ascaridida;f__Toxocaridae;g__Toxocara;s__Toxocara_canis	74	55	3	1	430	120	549
comp134417_c0_seq1.127.654.plus.YSL4_1	173	XP_003249804.1	158.7	2e-36	d__Eukaryota;k__Metazoa;p__Arthropoda;c__Insecta;o__Hymenoptera;f__Apidae;g__Apis;s__Apis_mellifera	49	61	3	2	174	228	400
comp134451_c0_seq1.39.455.plus.YSL1_1	111	XP_015593236.1	141.4	4e-31	d__Eukaryota;k__Metazoa;p__Arthropoda;c__Insecta;o__Hymenoptera;f__Cephidae;g__Cephus;s__Cephus_cinctus	61	26	0	1	111	91	201
comp134510_c0_seq1.1.408.minus.YSL3_1	134	OXU23004.1	161.4	4e-37	d__Eukaryota;k__Metazoa;p__Arthropoda;c__Insecta;o__Hymenoptera;f__Apidae;g__Apis;s__Apis_dorsata	56	38	0	1	134	1389	1522
comp13456_c0_seq1.92.343.plus.YSL1_1	82	KHN79225.1	166	1e-38	d__Eukaryota;k__Metazoa;p__Nematoda;c__Chromadorea;o__Ascaridida;f__Toxocaridae;g__Toxocara;s__Toxocara_canis	91	4	0	1	82	2	83
comp134597_c0_seq1.1.395.minus.YSL4_1	131	XP_015609892.1	240.7	0	d__Eukaryota;k__Metazoa;p__Arthropoda;c__Insecta;o__Hymenoptera;f__Cephidae;g__Cephus;s__Cephus_cinctus	86	9	0	1	131	1850	1980
comp13462_c0_seq1.1.835.minus.YSL3_1	277	XP_015588713.1	489.2	0	d__Eukaryota;k__Metazoa;p__Arthropoda;c__Insecta;o__Hymenoptera;f__Cephidae;g__Cephus;s__Cephus_cinctus	88	18	0	1	277	3097	3373
comp134684_c0_seq1.1.359.minus.YSL1_1	119	XP_011867739.1	228.8	0	d__Eukaryota;k__Metazoa;p__Arthropoda;c__Insecta;o__Hymenoptera;f__Formicidae;g__Vollenhovia;s__Vollenhovia_emeryi	90	5	0	1	119	654	772
comp13475_c0_seq1.157.873.plus.YSL3_1	192	XP_015590993.1	234.6	0	d__Eukaryota;k__Metazoa;p__Arthropoda;c__Insecta;o__Hymenoptera;f__Cephidae;g__Cephus;s__Cephus_cinctus	53	45	1	45	236	1	192
comp134763_c0_seq1.57.1102.minus.YSL1_1	347	XP_015604205.1	660.2	0	d__Eukaryota;k__Metazoa;p__Arthropoda;c__Insecta;o__Hymenoptera;f__Cephidae;g__Cephus;s__Cephus_cinctus	92	15	0	1	347	198	544
comp13477_c0_seq1.1.671.minus.YSL1_1	222	KHN89160.1	371.3	0	d__Eukaryota;k__Metazoa;p__Nematoda;c__Chromadorea;o__Ascaridida;f__Toxocaridae;g__Toxocara;s__Toxocara_canis	83	19	0	1	222	264	485
comp13480_c0_seq1.1.581.minus.YSL1_1	123	XP_024499635.1	175.6	2e-41	NO-TaxID	61	31	2	10	132	2	124
comp134829_c0_seq1.1.815.minus.YSL4_1	272	XP_012339888.1	181.8	7e-43	d__Eukaryota;k__Metazoa;p__Arthropoda;c__Insecta;o__Hymenoptera;f__Apidae;g__Apis;s__Apis_florea	35	104	11	3	274	1208	1479
comp13485_c0_seq1.1.367.minus.YSL3_1	122	XP_011170561.1	189.1	1e-45	NO-TaxID	80	17	2	1	122	2	123
comp13485_c0_seq2.46.456.minus.YSL3_1	104	XP_011170561.1	160.6	6e-37	NO-TaxID	80	15	2	1	104	2	105
comp134896_c0_seq1.23.286.plus.YSL3_1	61	XP_011158620.1	89	2e-15	d__Eukaryota;k__Metazoa;p__Arthropoda;c__Insecta;o__Hymenoptera;f__Formicidae;g__Solenopsis;s__Solenopsis_invicta	59	11	0	1	61	302	362
comp13498_c0_seq1.1.484.minus.YSL3_1	140	XP_012281071.1	164.9	3e-38	d__Eukaryota;k__Metazoa;p__Arthropoda;c__Insecta;o__Hymenoptera;f__Orussidae;g__Orussus;s__Orussus_abietinus	58	35	4	16	155	206	345
comp135_c0_seq1.1.310.minus.YSL1_1	82	XP_020301544.1	57.4	7e-06	d__Eukaryota;k__Metazoa;p__Nematoda;c__Chromadorea;o__Rhabditida;f__Ancylostomatidae;g__Ancylostoma;s__Ancylostoma_ceylanicum	39	36	5	1	82	307	388
comp135007_c0_seq1.132.379.minus.YSL1_1	72	XP_015603177.1	138.7	3e-30	d__Eukaryota;k__Metazoa;p__Arthropoda;c__Insecta;o__Hymenoptera;f__Cephidae;g__Cephus;s__Cephus_cinctus	93	3	0	10	81	125	196
comp135010_c0_seq1.106.525.minus.YSL2_1	129	XP_015604665.1	132.9	1e-28	NO-TaxID	50	40	0	10	138	293	421
comp13506_c0_seq1.1.302.minus.YSL4_1	79	XP_012286451.1	109.8	1e-21	d__Eukaryota;k__Metazoa;p__Arthropoda;c__Insecta;o__Hymenoptera;f__Orussidae;g__Orussus;s__Orussus_abietinus	68	13	1	18	96	122	200
comp135149_c0_seq1.1.423.minus.YSL1_1	133	XP_015522627.1	113.6	9e-23	d__Eukaryota;k__Metazoa;p__Arthropoda;c__Insecta;o__Hymenoptera;f__Diprionidae;g__Neodiprion;s__Neodiprion_lecontei	41	48	1	8	140	183	315
comp135162_c0_seq1.125.496.minus.YSL1_1	116	XP_024504459.1	127.5	6e-27	d__Eukaryota;k__Metazoa;p__Nematoda;c__Chromadorea;o__Ascaridida;f__Toxocaridae;g__Toxocara;s__Toxocara_canis	48	35	1	3	118	1	116
comp135218_c0_seq1.63.458.plus.YSL1_1	127	XP_024499109.1	171	5e-40	d__Eukaryota;k__Metazoa;p__Arthropoda;c__Insecta;o__Hymenoptera;f__Cephidae;g__Cephus;s__Cephus_cinctus	63	25	1	4	130	1954	2080
comp135264_c0_seq1.1.307.minus.YSL3_1	101	PAV84590.1	146.4	1e-32	d__Eukaryota;k__Metazoa;p__Arthropoda;c__Insecta;o__Hymenoptera;f__Tenthredinidae;g__Athalia;s__Athalia_rosae	69	22	0	1	101	414	514
comp135271_c0_seq1.105.1127.minus.YSL1_1	326	ACZ13336.1	479.6	0	d__Eukaryota;k__Metazoa;p__Nematoda;c__Chromadorea;o__Tylenchida;f__Aphelenchoididae;g__Bursaphelenchus;s__Bursaphelenchus_xylophilus	74	46	1	15	340	11	336
comp135284_c0_seq1.31.411.plus.YSL2_1	97	XP_015516713.1	157.5	5e-36	d__Eukaryota;k__Metazoa;p__Arthropoda;c__Insecta;o__Hymenoptera;f__Diprionidae;g__Neodiprion;s__Neodiprion_lecontei	82	11	0	1	97	785	881
comp135303_c0_seq1.1.325.minus.YSL3_1	108	WP_000796596.1	217.6	0	NO-TaxID	100	0	0	1	108	421	528
comp135320_c0_seq1.12.320.plus.YSL1_1	62	KHN79122.1	72.8	2e-10	d__Eukaryota;k__Metazoa;p__Nematoda;c__Chromadorea;o__Ascaridida;f__Toxocaridae;g__Toxocara;s__Toxocara_canis	55	19	0	39	100	192	253
comp135340_c0_seq1.10.534.plus.YSL2_1	105	OZC08068.1	130.2	9e-28	d__Eukaryota;k__Metazoa;p__Arthropoda;c__Insecta;o__Hymenoptera;f__Formicidae;g__Camponotus;s__Camponotus_floridanus	59	25	5	1	105	229	333
comp135396_c0_seq1.61.991.minus.YSL1_1	105	XP_001899095.1	101.3	2e-18	d__Eukaryota;k__Metazoa;p__Nematoda;c__Chromadorea;o__Spirurida;f__Onchocercidae;g__Brugia;s__Brugia_malayi	52	39	10	211	315	350	454
comp135404_c0_seq1.1.281.minus.YSL1_1	94	EPB72350.1	107.8	5e-21	d__Eukaryota;k__Metazoa;p__Nematoda;c__Chromadorea;o__Rhabditida;f__Ancylostomatidae;g__Ancylostoma;s__Ancylostoma_ceylanicum	59	30	4	3	96	12	105
comp135457_c0_seq1.50.481.minus.YSL1_1	125	KHN82797.1	154.1	6e-35	d__Eukaryota;k__Metazoa;p__Nematoda;c__Chromadorea;o__Ascaridida;f__Toxocaridae;g__Toxocara;s__Toxocara_canis	62	34	0	18	142	1	125
comp13549_c0_seq1.1.593.minus.YSL2_1	197	XP_014468062.1	318.5	0	d__Eukaryota;k__Metazoa;p__Arthropoda;c__Insecta;o__Hymenoptera;f__Formicidae;g__Dinoponera;s__Dinoponera_quadriceps	77	28	0	1	197	156	352
comp135590_c0_seq1.85.504.plus.YSL3_1	138	XP_015510071.1	187.2	6e-45	d__Eukaryota;k__Metazoa;p__Arthropoda;c__Insecta;o__Hymenoptera;f__Diprionidae;g__Neodiprion;s__Neodiprion_lecontei	64	30	0	1	138	323	460
comp135629_c0_seq1.780.1161.minus.YSL4_1	71	XP_012283455.1	96.3	1e-17	d__Eukaryota;k__Metazoa;p__Arthropoda;c__Insecta;o__Hymenoptera;f__Orussidae;g__Orussus;s__Orussus_abietinus	59	22	0	1	71	222	292
comp135638_c0_seq1.197.718.minus.YSL1_1	178	XP_015603307.1	188	3e-45	d__Eukaryota;k__Metazoa;p__Arthropoda;c__Insecta;o__Hymenoptera;f__Cephidae;g__Cephus;s__Cephus_cinctus	58	51	7	1	178	54	231
comp135650_c0_seq1.3.658.minus.YSL1_1	210	OZC07379.1	383.3	0	NO-TaxID	92	8	0	1	210	39	248
comp13569_c0_seq1.1.360.minus.YSL4_1	119	XP_011157170.1	184.9	3e-44	d__Eukaryota;k__Metazoa;p__Arthropoda;c__Insecta;o__Hymenoptera;f__Formicidae;g__Solenopsis;s__Solenopsis_invicta	75	17	0	1	119	1038	1156
comp135698_c0_seq1.56.520.minus.YSL2_1	153	WP_098213655.1	311.6	0	d__Eukaryota;k__Metazoa;p__Nematoda;c__Chromadorea;o__Rhabditida;f__Dictyocaulidae;g__Dictyocaulus;s__Dictyocaulus_viviparus	99	1	0	1	153	9	161
comp135717_c0_seq1.87.342.minus.YSL3_1	84	XP_008544810.1	146.4	1e-32	d__Eukaryota;k__Metazoa;p__Arthropoda;c__Insecta;o__Hymenoptera;f__Braconidae;g__Microplitis;s__Microplitis_demolitor	85	7	0	1	84	472	555
comp135736_c0_seq1.530.919.plus.YSL4_1	79	XP_015600061.1	78.6	3e-12	d__Eukaryota;k__Metazoa;p__Arthropoda;c__Insecta;o__Hymenoptera;f__Cephidae;g__Cephus;s__Cephus_cinctus	51	28	0	49	127	382	460
comp135811_c0_seq1.1.524.minus.YSL2_1	155	EFN64588.1	179.9	1e-42	NO-TaxID	53	41	0	1	155	215	369
comp135819_c0_seq1.1.335.minus.YSL3_1	102	KYM82994.1	66.2	2e-08	d__Eukaryota;k__Metazoa;p__Arthropoda;c__Insecta;o__Hymenoptera;f__Formicidae;g__Atta;s__Atta_colombica	38	46	2	12	113	1352	1453
comp135824_c0_seq1.1.366.minus.YSL2_1	117	XP_015587478.1	61.6	4e-07	d__Eukaryota;k__Metazoa;p__Arthropoda;c__Insecta;o__Hymenoptera;f__Cephidae;g__Cephus;s__Cephus_cinctus	36	58	9	12	128	143	259
comp135837_c0_seq1.1.501.minus.YSL1_1	166	KHN81869.1	300.4	0	NO-TaxID	85	10	0	1	166	310	475
comp135847_c0_seq1.1.909.minus.YSL4_1	274	XP_014487056.1	503.8	0	d__Eukaryota;k__Metazoa;p__Arthropoda;c__Insecta;o__Hymenoptera;f__Formicidae;g__Dinoponera;s__Dinoponera_quadriceps	90	14	0	29	302	50	323
comp135851_c0_seq1.74.791.minus.YSL2_1	235	XP_024943237.1	314.7	0	d__Eukaryota;k__Metazoa;p__Arthropoda;c__Insecta;o__Hymenoptera;f__Tenthredinidae;g__Athalia;s__Athalia_rosae	67	40	3	4	238	257	491
comp135875_c0_seq1.18.668.plus.YSL1_1	205	PAV84244.1	255.4	0	d__Eukaryota;k__Metazoa;p__Arthropoda;c__Insecta;o__Hymenoptera;f__Formicidae;g__Dinoponera;s__Dinoponera_quadriceps	60	58	0	1	205	3	207
comp135910_c0_seq1.1.617.minus.YSL1_1	192	XP_018373190.1	308.1	0	d__Eukaryota;k__Metazoa;p__Arthropoda;c__Insecta;o__Hymenoptera;f__Formicidae;g__Trachymyrmex;s__Trachymyrmex_cornetzi	73	22	0	13	204	12	203
comp135925_c0_seq1.377.886.plus.YSL1_1	86	XP_005456461.1	56.6	1e-05	d__Eukaryota;k__Metazoa;p__Chordata;c__Actinopteri;o__Cichliformes;f__Cichlidae;g__Oreochromis;s__Oreochromis_niloticus	44	45	0	54	139	318	403
comp13594_c0_seq1.20.1012.plus.YSL1_1	324	CAC83783.1	516.9	0	d__Eukaryota;k__Metazoa;p__Chordata;c__Amphibia;o__Anura;f__Bufonidae;g__Duttaphrynus;s__Duttaphrynus_melanostictus	74	39	2	1	324	230	553
comp135968_c0_seq1.1.1087.minus.YSL1_1	357	XP_002642556.1	502.7	0	NO-TaxID	69	59	5	6	362	303	659
comp136077_c0_seq1.33.590.minus.YSL1_1	183	PAV73464.1	218	0	NO-TaxID	61	50	7	4	186	1	183
comp136111_c0_seq1.331.1088.minus.YSL3_1	246	XP_012286850.1	294.3	0	d__Eukaryota;k__Metazoa;p__Arthropoda;c__Insecta;o__Hymenoptera;f__Orussidae;g__Orussus;s__Orussus_abietinus	57	63	1	7	252	7	252
comp136118_c0_seq1.111.602.plus.YSL1_1	144	XP_013291403.1	178.7	2e-42	d__Eukaryota;k__Metazoa;p__Nematoda;c__Chromadorea;o__Rhabditida;f__Ancylostomatidae;g__Necator;s__Necator_americanus	62	37	0	19	162	340	483
comp136175_c0_seq1.1.465.minus.YSL2_1	136	XP_020708269.1	99.4	2e-18	d__Eukaryota;k__Metazoa;p__Nematoda;c__Chromadorea;o__Rhabditida;f__Rhabditidae;g__Caenorhabditis;s__Caenorhabditis_brenneri	43	52	3	19	154	743	878
comp13620_c0_seq1.68.1039.minus.YSL2_1	310	XP_012284251.1	237.7	0	d__Eukaryota;k__Metazoa;p__Arthropoda;c__Insecta;o__Hymenoptera;f__Orussidae;g__Orussus;s__Orussus_abietinus	45	122	16	22	331	579	888
comp136212_c0_seq1.1.327.minus.YSL4_1	108	XP_011352369.1	173.7	7e-41	d__Eukaryota;k__Metazoa;p__Arthropoda;c__Insecta;o__Hymenoptera;f__Formicidae;g__Cerapachys;s__Cerapachys_biroi	72	12	0	1	108	451	558
comp136230_c0_seq1.1.530.minus.YSL2_1	71	KHN85959.1	77.4	7e-12	NO-TaxID	48	24	0	9	79	539	609
comp13625_c0_seq1.125.2098.plus.YSL1_1	670	XP_015584830.1	570.5	0	d__Eukaryota;k__Metazoa;p__Arthropoda;c__Insecta;o__Hymenoptera;f__Cephidae;g__Cephus;s__Cephus_cinctus	47	227	17	2	671	915	1584
comp136271_c0_seq1.1.495.minus.YSL3_1	163	XP_003112539.1	307.8	0	d__Eukaryota;k__Metazoa;p__Nematoda;c__Chromadorea;o__Rhabditida;f__Rhabditidae;g__Caenorhabditis;s__Caenorhabditis_remanei	86	6	0	2	164	1	163
comp13628_c0_seq1.14.271.plus.YSL2_1	63	ACJ63290.1	65.5	3e-08	d__Eukaryota;k__Metazoa;p__Nematoda;c__Chromadorea;o__Tylenchida;f__Aphelenchoididae;g__Bursaphelenchus;s__Bursaphelenchus_xylophilus	46	21	0	4	66	385	447
comp136322_c0_seq1.52.630.plus.YSL4_1	191	XP_015586342.1	330.9	0	d__Eukaryota;k__Metazoa;p__Arthropoda;c__Insecta;o__Hymenoptera;f__Cephidae;g__Cephus;s__Cephus_cinctus	82	14	0	1	191	154	344
comp136405_c0_seq1.1.504.minus.YSL2_1	167	XP_001900798.1	269.6	0	d__Eukaryota;k__Metazoa;p__Nematoda;c__Chromadorea;o__Spirurida;f__Onchocercidae;g__Brugia;s__Brugia_malayi	80	17	0	1	167	43	209
comp13641_c0_seq1.170.1051.plus.YSL1_1	285	XP_015175722.1	479.6	0	d__Eukaryota;k__Metazoa;p__Arthropoda;c__Insecta;o__Hymenoptera;f__Vespidae;g__Polistes;s__Polistes_dominula	74	40	0	8	292	1	285
comp13644_c0_seq1.63.314.plus.YSL2_1	80	XP_015515772.1	145.6	2e-32	d__Eukaryota;k__Metazoa;p__Arthropoda;c__Insecta;o__Hymenoptera;f__Diprionidae;g__Neodiprion;s__Neodiprion_lecontei	81	7	0	1	80	967	1046
comp13650_c0_seq2.37.609.plus.YSL1_1	161	KJH51240.1	172.9	1e-40	d__Eukaryota;k__Metazoa;p__Nematoda;c__Chromadorea;o__Rhabditida;f__Dictyocaulidae;g__Dictyocaulus;s__Dictyocaulus_viviparus	45	51	1	14	174	29	189
comp13651_c0_seq1.27.305.minus.YSL2_1	88	XP_014614871.1	168.3	3e-39	d__Eukaryota;k__Metazoa;p__Arthropoda;c__Insecta;o__Hymenoptera;f__Vespidae;g__Polistes;s__Polistes_canadensis	86	5	0	1	88	2	89
comp13653_c0_seq1.86.304.plus.YSL4_1	59	XP_003706604.1	77.4	7e-12	d__Eukaryota;k__Metazoa;p__Arthropoda;c__Insecta;o__Hymenoptera;f__Megachilidae;g__Megachile;s__Megachile_rotundata	59	15	2	2	60	2	60
comp136551_c0_seq1.375.769.minus.YSL4_1	132	XP_015513801.1	170.6	6e-40	d__Eukaryota;k__Metazoa;p__Arthropoda;c__Insecta;o__Hymenoptera;f__Diprionidae;g__Neodiprion;s__Neodiprion_lecontei	69	34	8	1	132	578	709
comp136576_c0_seq1.1.1617.minus.YSL4_1	538	WP_027703666.1	1077.8	0	d__Bacteria;k__norank;p__Proteobacteria;c__Gammaproteobacteria;o__Xanthomonadales;f__Xanthomonadaceae;g__Xanthomonas;s__Xanthomonas_oryzae	100	0	0	1	538	2	539
comp13660_c0_seq1.32.516.minus.YSL3_1	150	WP_017232443.1	153.3	1e-34	d__Bacteria;k__norank;p__Proteobacteria;c__Betaproteobacteria;o__Burkholderiales;f__Burkholderiaceae;g__Pandoraea;s__Pandoraea_sp._B-6	52	44	4	16	165	1	150
comp136607_c0_seq1.1.368.minus.YSL1_1	121	KHN76627.1	184.5	4e-44	NO-TaxID	76	22	0	2	122	1036	1156
comp136621_c0_seq1.100.1497.plus.YSL2_1	467	XP_013301458.1	805.1	0	d__Eukaryota;k__Metazoa;p__Nematoda;c__Chromadorea;o__Rhabditida;f__Ancylostomatidae;g__Necator;s__Necator_americanus	84	30	2	1	467	122	588
comp13675_c0_seq1.1.957.minus.YSL2_1	166	PDM64988.1	129.8	4e-27	d__Eukaryota;k__Metazoa;p__Arthropoda;c__Insecta;o__Hymenoptera;f__Cephidae;g__Cephus;s__Cephus_cinctus	41	64	1	148	313	534	699
comp13686_c0_seq1.1.551.minus.YSL1_1	122	KIH56280.1	114.8	4e-23	d__Eukaryota;k__Metazoa;p__Nematoda;c__Chromadorea;o__Rhabditida;f__Ancylostomatidae;g__Ancylostoma;s__Ancylostoma_duodenale	51	41	11	10	131	21	142
comp136868_c0_seq1.120.539.plus.YSL2_1	94	XP_011686568.1	56.2	2e-05	d__Eukaryota;k__Metazoa;p__Arthropoda;c__Insecta;o__Hymenoptera;f__Formicidae;g__Wasmannia;s__Wasmannia_auropunctata	33	47	7	43	136	391	484
comp13688_c0_seq1.21.1418.plus.YSL1_1	399	PAV79628.1	473.4	0	d__Eukaryota;k__Metazoa;p__Nematoda;c__Chromadorea;o__Ascaridida;f__Toxocaridae;g__Toxocara;s__Toxocara_canis	57	93	2	1	399	988	1386
comp136884_c0_seq1.1.605.minus.YSL3_1	200	OZC11832.1	245.4	0	d__Eukaryota;k__Metazoa;p__Nematoda;c__Chromadorea;o__Ascaridida;f__Toxocaridae;g__Toxocara;s__Toxocara_canis	58	49	1	1	200	797	996
comp136901_c0_seq1.1.348.minus.YSL1_1	107	XP_017756471.1	157.5	5e-36	d__Eukaryota;k__Metazoa;p__Arthropoda;c__Insecta;o__Hymenoptera;f__Apidae;g__Eufriesea;s__Eufriesea_mexicana	69	18	1	1	107	290	396
comp136912_c0_seq1.1.429.minus.YSL2_1	133	XP_011495805.1	238.4	0	d__Eukaryota;k__Metazoa;p__Arthropoda;c__Insecta;o__Hymenoptera;f__Agaonidae;g__Ceratosolen;s__Ceratosolen_solmsi	89	4	1	11	143	1092	1224
comp13692_c0_seq1.1.423.minus.YSL2_1	139	NP_497046.1	175.6	2e-41	d__Eukaryota;k__Metazoa;p__Nematoda;c__Chromadorea;o__Rhabditida;f__Rhabditidae;g__Caenorhabditis;s__Caenorhabditis_elegans	57	35	1	2	140	700	838
comp136923_c0_seq1.57.335.plus.YSL3_1	67	XP_015601039.1	112.5	2e-22	d__Eukaryota;k__Metazoa;p__Arthropoda;c__Insecta;o__Hymenoptera;f__Cephidae;g__Cephus;s__Cephus_cinctus	78	9	0	1	67	1086	1152
comp13693_c0_seq1.81.389.plus.YSL2_1	93	XP_012140152.1	175.6	2e-41	d__Eukaryota;k__Metazoa;p__Arthropoda;c__Insecta;o__Hymenoptera;f__Megachilidae;g__Megachile;s__Megachile_rotundata	88	5	1	1	93	15	107
comp136943_c0_seq1.1.366.minus.YSL3_1	59	XP_024502102.1	86.3	1e-14	d__Eukaryota;k__Metazoa;p__Nematoda;c__Chromadorea;o__Ascaridida;f__Toxocaridae;g__Toxocara;s__Toxocara_canis	61	10	0	26	84	2209	2267
comp136947_c0_seq1.1.306.minus.YSL1_1	78	CDJ90647.1	104.4	5e-20	d__Eukaryota;k__Metazoa;p__Nematoda;c__Chromadorea;o__Rhabditida;f__Haemonchidae;g__Haemonchus;s__Haemonchus_contortus	59	15	0	24	101	179	256
comp13696_c0_seq2.1.779.minus.YSL2_1	259	XP_012285235.1	583.6	0	d__Eukaryota;k__Metazoa;p__Arthropoda;c__Insecta;o__Hymenoptera;f__Orussidae;g__Orussus;s__Orussus_abietinus	96	5	0	1	259	276	534
comp137023_c0_seq1.1.557.minus.YSL3_1	133	XP_012146538.1	79.3	2e-12	NO-TaxID	35	65	3	3	135	43	175
comp137028_c0_seq1.62.772.plus.YSL1_1	133	EJW85665.1	120.6	1e-24	NO-TaxID	45	46	3	99	231	85	217
comp137079_c0_seq1.1.914.minus.YSL4_1	304	WP_027703666.1	641	0	d__Bacteria;k__norank;p__Proteobacteria;c__Gammaproteobacteria;o__Xanthomonadales;f__Xanthomonadaceae;g__Xanthomonas;s__Xanthomonas_oryzae	100	0	0	1	304	683	986
comp137125_c0_seq1.1.509.minus.YSL1_1	100	XP_011312990.1	136	2e-29	d__Eukaryota;k__Metazoa;p__Arthropoda;c__Insecta;o__Hymenoptera;f__Braconidae;g__Fopius;s__Fopius_arisanus	67	25	0	1	100	106	205
comp137142_c0_seq1.1.676.minus.YSL3_1	224	XP_016844672.1	432.6	0	d__Eukaryota;k__Metazoa;p__Arthropoda;c__Insecta;o__Hymenoptera;f__Pteromalidae;g__Nasonia;s__Nasonia_vitripennis	95	4	0	1	224	2892	3115
comp137161_c0_seq1.1.1110.minus.YSL1_1	199	AFY06992.1	270.8	0	d__Eukaryota;k__Metazoa;p__Nematoda;c__Chromadorea;o__Tylenchida;f__Anguinidae;g__Ditylenchus;s__Ditylenchus_destructor	69	42	2	171	369	710	908
comp1372_c0_seq1.1.336.minus.YSL2_1	107	CDJ85663.1	167.2	7e-39	d__Eukaryota;k__Metazoa;p__Nematoda;c__Chromadorea;o__Rhabditida;f__Haemonchidae;g__Haemonchus;s__Haemonchus_contortus	72	15	0	1	107	837	943
comp13722_c0_seq1.7.267.plus.YSL2_1	67	XP_019886363.1	112.1	2e-22	d__Eukaryota;k__Metazoa;p__Arthropoda;c__Insecta;o__Lepidoptera;f__Papilionidae;g__Papilio;s__Papilio_machaon	82	5	0	16	82	905	971
comp137229_c0_seq1.1.415.minus.YSL1_1	139	XP_001901140.1	182.2	2e-43	NO-TaxID	63	28	1	1	139	579	717
comp137237_c0_seq1.33.365.minus.YSL1_1	98	PIC30464.1	126.7	1e-26	d__Eukaryota;k__Metazoa;p__Arthropoda;c__Insecta;o__Hymenoptera;f__Diprionidae;g__Neodiprion;s__Neodiprion_lecontei	60	23	1	5	102	270	367
comp13732_c0_seq2.7.402.plus.YSL1_1	114	EJW87008.1	133.7	8e-29	d__Eukaryota;k__Metazoa;p__Nematoda;c__Chromadorea;o__Spirurida;f__Onchocercidae;g__Wuchereria;s__Wuchereria_bancrofti	56	26	2	4	117	389	502
comp137337_c0_seq1.1.404.minus.YSL3_1	129	XP_015607659.1	102.4	2e-19	d__Eukaryota;k__Metazoa;p__Arthropoda;c__Insecta;o__Hymenoptera;f__Cephidae;g__Cephus;s__Cephus_cinctus	49	51	3	8	136	120	248
comp137379_c0_seq1.127.496.minus.YSL4_1	115	XP_017882858.1	207.6	0	NO-TaxID	85	7	0	1	115	139	253
comp137379_c0_seq1.98.487.plus.YSL3_1	125	XP_015516016.1	159.1	2e-36	d__Eukaryota;k__Metazoa;p__Arthropoda;c__Insecta;o__Hymenoptera;f__Diprionidae;g__Neodiprion;s__Neodiprion_lecontei	61	33	0	1	125	4	128
comp137403_c0_seq1.1.383.minus.YSL3_1	127	XP_015594331.1	224.2	0	d__Eukaryota;k__Metazoa;p__Arthropoda;c__Insecta;o__Hymenoptera;f__Cephidae;g__Cephus;s__Cephus_cinctus	83	7	0	1	127	37	163
comp13742_c0_seq1.3.885.minus.YSL1_1	208	XP_013291772.1	328.2	0	d__Eukaryota;k__Metazoa;p__Nematoda;c__Chromadorea;o__Rhabditida;f__Ancylostomatidae;g__Necator;s__Necator_americanus	73	29	0	3	210	1	208
comp137424_c0_seq1.1.743.minus.YSL1_1	252	XP_012274667.1	192.6	0	NO-TaxID	47	86	8	2	253	634	885
comp137436_c0_seq1.1.670.minus.YSL4_1	182	XP_019886561.1	150.6	1e-33	d__Eukaryota;k__Metazoa;p__Arthropoda;c__Insecta;o__Hymenoptera;f__Cephidae;g__Cephus;s__Cephus_cinctus	47	76	12	2	183	175	356
comp137507_c0_seq1.171.459.minus.YSL3_1	93	XP_003249083.1	163.7	7e-38	d__Eukaryota;k__Metazoa;p__Arthropoda;c__Insecta;o__Hymenoptera;f__Apidae;g__Apis;s__Apis_mellifera	88	9	0	1	93	1042	1134
comp137522_c0_seq1.1.519.minus.YSL2_1	172	XP_015585699.1	179.1	2e-42	d__Eukaryota;k__Metazoa;p__Arthropoda;c__Insecta;o__Hymenoptera;f__Cephidae;g__Cephus;s__Cephus_cinctus	51	52	3	1	172	333	504
comp137594_c0_seq1.1.317.minus.YSL3_1	103	XP_017761492.1	204.9	0	d__Eukaryota;k__Metazoa;p__Arthropoda;c__Insecta;o__Hymenoptera;f__Apidae;g__Eufriesea;s__Eufriesea_mexicana	98	1	0	2	104	46	148
comp13760_c0_seq1.7.381.minus.YSL4_1	101	XP_011330866.1	117.5	6e-24	d__Eukaryota;k__Metazoa;p__Arthropoda;c__Insecta;o__Hymenoptera;f__Formicidae;g__Cerapachys;s__Cerapachys_biroi	61	27	1	1	101	2	102
comp13760_c0_seq2.1.447.minus.YSL4_1	149	XP_015601301.1	176.8	8e-42	NO-TaxID	58	37	1	1	149	2	150
comp137613_c0_seq1.28.522.plus.YSL1_1	163	XP_015594976.1	312	0	d__Eukaryota;k__Metazoa;p__Arthropoda;c__Insecta;o__Hymenoptera;f__Cephidae;g__Cephus;s__Cephus_cinctus	91	3	0	1	163	211	373
comp13771_c0_seq1.1.995.minus.YSL1_1	173	XP_015178974.1	100.9	2e-18	d__Eukaryota;k__Metazoa;p__Arthropoda;c__Insecta;o__Hymenoptera;f__Vespidae;g__Polistes;s__Polistes_dominula	39	77	11	140	312	554	726
comp137724_c0_seq1.1.605.minus.YSL3_1	202	KHN77396.1	196.4	0	d__Eukaryota;k__Metazoa;p__Nematoda;c__Chromadorea;o__Ascaridida;f__Toxocaridae;g__Toxocara;s__Toxocara_canis	47	64	3	1	202	230	431
comp137730_c0_seq1.1.131.minus.YSL2_1	38	XP_011877854.1	83.2	1e-13	d__Eukaryota;k__Metazoa;p__Arthropoda;c__Insecta;o__Hymenoptera;f__Formicidae;g__Vollenhovia;s__Vollenhovia_emeryi	92	2	0	1	38	1148	1185
comp13774_c0_seq2.68.415.plus.YSL1_1	106	XP_643564.1	132.9	1e-28	d__Eukaryota;k__norank;p__norank;c__norank;o__Dictyosteliida;f__norank;g__Dictyostelium;s__Dictyostelium_discoideum	64	19	0	1	106	339	444
comp137798_c0_seq1.1.333.minus.YSL1_1	110	KHN76643.1	171.4	4e-40	d__Eukaryota;k__Metazoa;p__Nematoda;c__Chromadorea;o__Ascaridida;f__Toxocaridae;g__Toxocara;s__Toxocara_canis	75	16	0	1	110	1430	1539
comp137808_c0_seq1.1.305.minus.YSL2_1	100	XP_024942835.1	183	1e-43	d__Eukaryota;k__Metazoa;p__Arthropoda;c__Insecta;o__Hymenoptera;f__Orussidae;g__Orussus;s__Orussus_abietinus	91	6	0	1	100	855	954
comp13784_c0_seq1.1.601.minus.YSL1_1	197	XP_024505479.1	192.2	0	d__Eukaryota;k__Metazoa;p__Nematoda;c__Chromadorea;o__Spirurida;f__Onchocercidae;g__Loa;s__Loa_loa	46	67	4	1	197	2	198
comp13795_c0_seq1.121.860.minus.YSL2_1	144	PIC41545.1	194.1	0	d__Eukaryota;k__Metazoa;p__Nematoda;c__Chromadorea;o__Ascaridida;f__Toxocaridae;g__Toxocara;s__Toxocara_canis	63	40	3	6	149	133	276
comp137952_c0_seq1.174.1045.minus.YSL1_1	281	EYC15691.1	496.5	0	d__Eukaryota;k__Metazoa;p__Nematoda;c__Chromadorea;o__Rhabditida;f__Ancylostomatidae;g__Ancylostoma;s__Ancylostoma_ceylanicum	84	25	0	5	285	114	394
comp137966_c0_seq1.1.689.minus.YSL3_1	229	EGT31854.1	339.7	0	d__Eukaryota;k__Metazoa;p__Nematoda;c__Chromadorea;o__Rhabditida;f__Rhabditidae;g__Caenorhabditis;s__Caenorhabditis_brenneri	72	30	0	1	229	911	1139
comp137979_c0_seq1.1.453.minus.YSL4_1	150	Q4GXU6.1	302.8	0	d__Eukaryota;k__Metazoa;p__Arthropoda;c__Insecta;o__Coleoptera;f__Carabidae;g__Carabus;s__Carabus_granulatus	97	2	0	1	150	3	152
comp137981_c0_seq1.1.434.minus.YSL1_1	144	KHN89160.1	234.6	0	d__Eukaryota;k__Metazoa;p__Nematoda;c__Chromadorea;o__Ascaridida;f__Toxocaridae;g__Toxocara;s__Toxocara_canis	79	16	0	1	144	126	269
comp138026_c0_seq1.1.864.minus.YSL1_1	143	KHN74499.1	151	2e-33	d__Eukaryota;k__Metazoa;p__Nematoda;c__Chromadorea;o__Ascaridida;f__Toxocaridae;g__Toxocara;s__Toxocara_canis	46	48	2	8	150	354	496
comp13808_c0_seq1.92.1023.minus.YSL4_1	315	XP_017795958.1	183.3	3e-43	NO-TaxID	36	139	11	1	315	1	315
comp13809_c0_seq2.90.878.minus.YSL3_1	259	XP_015586783.1	447.6	0	d__Eukaryota;k__Metazoa;p__Arthropoda;c__Insecta;o__Hymenoptera;f__Cephidae;g__Cephus;s__Cephus_cinctus	81	28	3	3	261	3	261
comp13827_c0_seq1.167.601.minus.YSL3_1	133	XP_015593708.1	153.3	1e-34	NO-TaxID	53	37	2	13	145	1	133
comp13839_c0_seq1.104.598.plus.YSL2_1	151	XP_011265214.1	183	1e-43	d__Eukaryota;k__Metazoa;p__Arthropoda;c__Insecta;o__Hymenoptera;f__Formicidae;g__Camponotus;s__Camponotus_floridanus	58	40	0	13	163	18	168
comp138404_c0_seq1.48.383.plus.YSL1_1	97	XP_015519496.1	102.8	2e-19	d__Eukaryota;k__Metazoa;p__Arthropoda;c__Insecta;o__Hymenoptera;f__Diprionidae;g__Neodiprion;s__Neodiprion_lecontei	47	28	1	2	98	6	102
comp13841_c0_seq1.1.401.minus.YSL2_1	130	XP_012278092.1	224.6	0	d__Eukaryota;k__Metazoa;p__Arthropoda;c__Insecta;o__Hymenoptera;f__Orussidae;g__Orussus;s__Orussus_abietinus	82	14	0	4	133	1806	1935
comp138422_c0_seq1.141.500.plus.YSL2_1	118	EEK69744.1	252.7	0	NO-TaxID	100	0	0	1	118	119	236
comp138499_c0_seq1.1.354.minus.YSL4_1	119	XP_012275798.1	120.9	5e-25	d__Eukaryota;k__Metazoa;p__Arthropoda;c__Insecta;o__Hymenoptera;f__Orussidae;g__Orussus;s__Orussus_abietinus	55	34	3	1	119	868	986
comp138518_c0_seq1.314.643.plus.YSL2_1	104	XP_012263647.1	190.7	0	d__Eukaryota;k__Metazoa;p__Arthropoda;c__Insecta;o__Hymenoptera;f__Tenthredinidae;g__Athalia;s__Athalia_rosae	83	8	0	1	104	68	171
comp138547_c0_seq1.127.869.minus.YSL2_1	72	XP_024510329.1	84.3	1e-13	d__Eukaryota;k__Metazoa;p__Nematoda;c__Chromadorea;o__Rhabditida;f__Cloacinidae;g__Oesophagostomum;s__Oesophagostomum_dentatum	54	21	1	173	244	1169	1240
comp138573_c0_seq1.1.831.minus.YSL3_1	98	KHN86388.1	83.6	3e-13	d__Eukaryota;k__Metazoa;p__Nematoda;c__Chromadorea;o__Ascaridida;f__Toxocaridae;g__Toxocara;s__Toxocara_canis	40	35	1	9	106	452	549
comp138597_c0_seq1.1.691.minus.YSL3_1	230	XP_015600844.1	450.3	0	d__Eukaryota;k__Metazoa;p__Arthropoda;c__Insecta;o__Hymenoptera;f__Cephidae;g__Cephus;s__Cephus_cinctus	90	12	0	1	230	361	590
comp138609_c0_seq1.1.463.minus.YSL4_1	132	XP_015598462.1	238.4	0	NO-TaxID	88	7	0	12	143	1	132
comp13870_c0_seq2.1497.2711.minus.YSL1_1	403	XP_015603437.1	802.7	0	d__Eukaryota;k__Metazoa;p__Arthropoda;c__Insecta;o__Hymenoptera;f__Cephidae;g__Cephus;s__Cephus_cinctus	97	9	0	1	403	71	473
comp13879_c0_seq1.270.718.minus.YSL4_1	141	AAY60979.1	249.2	0	d__Bacteria;k__norank;p__Proteobacteria;c__Alphaproteobacteria;o__Rickettsiales;f__Rickettsiaceae;g__Rickettsia;s__Rickettsia_felis	91	9	0	8	148	1	141
comp138814_c0_seq1.1.1240.minus.YSL1_1	149	EYC14392.1	166.8	5e-38	d__Eukaryota;k__Metazoa;p__Nematoda;c__Chromadorea;o__Rhabditida;f__Ancylostomatidae;g__Ancylostoma;s__Ancylostoma_ceylanicum	54	43	0	264	412	192	340
comp138889_c0_seq1.1.554.minus.YSL1_1	194	PAV73995.1	182.6	2e-43	d__Eukaryota;k__Metazoa;p__Nematoda;c__Chromadorea;o__Ascaridida;f__Toxocaridae;g__Toxocara;s__Toxocara_canis	54	64	17	5	198	445	638
comp13889_c0_seq1.79.1041.minus.YSL1_1	320	XP_011303341.1	522.3	0	d__Eukaryota;k__Metazoa;p__Arthropoda;c__Insecta;o__Hymenoptera;f__Braconidae;g__Fopius;s__Fopius_arisanus	84	31	2	1	320	2	321
comp138961_c0_seq1.1.368.minus.YSL1_1	121	XP_020305051.1	184.5	4e-44	d__Eukaryota;k__Metazoa;p__Nematoda;c__Chromadorea;o__Rhabditida;f__Cloacinidae;g__Oesophagostomum;s__Oesophagostomum_dentatum	73	18	0	1	121	500	620
comp138994_c0_seq1.1.303.minus.YSL1_1	96	XP_012284272.1	99	2e-18	d__Eukaryota;k__Metazoa;p__Arthropoda;c__Insecta;o__Hymenoptera;f__Orussidae;g__Orussus;s__Orussus_abietinus	52	26	2	1	96	58	153
comp13903_c0_seq1.1.319.minus.YSL2_1	106	PAV68789.1	105.5	2e-20	d__Eukaryota;k__Metazoa;p__Arthropoda;c__Insecta;o__Hymenoptera;f__Megachilidae;g__Megachile;s__Megachile_rotundata	49	40	1	1	106	452	557
comp13903_c0_seq1.1.373.minus.YSL4_1	118	XP_015601977.1	112.8	1e-22	d__Eukaryota;k__Metazoa;p__Arthropoda;c__Insecta;o__Hymenoptera;f__Cephidae;g__Cephus;s__Cephus_cinctus	47	47	9	7	124	20	137
comp139112_c0_seq1.113.802.minus.YSL2_1	220	XP_020280234.1	388.7	0	NO-TaxID	71	34	0	2	221	56	275
comp13912_c0_seq1.10.903.plus.YSL1_1	296	KHN81633.1	466.8	0	d__Eukaryota;k__Metazoa;p__Nematoda;c__Chromadorea;o__Ascaridida;f__Toxocaridae;g__Toxocara;s__Toxocara_canis	76	37	0	1	296	116	411
comp139159_c0_seq1.1.370.minus.YSL2_1	121	XP_012279084.1	143.7	8e-32	d__Eukaryota;k__Metazoa;p__Arthropoda;c__Insecta;o__Hymenoptera;f__Orussidae;g__Orussus;s__Orussus_abietinus	55	23	0	2	122	180	300
comp139224_c0_seq1.1.558.minus.YSL3_1	130	XP_020774187.1	74.3	6e-11	d__Eukaryota;k__Metazoa;p__Arthropoda;c__Insecta;o__Hymenoptera;f__Apidae;g__Melipona;s__Melipona_quadrifasciata	33	51	7	64	193	179	308
comp13924_c0_seq1.213.654.minus.YSL1_1	146	XP_015601039.1	245.4	0	d__Eukaryota;k__Metazoa;p__Arthropoda;c__Insecta;o__Hymenoptera;f__Cephidae;g__Cephus;s__Cephus_cinctus	83	11	0	1	146	1154	1299
comp139326_c0_seq1.4.228.plus.YSL1_1	73	KRY13791.1	78.6	3e-12	d__Eukaryota;k__Metazoa;p__Nematoda;c__Enoplea;o__Trichocephalida;f__Trichinellidae;g__Trichinella;s__Trichinella_patagoniensis	49	22	0	1	73	844	916
comp139376_c0_seq1.176.400.plus.YSL3_1	68	XP_015592765.1	106.3	1e-20	d__Eukaryota;k__Metazoa;p__Arthropoda;c__Insecta;o__Hymenoptera;f__Cephidae;g__Cephus;s__Cephus_cinctus	78	7	0	2	69	33	100
comp139378_c0_seq1.1.523.minus.YSL4_1	177	KMQ86082.1	209.1	0	d__Eukaryota;k__Metazoa;p__Arthropoda;c__Insecta;o__Hymenoptera;f__Formicidae;g__Lasius;s__Lasius_niger	60	49	3	1	177	94	270
comp1395_c0_seq1.93.287.plus.YSL2_1	60	XP_015595350.1	99.4	2e-18	d__Eukaryota;k__Metazoa;p__Arthropoda;c__Insecta;o__Hymenoptera;f__Cephidae;g__Cephus;s__Cephus_cinctus	72	7	0	3	62	732	791
comp139515_c0_seq1.1.467.minus.YSL1_1	122	KZC11871.1	137.1	7e-30	d__Eukaryota;k__Metazoa;p__Arthropoda;c__Insecta;o__Hymenoptera;f__Halictidae;g__Dufourea;s__Dufourea_novaeangliae	55	26	0	25	146	73	194
comp13957_c0_seq1.294.930.minus.YSL3_1	212	XP_023288145.1	259.2	0	NO-TaxID	58	61	1	1	212	42	253
comp139678_c0_seq1.1.400.minus.YSL4_1	130	KMQ86835.1	208.4	0	d__Eukaryota;k__Metazoa;p__Arthropoda;c__Insecta;o__Hymenoptera;f__Formicidae;g__Lasius;s__Lasius_niger	78	12	0	2	131	89	218
comp13969_c0_seq1.1.448.minus.YSL1_1	151	ODM99316.1	119.8	1e-24	d__Eukaryota;k__Metazoa;p__Arthropoda;c__Collembola;o__norank;f__Entomobryidae;g__Orchesella;s__Orchesella_cincta	42	55	6	5	155	1	151
comp13969_c0_seq1.7.1038.plus.YSL3_1	203	XP_015110509.1	353.2	0	d__Eukaryota;k__Metazoa;p__Arthropoda;c__Insecta;o__Hymenoptera;f__Braconidae;g__Diachasma;s__Diachasma_alloeum	76	29	0	140	342	151	353
comp139735_c0_seq1.1.271.minus.YSL1_1	61	CDJ94694.1	94	7e-17	d__Eukaryota;k__Metazoa;p__Nematoda;c__Chromadorea;o__Rhabditida;f__Haemonchidae;g__Haemonchus;s__Haemonchus_contortus	69	10	0	23	83	27	87
comp13979_c0_seq1.1.424.minus.YSL2_1	90	XP_024498596.1	73.9	8e-11	d__Eukaryota;k__Metazoa;p__Arthropoda;c__Branchiopoda;o__Anostraca;f__Artemiidae;g__Artemia;s__Artemia_franciscana	39	34	3	31	120	77	166
comp13983_c0_seq1.1.700.minus.YSL1_1	191	XP_011334249.1	228.4	0	d__Eukaryota;k__Metazoa;p__Arthropoda;c__Insecta;o__Hymenoptera;f__Formicidae;g__Cerapachys;s__Cerapachys_biroi	62	46	1	1	191	872	1062
comp139888_c0_seq1.57.686.plus.YSL1_1	97	PIO66822.1	95.5	4e-17	d__Eukaryota;k__Metazoa;p__Arthropoda;c__Insecta;o__Hymenoptera;f__Formicidae;g__Dinoponera;s__Dinoponera_quadriceps	43	31	0	6	102	130	226
comp13991_c0_seq1.1.529.minus.YSL2_1	153	EJW87373.1	216.1	0	d__Eukaryota;k__Metazoa;p__Nematoda;c__Chromadorea;o__Spirurida;f__Onchocercidae;g__Wuchereria;s__Wuchereria_bancrofti	61	28	0	16	168	1	153
comp13995_c0_seq2.74.421.plus.YSL1_1	111	XP_003485688.1	113.2	1e-22	d__Eukaryota;k__Metazoa;p__Arthropoda;c__Insecta;o__Hymenoptera;f__Apidae;g__Bombus;s__Bombus_impatiens	48	36	0	3	113	548	658
comp140013_c0_seq1.1.580.minus.YSL1_1	192	XP_015602255.1	321.2	0	NO-TaxID	77	19	0	1	192	882	1073
comp14006_c0_seq2.1.278.minus.YSL2_1	77	XP_015610185.1	141	5e-31	d__Eukaryota;k__Metazoa;p__Arthropoda;c__Insecta;o__Hymenoptera;f__Cephidae;g__Cephus;s__Cephus_cinctus	81	7	0	15	91	1	77
comp140062_c0_seq1.1.411.minus.YSL2_1	133	XP_011175980.1	126.7	1e-26	d__Eukaryota;k__Metazoa;p__Arthropoda;c__Insecta;o__Hymenoptera;f__Formicidae;g__Solenopsis;s__Solenopsis_invicta	43	35	1	4	136	49	181
comp140098_c0_seq1.1.393.minus.YSL2_1	130	CAP34581.2	255	0	d__Eukaryota;k__Metazoa;p__Nematoda;c__Chromadorea;o__Rhabditida;f__Rhabditidae;g__Caenorhabditis;s__Caenorhabditis_briggsae	97	2	0	1	130	1870	1999
comp14011_c0_seq2.1.581.minus.YSL3_1	178	XP_024942297.1	269.6	0	d__Eukaryota;k__Metazoa;p__Arthropoda;c__Insecta;o__Hymenoptera;f__Diprionidae;g__Neodiprion;s__Neodiprion_lecontei	76	26	0	1	178	613	790
comp140159_c0_seq1.6.779.plus.YSL1_1	254	PDM80733.1	403.7	0	d__Eukaryota;k__Metazoa;p__Arthropoda;c__Insecta;o__Hymenoptera;f__Halictidae;g__Dufourea;s__Dufourea_novaeangliae	75	33	0	1	254	790	1043
comp14020_c0_seq1.1.253.minus.YSL2_1	62	KDR14337.1	83.2	1e-13	d__Eukaryota;k__Metazoa;p__Arthropoda;c__Insecta;o__Isoptera;f__Termopsidae;g__Zootermopsis;s__Zootermopsis_nevadensis	56	11	0	20	81	2	63
comp14020_c0_seq1.1.409.minus.YSL1_1	93	XP_015605809.1	151.8	3e-34	d__Eukaryota;k__Metazoa;p__Arthropoda;c__Insecta;o__Hymenoptera;f__Cephidae;g__Cephus;s__Cephus_cinctus	75	15	0	30	122	1	93
comp140222_c0_seq1.1.483.minus.YSL3_1	151	AEF56733.1	191.4	0	d__norank;k__norank;p__norank;c__norank;o__Mononegavirales;f__Rhabdoviridae;g__Cytorhabdovirus;s__Soybean_cyst_nematode_associated_northern_cereal_mosaic_virus	63	42	0	10	160	602	752
comp140272_c0_seq1.34.318.plus.YSL1_1	91	XP_012224337.1	144.8	4e-32	d__Eukaryota;k__Metazoa;p__Arthropoda;c__Insecta;o__Hymenoptera;f__Formicidae;g__Linepithema;s__Linepithema_humile	75	12	0	2	92	279	369
comp14029_c0_seq1.156.1551.minus.YSL1_1	305	KHN73554.1	382.1	0	NO-TaxID	57	79	9	19	323	57	361
comp140322_c0_seq1.1.180.minus.YSL2_1	55	OXU27504.1	92	3e-16	d__Eukaryota;k__Metazoa;p__Arthropoda;c__Insecta;o__Hymenoptera;f__Tenthredinidae;g__Athalia;s__Athalia_rosae	75	6	0	5	59	5	59
comp140344_c0_seq1.1.421.minus.YSL1_1	139	XP_015597002.1	238.4	0	d__Eukaryota;k__Metazoa;p__Arthropoda;c__Insecta;o__Hymenoptera;f__Cephidae;g__Cephus;s__Cephus_cinctus	86	8	0	1	139	1770	1908
comp140360_c0_seq1.1.580.minus.YSL1_1	142	KHN89046.1	123.6	9e-26	d__Eukaryota;k__Metazoa;p__Nematoda;c__Chromadorea;o__Ascaridida;f__Toxocaridae;g__Toxocara;s__Toxocara_canis	50	49	7	14	155	2	143
comp140364_c0_seq1.1.321.minus.YSL2_1	58	XP_015431022.1	57.4	7e-06	d__Eukaryota;k__Metazoa;p__Arthropoda;c__Insecta;o__Hymenoptera;f__Halictidae;g__Dufourea;s__Dufourea_novaeangliae	47	20	9	1	58	804	861
comp140378_c0_seq1.75.331.minus.YSL2_1	86	XP_015509314.1	75.1	3e-11	d__Eukaryota;k__Metazoa;p__Arthropoda;c__Insecta;o__Hymenoptera;f__Diprionidae;g__Neodiprion;s__Neodiprion_lecontei	51	26	4	1	86	115	200
comp14043_c0_seq1.76.756.minus.YSL2_1	220	XP_001893343.1	340.9	0	NO-TaxID	74	30	0	4	223	466	685
comp140431_c0_seq1.1.508.minus.YSL2_1	169	XP_020279214.1	300.1	0	d__Eukaryota;k__Metazoa;p__Nematoda;c__Chromadorea;o__Ascaridida;f__Toxocaridae;g__Toxocara;s__Toxocara_canis	78	21	1	1	169	366	534
comp14044_c0_seq1.46.357.plus.YSL2_1	90	XP_015593630.1	152.5	2e-34	d__Eukaryota;k__Metazoa;p__Arthropoda;c__Insecta;o__Hymenoptera;f__Cephidae;g__Cephus;s__Cephus_cinctus	78	8	0	1	90	307	396
comp140443_c0_seq1.7.267.plus.YSL4_1	85	WP_071152550.1	161	5e-37	NO-TaxID	100	0	0	1	85	48	132
comp140452_c0_seq1.1.290.minus.YSL3_1	95	XP_015595827.1	137.5	6e-30	d__Eukaryota;k__Metazoa;p__Arthropoda;c__Insecta;o__Hymenoptera;f__Cephidae;g__Cephus;s__Cephus_cinctus	73	20	0	1	95	44	138
comp140505_c0_seq1.99.356.plus.YSL3_1	79	XP_012258835.1	128.3	3e-27	d__Eukaryota;k__Metazoa;p__Arthropoda;c__Insecta;o__Hymenoptera;f__Tenthredinidae;g__Athalia;s__Athalia_rosae	76	12	0	6	84	94	172
comp140539_c0_seq1.62.283.minus.YSL2_1	72	YP_009348144.1	136	2e-29	d__Eukaryota;k__Metazoa;p__Arthropoda;c__Insecta;o__Coleoptera;f__Tenebrionidae;g__Tribolium;s__Tribolium_castaneum	99	1	0	1	72	2	73
comp140569_c0_seq1.22.416.minus.YSL2_1	112	XP_020706205.1	132.9	1e-28	NO-TaxID	58	32	0	15	126	32	143
comp140573_c0_seq1.1.309.minus.YSL4_1	68	XP_024222023.1	71.2	5e-10	d__Bacteria;k__norank;p__Proteobacteria;c__Alphaproteobacteria;o__Rickettsiales;f__Rickettsiaceae;g__Rickettsia;s__Rickettsia_massiliae	57	18	1	35	102	10	77
comp140575_c0_seq1.1.302.minus.YSL4_1	99	XP_015604358.1	138.7	3e-30	NO-TaxID	67	18	1	1	99	6	104
comp140590_c0_seq1.1.522.minus.YSL3_1	169	PAV75478.1	299.7	0	NO-TaxID	88	11	1	6	174	251	419
comp140594_c0_seq1.1.327.minus.YSL2_1	108	NP_001021292.1	231.1	0	d__Eukaryota;k__Metazoa;p__Nematoda;c__Chromadorea;o__Rhabditida;f__Rhabditidae;g__Caenorhabditis;s__Caenorhabditis_elegans	99	1	0	1	108	283	390
comp140614_c0_seq1.1.558.minus.YSL3_1	186	KOX74110.1	315.5	0	NO-TaxID	80	16	2	2	187	152	337
comp140653_c0_seq1.1.439.minus.YSL2_1	145	KJH52067.1	164.9	3e-38	d__Eukaryota;k__Metazoa;p__Nematoda;c__Chromadorea;o__Rhabditida;f__Dictyocaulidae;g__Dictyocaulus;s__Dictyocaulus_viviparus	53	37	8	1	145	147	291
comp140782_c0_seq1.56.359.minus.YSL4_1	100	XP_011496739.1	208.4	0	d__Eukaryota;k__Metazoa;p__Arthropoda;c__Insecta;o__Hymenoptera;f__Agaonidae;g__Ceratosolen;s__Ceratosolen_solmsi	100	0	0	1	100	351	450
comp1408_c0_seq1.1.338.minus.YSL2_1	108	XP_015521285.1	189.1	1e-45	d__Eukaryota;k__Metazoa;p__Arthropoda;c__Insecta;o__Hymenoptera;f__Diprionidae;g__Neodiprion;s__Neodiprion_lecontei	80	10	0	5	112	147	254
comp140828_c0_seq1.234.574.minus.YSL4_1	106	WP_011258394.1	211.8	0	d__Bacteria;k__norank;p__Proteobacteria;c__Gammaproteobacteria;o__Xanthomonadales;f__Xanthomonadaceae;g__Xanthomonas;s__norank	100	0	0	7	112	1	106
comp140840_c0_seq1.1.381.minus.YSL3_1	122	XP_015600213.1	199.9	0	d__Eukaryota;k__Metazoa;p__Arthropoda;c__Insecta;o__Hymenoptera;f__Cephidae;g__Cephus;s__Cephus_cinctus	78	18	0	5	126	348	469
comp14085_c0_seq2.303.542.plus.YSL1_1	63	KYM93379.1	57.8	6e-06	d__Eukaryota;k__Metazoa;p__Arthropoda;c__Insecta;o__Hymenoptera;f__Formicidae;g__Cyphomyrmex;s__Cyphomyrmex_costatus	44	21	0	16	78	37	99
comp140868_c0_seq1.101.478.minus.YSL3_1	109	XP_012251173.1	226.9	0	NO-TaxID	99	0	0	1	109	326	434
comp14089_c0_seq2.174.550.minus.YSL4_1	107	XP_015596110.1	152.9	1e-34	d__Eukaryota;k__Metazoa;p__Arthropoda;c__Insecta;o__Hymenoptera;f__Cephidae;g__Cephus;s__Cephus_cinctus	64	17	4	1	107	223	329
comp14093_c0_seq1.139.339.plus.YSL4_1	52	XP_003484404.1	72.8	2e-10	d__Eukaryota;k__Metazoa;p__Arthropoda;c__Insecta;o__Hymenoptera;f__Apidae;g__Bombus;s__Bombus_impatiens	67	10	0	2	53	27	78
comp140931_c0_seq1.1.394.minus.YSL1_1	131	WP_013964655.1	265.4	0	d__Bacteria;k__norank;p__Proteobacteria;c__Betaproteobacteria;o__Nitrosomonadales;f__Nitrosomonadaceae;g__Nitrosomonas;s__Nitrosomonas_sp._Is79A3	97	1	0	1	131	206	336
comp140989_c0_seq1.1.667.minus.YSL3_1	217	XP_015594066.1	375.6	0	NO-TaxID	81	21	0	5	221	343	559
comp141012_c0_seq1.232.954.plus.YSL2_1	165	XP_001902876.1	180.6	1e-42	d__Eukaryota;k__Metazoa;p__Nematoda;c__Chromadorea;o__Spirurida;f__Onchocercidae;g__Brugia;s__Brugia_malayi	52	46	2	1	165	60	224
comp141083_c0_seq1.1.566.minus.YSL1_1	103	XP_005338628.1	60.8	7e-07	d__Eukaryota;k__Metazoa;p__Chordata;c__Mammalia;o__Rodentia;f__Sciuridae;g__Ictidomys;s__Ictidomys_tridecemlineatus	33	56	0	58	160	250	352
comp141084_c0_seq1.1.453.minus.YSL1_1	150	XP_015185471.1	277.7	0	NO-TaxID	84	12	0	1	150	324	473
comp141105_c0_seq1.237.593.plus.YSL2_1	106	XP_015603813.1	189.5	1e-45	d__Eukaryota;k__Metazoa;p__Arthropoda;c__Insecta;o__Hymenoptera;f__Cephidae;g__Cephus;s__Cephus_cinctus	86	9	0	1	106	2	107
comp141151_c0_seq1.1.593.minus.YSL1_1	197	KHN77973.1	337.8	0	d__Eukaryota;k__Metazoa;p__Nematoda;c__Chromadorea;o__Ascaridida;f__Toxocaridae;g__Toxocara;s__Toxocara_canis	83	14	0	1	197	101	297
comp141186_c0_seq1.1.497.minus.YSL2_1	164	XP_001900023.1	198.7	0	d__Eukaryota;k__Metazoa;p__Nematoda;c__Chromadorea;o__Spirurida;f__Onchocercidae;g__Brugia;s__Brugia_malayi	58	40	2	1	164	263	426
comp141225_c0_seq1.1.318.minus.YSL1_1	105	XP_015510039.1	179.5	1e-42	NO-TaxID	82	12	0	1	105	325	429
comp14125_c0_seq1.427.990.plus.YSL2_1	186	EFN75219.1	262.7	0	NO-TaxID	73	37	7	1	186	216	401
comp14125_c0_seq2.729.1085.plus.YSL2_1	113	EFN75219.1	115.5	2e-23	d__Eukaryota;k__Metazoa;p__Arthropoda;c__Insecta;o__Hymenoptera;f__Formicidae;g__Harpegnathos;s__Harpegnathos_saltator	55	37	7	5	117	289	401
comp14126_c0_seq1.574.1369.minus.YSL1_1	264	XP_015602342.1	523.5	0	d__Eukaryota;k__Metazoa;p__Arthropoda;c__Insecta;o__Hymenoptera;f__Cephidae;g__Cephus;s__Cephus_cinctus	98	2	0	1	264	1145	1408
comp141261_c0_seq1.1.788.minus.YSL1_1	262	XP_024498593.1	448	0	d__Eukaryota;k__Metazoa;p__Arthropoda;c__Insecta;o__Hymenoptera;f__Orussidae;g__Orussus;s__Orussus_abietinus	81	25	0	1	262	322	583
comp141293_c0_seq1.30.638.plus.YSL1_1	116	PDM66703.1	95.1	4e-17	d__Eukaryota;k__Metazoa;p__Nematoda;c__Chromadorea;o__Rhabditida;f__Rhabditidae;g__Caenorhabditis;s__Caenorhabditis_brenneri	47	47	1	1	116	2	117
comp141406_c0_seq1.663.1192.minus.YSL1_1	78	XP_018606712.1	70.5	8e-10	d__Eukaryota;k__Metazoa;p__Nematoda;c__Chromadorea;o__Spirurida;f__Onchocercidae;g__Wuchereria;s__Wuchereria_bancrofti	45	38	14	79	156	858	935
comp14141_c0_seq2.100.687.minus.YSL1_1	194	XP_024940170.1	394.8	0	NO-TaxID	96	4	0	1	194	147	340
comp141420_c0_seq1.1.1775.minus.YSL4_1	592	XP_015510705.1	941	0	d__Eukaryota;k__Metazoa;p__Arthropoda;c__Insecta;o__Hymenoptera;f__Diprionidae;g__Neodiprion;s__Neodiprion_lecontei	76	65	1	1	592	1412	2003
comp141513_c0_seq1.1.455.minus.YSL4_1	150	WP_011271729.1	254.2	0	d__Bacteria;k__norank;p__Proteobacteria;c__Alphaproteobacteria;o__Rickettsiales;f__Rickettsiaceae;g__Rickettsia;s__Rickettsia_felis	81	16	0	2	151	81	230
comp14152_c0_seq1.125.1626.minus.YSL1_1	197	XP_015608202.1	108.6	2e-20	d__Eukaryota;k__Metazoa;p__Arthropoda;c__Insecta;o__Hymenoptera;f__Cephidae;g__Cephus;s__Cephus_cinctus	34	84	19	111	307	1001	1197
comp14154_c0_seq1.65.520.minus.YSL1_1	59	XP_015524806.1	86.3	1e-14	d__Eukaryota;k__Metazoa;p__Arthropoda;c__Insecta;o__Hymenoptera;f__Diprionidae;g__Neodiprion;s__Neodiprion_lecontei	66	15	0	64	122	1	59
comp141575_c0_seq1.1.144.minus.YSL2_1	39	KZC11872.1	65.9	2e-08	d__Eukaryota;k__Metazoa;p__Arthropoda;c__Insecta;o__Hymenoptera;f__Halictidae;g__Dufourea;s__Dufourea_novaeangliae	74	4	0	9	47	15	53
comp141597_c0_seq1.21.185.plus.YSL2_1	50	XP_013291289.1	72	3e-10	d__Eukaryota;k__Metazoa;p__Nematoda;c__Chromadorea;o__Rhabditida;f__Ancylostomatidae;g__Necator;s__Necator_americanus	66	11	0	3	52	261	310
comp141606_c0_seq1.1.647.minus.YSL1_1	207	OXU17755.1	199.9	0	d__Eukaryota;k__Metazoa;p__Arthropoda;c__Insecta;o__Hymenoptera;f__Orussidae;g__Orussus;s__Orussus_abietinus	49	68	0	5	211	208	414
comp141642_c0_seq1.1.548.minus.YSL4_1	182	XP_001122611.3	161.4	4e-37	d__Eukaryota;k__Metazoa;p__Arthropoda;c__Insecta;o__Hymenoptera;f__Apidae;g__Apis;s__Apis_mellifera	44	59	3	1	182	682	863
comp141657_c0_seq1.1.262.minus.YSL4_1	62	XP_015509242.1	75.9	2e-11	d__Eukaryota;k__Metazoa;p__Arthropoda;c__Insecta;o__Hymenoptera;f__Diprionidae;g__Neodiprion;s__Neodiprion_lecontei	53	17	1	26	87	36	97
comp141660_c0_seq1.9.239.plus.YSL4_1	75	WP_014412339.1	142.9	1e-31	d__Eukaryota;k__Metazoa;p__Arthropoda;c__Insecta;o__Hymenoptera;f__Orussidae;g__Orussus;s__Orussus_abietinus	93	3	0	1	75	22	96
comp141738_c0_seq1.1.449.minus.YSL1_1	144	GAW82675.1	85.1	3e-14	d__Eukaryota;k__Metazoa;p__Nematoda;c__Chromadorea;o__Ascaridida;f__Toxocaridae;g__Toxocara;s__Toxocara_canis	31	61	7	4	147	74	217
comp141798_c0_seq1.1.301.minus.YSL2_1	99	KOC70894.1	198.7	0	d__Eukaryota;k__Metazoa;p__Arthropoda;c__Insecta;o__Hymenoptera;f__Apidae;g__Habropoda;s__Habropoda_laboriosa	94	2	0	1	99	550	648
comp141873_c0_seq1.1.306.minus.YSL1_1	100	XP_001896639.1	198.4	0	d__Eukaryota;k__Metazoa;p__Nematoda;c__Chromadorea;o__Spirurida;f__Onchocercidae;g__Brugia;s__Brugia_malayi	93	5	0	1	100	129	228
comp141904_c0_seq1.1.482.minus.YSL4_1	159	AAR89978.1	321.2	0	d__Eukaryota;k__Metazoa;p__Arthropoda;c__Insecta;o__Hemiptera;f__Cicadellidae;g__Homalodisca;s__Homalodisca_vitripennis	100	0	0	1	159	2	160
comp142030_c0_seq1.1.408.minus.YSL1_1	135	XP_024508032.1	223	0	d__Eukaryota;k__Metazoa;p__Nematoda;c__Chromadorea;o__Rhabditida;f__Dictyocaulidae;g__Dictyocaulus;s__Dictyocaulus_viviparus	76	15	0	1	135	172	306
comp142036_c0_seq1.13.339.plus.YSL4_1	107	WP_039595080.1	212.2	0	d__Bacteria;k__norank;p__Proteobacteria;c__Alphaproteobacteria;o__Rickettsiales;f__Rickettsiaceae;g__Rickettsia;s__Rickettsia_felis	100	0	0	1	107	723	829
comp142054_c0_seq1.12.797.plus.YSL1_1	238	CTP81906.1	284.3	0	d__Eukaryota;k__Metazoa;p__Nematoda;c__Chromadorea;o__Spirurida;f__Onchocercidae;g__Brugia;s__Brugia_malayi	56	60	0	9	246	1	238
comp1421_c0_seq1.1.859.minus.YSL3_1	158	XP_024504190.1	147.5	2e-32	d__Eukaryota;k__Metazoa;p__Nematoda;c__Chromadorea;o__Ascaridida;f__Toxocaridae;g__Toxocara;s__Toxocara_canis	47	62	5	130	287	543	700
comp142130_c0_seq1.25.711.plus.YSL3_1	227	XP_012284631.1	467.6	0	NO-TaxID	94	8	0	1	227	224	450
comp142151_c0_seq1.1.305.minus.YSL4_1	100	KJW03717.1	179.9	1e-42	d__Bacteria;k__norank;p__Proteobacteria;c__Alphaproteobacteria;o__Rickettsiales;f__Rickettsiaceae;g__Rickettsia;s__Rickettsia_argasii	89	8	0	1	100	2	101
comp142159_c0_seq1.57.474.minus.YSL1_1	144	XP_012229096.1	193	0	d__Eukaryota;k__Metazoa;p__Arthropoda;c__Insecta;o__Hymenoptera;f__Formicidae;g__Linepithema;s__Linepithema_humile	70	33	6	1	144	358	501
comp142179_c0_seq1.1.322.minus.YSL4_1	106	XP_015586488.1	124.4	5e-26	d__Eukaryota;k__Metazoa;p__Arthropoda;c__Insecta;o__Hymenoptera;f__Cephidae;g__Cephus;s__Cephus_cinctus	55	29	0	1	106	2	107
comp142252_c0_seq1.17.769.plus.YSL2_1	247	XP_015430977.1	211.1	0	d__Eukaryota;k__Metazoa;p__Arthropoda;c__Insecta;o__Hymenoptera;f__Halictidae;g__Dufourea;s__Dufourea_novaeangliae	47	95	7	1	247	508	754
comp142271_c0_seq1.72.441.minus.YSL3_1	110	EZA49615.1	181	4e-43	d__Eukaryota;k__Metazoa;p__Arthropoda;c__Insecta;o__Hymenoptera;f__Formicidae;g__Cerapachys;s__Cerapachys_biroi	75	13	0	2	111	2425	2534
comp142312_c0_seq1.1.366.minus.YSL3_1	120	KHN83941.1	99.8	1e-18	NO-TaxID	36	46	1	1	120	77	196
comp142337_c0_seq1.1.274.minus.YSL2_1	90	XP_015606746.1	164.5	4e-38	d__Eukaryota;k__Metazoa;p__Arthropoda;c__Insecta;o__Hymenoptera;f__Cephidae;g__Cephus;s__Cephus_cinctus	83	6	0	1	90	857	946
comp142343_c0_seq1.141.401.plus.YSL4_1	85	WP_081178587.1	164.1	6e-38	d__Eukaryota;k__Metazoa;p__Arthropoda;c__Insecta;o__Hymenoptera;f__Orussidae;g__Orussus;s__Orussus_abietinus	95	2	0	1	85	77	161
comp142401_c0_seq1.87.393.minus.YSL3_1	101	XP_012264980.1	168.3	3e-39	NO-TaxID	80	14	0	1	101	477	577
comp14243_c0_seq1.1.1244.minus.YSL1_1	110	XP_020307454.1	116.7	6e-23	d__Eukaryota;k__Metazoa;p__Arthropoda;c__Insecta;o__Hymenoptera;f__Vespidae;g__Polistes;s__Polistes_canadensis	54	43	2	259	368	626	735
comp142497_c0_seq1.224.527.minus.YSL1_1	90	OZC06509.1	145.6	2e-32	d__Eukaryota;k__Metazoa;p__Nematoda;c__Chromadorea;o__Spirurida;f__Onchocercidae;g__Wuchereria;s__Wuchereria_bancrofti	76	12	0	11	100	1	90
comp14250_c0_seq1.218.820.minus.YSL4_1	185	XP_012258540.1	248.8	0	NO-TaxID	64	28	2	17	201	439	623
comp142527_c0_seq1.95.563.minus.YSL4_1	155	XP_015610302.1	260	0	d__Eukaryota;k__Metazoa;p__Arthropoda;c__Insecta;o__Hymenoptera;f__Cephidae;g__Cephus;s__Cephus_cinctus	74	20	0	1	155	481	635
comp142568_c0_seq1.1.307.minus.YSL1_1	101	PIO75514.1	172.9	1e-40	d__Eukaryota;k__Metazoa;p__Arthropoda;c__Insecta;o__Hymenoptera;f__Apidae;g__Bombus;s__Bombus_terrestris	81	8	0	1	101	304	404
comp142569_c0_seq1.1.464.minus.YSL3_1	154	XP_005293191.1	85.9	2e-14	d__Eukaryota;k__Metazoa;p__Chordata;c__norank;o__Testudines;f__Emydidae;g__Chrysemys;s__Chrysemys_picta	30	68	10	1	154	806	959
comp14264_c0_seq1.157.915.minus.YSL1_1	234	XP_018303942.1	265.8	0	NO-TaxID	55	74	3	21	254	1	234
comp142675_c0_seq1.1.684.minus.YSL1_1	222	XP_002633453.1	282.7	0	d__Eukaryota;k__Metazoa;p__Nematoda;c__Chromadorea;o__Rhabditida;f__Rhabditidae;g__Caenorhabditis;s__Caenorhabditis_briggsae	60	49	1	6	227	4	225
comp142751_c0_seq1.130.559.minus.YSL3_1	129	XP_015589700.1	120.9	5e-25	d__Eukaryota;k__Metazoa;p__Arthropoda;c__Insecta;o__Hymenoptera;f__Cephidae;g__Cephus;s__Cephus_cinctus	47	42	3	9	137	1429	1557
comp142755_c0_seq1.1.369.minus.YSL1_1	121	XP_024502233.1	169.5	1e-39	NO-TaxID	63	22	0	2	122	392	512
comp142782_c0_seq1.39.257.plus.YSL4_1	71	KHO02888.1	139.4	1e-30	d__Bacteria;k__norank;p__Proteobacteria;c__Alphaproteobacteria;o__Rickettsiales;f__Rickettsiaceae;g__Rickettsia;s__Rickettsia_felis	99	0	0	1	71	238	308
comp142796_c0_seq1.1.333.minus.YSL3_1	110	CDQ06194.2	190.3	0	d__Eukaryota;k__Metazoa;p__Nematoda;c__Chromadorea;o__Spirurida;f__Onchocercidae;g__Brugia;s__Brugia_malayi	92	6	0	1	110	12	121
comp142824_c0_seq1.31.1293.plus.YSL1_1	412	XP_024506520.1	371.7	0	d__Eukaryota;k__Metazoa;p__Arthropoda;c__Insecta;o__Hymenoptera;f__Diprionidae;g__Neodiprion;s__Neodiprion_lecontei	44	140	0	1	412	1419	1830
comp142839_c0_seq1.1.336.minus.YSL2_1	103	XP_017887190.1	57.4	7e-06	d__Eukaryota;k__Metazoa;p__Arthropoda;c__Insecta;o__Hymenoptera;f__Apidae;g__Ceratina;s__Ceratina_calcarata	38	47	8	5	107	380	482
comp142873_c0_seq1.129.488.plus.YSL2_1	85	XP_020292680.1	156.4	1e-35	NO-TaxID	87	3	0	17	101	360	444
comp142873_c0_seq1.555.761.plus.YSL2_1	63	XP_015602007.1	122.9	1e-25	d__Eukaryota;k__Metazoa;p__Arthropoda;c__Insecta;o__Hymenoptera;f__Cephidae;g__Cephus;s__Cephus_cinctus	92	3	0	1	63	450	512
comp142873_c0_seq1.799.942.plus.YSL2_1	46	XP_012269999.1	81.6	4e-13	d__Eukaryota;k__Metazoa;p__Arthropoda;c__Insecta;o__Hymenoptera;f__Orussidae;g__Orussus;s__Orussus_abietinus	89	3	0	1	46	510	555
comp14289_c0_seq1.4.984.minus.YSL2_1	324	OXU20342.1	502.3	0	d__Eukaryota;k__Metazoa;p__Arthropoda;c__Insecta;o__Hymenoptera;f__Orussidae;g__Orussus;s__Orussus_abietinus	71	47	3	2	325	3	326
comp142934_c0_seq1.1.468.minus.YSL1_1	155	XP_001895157.1	179.5	1e-42	d__Eukaryota;k__Metazoa;p__Nematoda;c__Chromadorea;o__Spirurida;f__Onchocercidae;g__Brugia;s__Brugia_malayi	55	41	5	1	155	1446	1600
comp142935_c0_seq1.173.447.minus.YSL3_1	91	XP_015597464.1	109.4	2e-21	d__Eukaryota;k__Metazoa;p__Arthropoda;c__Insecta;o__Hymenoptera;f__Cephidae;g__Cephus;s__Cephus_cinctus	60	16	1	1	91	521	611
comp142952_c0_seq1.1.367.minus.YSL2_1	121	KHN79261.1	220.7	0	d__Eukaryota;k__Metazoa;p__Nematoda;c__Chromadorea;o__Ascaridida;f__Toxocaridae;g__Toxocara;s__Toxocara_canis	83	4	0	1	121	2	122
comp142964_c0_seq1.1.606.minus.YSL2_1	194	XP_015601689.1	177.6	6e-42	d__Eukaryota;k__Metazoa;p__Arthropoda;c__Insecta;o__Hymenoptera;f__Cephidae;g__Cephus;s__Cephus_cinctus	42	73	1	2	195	560	753
comp143056_c0_seq1.1.672.minus.YSL3_1	168	PDM77270.1	270.8	0	NO-TaxID	74	27	0	2	169	203	370
comp143080_c0_seq1.1.369.minus.YSL3_1	118	XP_005096289.1	125.9	2e-26	d__Eukaryota;k__Metazoa;p__Mollusca;c__Gastropoda;o__norank;f__Aplysiidae;g__Aplysia;s__Aplysia_californica	49	40	5	5	122	43	160
comp143092_c0_seq1.131.667.plus.YSL1_1	172	XP_015604261.1	183.3	9e-44	d__Eukaryota;k__Metazoa;p__Arthropoda;c__Insecta;o__Hymenoptera;f__Cephidae;g__Cephus;s__Cephus_cinctus	59	46	11	8	179	495	666
comp143117_c0_seq1.1.757.minus.YSL1_1	250	EJW84740.1	235	0	d__Eukaryota;k__Metazoa;p__Nematoda;c__Chromadorea;o__Spirurida;f__Onchocercidae;g__Wuchereria;s__Wuchereria_bancrofti	49	93	1	1	250	72	321
comp143174_c0_seq1.17.763.plus.YSL1_1	125	XP_024498502.1	83.2	3e-13	d__Eukaryota;k__Metazoa;p__Arthropoda;c__Insecta;o__Hymenoptera;f__Apidae;g__Bombus;s__Bombus_impatiens	38	55	5	25	149	23	147
comp143175_c0_seq1.201.413.plus.YSL2_1	64	XP_015607168.1	101.7	3e-19	d__Eukaryota;k__Metazoa;p__Arthropoda;c__Insecta;o__Hymenoptera;f__Cephidae;g__Cephus;s__Cephus_cinctus	77	5	0	2	65	164	227
comp143187_c0_seq1.1.660.minus.YSL1_1	222	KHN73272.1	259.6	0	NO-TaxID	60	54	4	1	222	2	223
comp143224_c0_seq1.1.323.minus.YSL1_1	107	CAH18874.1	188.3	3e-45	NO-TaxID	81	8	0	1	107	346	452
comp143245_c0_seq1.118.597.plus.YSL2_1	154	XP_014477800.1	250.4	0	d__Eukaryota;k__Metazoa;p__Arthropoda;c__Insecta;o__Hymenoptera;f__Formicidae;g__Dinoponera;s__Dinoponera_quadriceps	77	17	0	1	154	2	155
comp143286_c0_seq1.1.575.minus.YSL1_1	191	KOX78294.1	363.2	0	NO-TaxID	80	23	0	1	191	1796	1986
comp143390_c0_seq1.1.528.minus.YSL2_1	176	XP_001901483.1	196.4	0	d__Eukaryota;k__Metazoa;p__Nematoda;c__Chromadorea;o__Spirurida;f__Onchocercidae;g__Brugia;s__Brugia_malayi	53	47	3	4	179	192	367
comp143391_c0_seq1.72.730.minus.YSL3_1	86	XP_015171676.1	62	5e-07	d__Eukaryota;k__Metazoa;p__Arthropoda;c__Insecta;o__Hymenoptera;f__Vespidae;g__Polistes;s__Polistes_dominula	45	34	8	134	219	686	771
comp14341_c0_seq2.1.1348.minus.YSL2_1	451	CDJ97317.1	364.8	0	d__Eukaryota;k__Metazoa;p__Nematoda;c__Chromadorea;o__Rhabditida;f__Haemonchidae;g__Haemonchus;s__Haemonchus_contortus	41	174	10	9	459	10	460
comp14345_c0_seq1.203.1447.minus.YSL1_1	411	XP_015597240.1	835.1	0	d__Eukaryota;k__Metazoa;p__Arthropoda;c__Insecta;o__Hymenoptera;f__Cephidae;g__Cephus;s__Cephus_cinctus	96	8	1	3	413	1	411
comp143473_c0_seq1.1.336.minus.YSL1_1	111	XP_020302785.1	97.8	5e-18	d__Eukaryota;k__Metazoa;p__Nematoda;c__Chromadorea;o__Spirurida;f__Onchocercidae;g__Brugia;s__Brugia_malayi	42	41	2	1	111	209	319
comp143505_c0_seq1.1.464.minus.YSL1_1	153	KHN72872.1	161.4	4e-37	d__Eukaryota;k__Metazoa;p__Nematoda;c__Chromadorea;o__Ascaridida;f__Toxocaridae;g__Toxocara;s__Toxocara_canis	52	47	0	1	153	418	570
comp14352_c0_seq1.1.652.minus.YSL2_1	217	XP_015586667.1	392.9	0	d__Eukaryota;k__Metazoa;p__Arthropoda;c__Insecta;o__Hymenoptera;f__Cephidae;g__Cephus;s__Cephus_cinctus	80	20	0	1	217	558	774
comp143527_c0_seq1.14.466.plus.YSL1_1	121	XP_013297896.1	95.1	3e-17	d__Eukaryota;k__Metazoa;p__Nematoda;c__Chromadorea;o__Rhabditida;f__Ancylostomatidae;g__Necator;s__Necator_americanus	46	54	4	20	140	39	159
comp14353_c0_seq1.1.374.minus.YSL1_1	100	EYC23125.1	119	2e-24	d__Eukaryota;k__Metazoa;p__Nematoda;c__Chromadorea;o__Rhabditida;f__Ancylostomatidae;g__Ancylostoma;s__Ancylostoma_ceylanicum	50	22	0	25	124	374	473
comp143538_c0_seq1.1.372.minus.YSL2_1	123	KIH64696.1	215.3	0	d__Eukaryota;k__Metazoa;p__Nematoda;c__Chromadorea;o__Rhabditida;f__Ancylostomatidae;g__Ancylostoma;s__Ancylostoma_duodenale	84	10	0	1	123	12	134
comp14356_c0_seq1.513.1057.minus.YSL4_1	67	EFN62308.1	62.8	2e-07	d__Eukaryota;k__Metazoa;p__Arthropoda;c__Insecta;o__Hymenoptera;f__Formicidae;g__Camponotus;s__Camponotus_floridanus	40	30	0	42	108	51	117
comp143597_c0_seq1.1.212.minus.YSL4_1	62	XP_015600456.1	73.9	8e-11	d__Eukaryota;k__Metazoa;p__Arthropoda;c__Insecta;o__Hymenoptera;f__Cephidae;g__Cephus;s__Cephus_cinctus	65	14	1	9	70	2641	2702
comp14367_c0_seq2.173.577.plus.YSL3_1	112	XP_008197831.1	151.8	3e-34	d__Eukaryota;k__Metazoa;p__Arthropoda;c__Insecta;o__Coleoptera;f__Tenebrionidae;g__Tribolium;s__Tribolium_castaneum	61	24	0	22	133	7	118
comp143801_c0_seq1.1.244.minus.YSL1_1	80	KHN70999.1	110.9	6e-22	d__Eukaryota;k__Metazoa;p__Nematoda;c__Chromadorea;o__Ascaridida;f__Toxocaridae;g__Toxocara;s__Toxocara_canis	68	16	4	1	80	4	83
comp143812_c0_seq1.1.355.minus.YSL4_1	117	XP_011337970.1	185.7	2e-44	d__Eukaryota;k__Metazoa;p__Arthropoda;c__Insecta;o__Hymenoptera;f__Formicidae;g__Cerapachys;s__Cerapachys_biroi	71	22	0	1	117	581	697
comp14384_c0_seq2.58.915.minus.YSL4_1	270	XP_015597598.1	408.3	0	d__Eukaryota;k__Metazoa;p__Arthropoda;c__Insecta;o__Hymenoptera;f__Cephidae;g__Cephus;s__Cephus_cinctus	72	45	0	14	283	15	284
comp143845_c0_seq1.1.902.minus.YSL2_1	300	EEK46978.1	599	0	d__Bacteria;k__norank;p__Firmicutes;c__Bacilli;o__Bacillales;f__Bacillaceae;g__Bacillus;s__Bacillus_cereus	100	0	0	1	300	26	325
comp14387_c0_seq1.28.1227.plus.YSL2_1	267	XP_014825135.1	280.4	0	d__Eukaryota;k__Metazoa;p__Chordata;c__Actinopteri;o__Cyprinodontiformes;f__Poeciliidae;g__Poecilia;s__Poecilia_mexicana	51	86	13	88	354	70	336
comp143903_c0_seq1.1.369.minus.YSL2_1	96	OAD60650.1	106.7	1e-20	d__Eukaryota;k__Metazoa;p__Arthropoda;c__Insecta;o__Hymenoptera;f__Apidae;g__Eufriesea;s__Eufriesea_mexicana	56	27	0	9	104	1	96
comp143928_c0_seq1.1.163.minus.YSL3_1	39	XP_011341581.1	72	3e-10	NO-TaxID	82	4	0	15	53	27	65
comp14393_c0_seq1.606.2234.plus.YSL1_1	309	XP_015587047.1	384	0	d__Eukaryota;k__Metazoa;p__Arthropoda;c__Insecta;o__Hymenoptera;f__Cephidae;g__Cephus;s__Cephus_cinctus	55	84	2	153	461	87	395
comp143934_c0_seq1.38.457.minus.YSL2_1	136	KMQ87102.1	180.3	8e-43	d__Eukaryota;k__Metazoa;p__Arthropoda;c__Insecta;o__Hymenoptera;f__Formicidae;g__Lasius;s__Lasius_niger	62	35	0	1	136	1075	1210
comp143940_c0_seq1.1.481.minus.YSL1_1	164	XP_001896320.1	112.8	1e-22	d__Eukaryota;k__Metazoa;p__Nematoda;c__Chromadorea;o__Spirurida;f__Onchocercidae;g__Brugia;s__Brugia_malayi	35	64	7	1	164	273	436
comp14396_c0_seq2.1.786.minus.YSL1_1	259	XP_015186990.1	304.3	0	d__Eukaryota;k__Metazoa;p__Arthropoda;c__Insecta;o__Hymenoptera;f__Vespidae;g__Polistes;s__Polistes_dominula	60	59	2	3	261	549	807
comp143963_c0_seq1.101.662.minus.YSL1_1	151	XP_013304412.1	245.7	0	d__Eukaryota;k__Metazoa;p__Nematoda;c__Chromadorea;o__Rhabditida;f__Ancylostomatidae;g__Necator;s__Necator_americanus	74	25	0	36	186	29	179
comp14399_c0_seq2.46.1043.minus.YSL1_1	254	OZC12670.1	392.9	0	d__Eukaryota;k__Metazoa;p__Arthropoda;c__Insecta;o__Hymenoptera;f__Vespidae;g__Polistes;s__Polistes_dominula	74	33	0	11	264	333	586
comp143999_c0_seq1.25.315.plus.YSL4_1	99	ACD84944.1	152.5	2e-34	d__Eukaryota;k__Metazoa;p__Arthropoda;c__Insecta;o__Hymenoptera;f__Braconidae;g__Macrocentrus;s__Macrocentrus_cingulum	72	12	4	1	99	543	641
comp14400_c0_seq1.1.1244.minus.YSL1_1	406	XP_015591741.1	672.9	0	d__Eukaryota;k__Metazoa;p__Arthropoda;c__Insecta;o__Hymenoptera;f__Cephidae;g__Cephus;s__Cephus_cinctus	79	42	0	8	413	15	420
comp144030_c0_seq1.1.453.minus.YSL2_1	150	CDQ03529.1	265	0	d__Eukaryota;k__Metazoa;p__Nematoda;c__Chromadorea;o__Spirurida;f__Onchocercidae;g__Brugia;s__Brugia_malayi	82	16	0	1	150	421	570
comp14404_c0_seq1.1.330.minus.YSL1_1	46	XP_015597917.1	68.6	3e-09	NO-TaxID	74	9	1	8	53	41	86
comp144040_c0_seq1.1.1838.minus.YSL1_1	556	XP_018904785.1	548.1	0	d__Eukaryota;k__Metazoa;p__Arthropoda;c__Insecta;o__Hymenoptera;f__Formicidae;g__Wasmannia;s__Wasmannia_auropunctata	51	173	14	26	581	15	570
comp14405_c0_seq1.1.553.minus.YSL1_1	181	XP_011158420.1	228	0	d__Eukaryota;k__Metazoa;p__Arthropoda;c__Insecta;o__Hymenoptera;f__Formicidae;g__Solenopsis;s__Solenopsis_invicta	62	49	8	1	181	2	182
comp144078_c0_seq1.64.332.minus.YSL2_1	83	XP_015596354.1	95.9	2e-17	d__Eukaryota;k__Metazoa;p__Arthropoda;c__Insecta;o__Hymenoptera;f__Cephidae;g__Cephus;s__Cephus_cinctus	60	19	0	3	85	373	455
comp144081_c0_seq1.1.384.minus.YSL1_1	126	XP_015602255.1	177.9	4e-42	d__Eukaryota;k__Metazoa;p__Arthropoda;c__Insecta;o__Hymenoptera;f__Cephidae;g__Cephus;s__Cephus_cinctus	70	23	2	1	126	146	271
comp14409_c0_seq1.1.1035.minus.YSL1_1	277	XP_003141171.1	233.4	0	d__Eukaryota;k__Metazoa;p__Nematoda;c__Chromadorea;o__Spirurida;f__Onchocercidae;g__Loa;s__Loa_loa	44	106	3	3	279	718	994
comp14409_c0_seq2.13.558.plus.YSL2_1	180	XP_012256290.1	307	0	d__Eukaryota;k__Metazoa;p__Arthropoda;c__Insecta;o__Hymenoptera;f__Tenthredinidae;g__Athalia;s__Athalia_rosae	85	11	0	1	180	723	902
comp144143_c0_seq1.37.951.plus.YSL4_1	117	OXU24657.1	66.2	6e-08	d__Eukaryota;k__Metazoa;p__Arthropoda;c__Insecta;o__Hymenoptera;f__Formicidae;g__Camponotus;s__Camponotus_floridanus	41	52	8	3	119	461	577
comp144187_c0_seq1.1.415.minus.YSL2_1	137	XP_012134528.1	121.7	3e-25	d__Eukaryota;k__Metazoa;p__Arthropoda;c__Insecta;o__Hymenoptera;f__Megachilidae;g__Megachile;s__Megachile_rotundata	47	39	5	1	137	109	245
comp14421_c0_seq1.1.1564.minus.YSL1_1	214	EYC16928.1	129	2e-26	d__Eukaryota;k__Metazoa;p__Nematoda;c__Chromadorea;o__Rhabditida;f__Ancylostomatidae;g__Ancylostoma;s__Ancylostoma_ceylanicum	36	97	12	79	292	356	569
comp144212_c0_seq1.1.677.minus.YSL1_1	211	OZC07778.1	185.3	4e-44	d__Eukaryota;k__Metazoa;p__Chordata;c__Mammalia;o__Rodentia;f__Muridae;g__Rattus;s__Rattus_norvegicus	43	72	0	14	224	11	221
comp144255_c0_seq1.1.322.minus.YSL3_1	91	KHN74362.1	130.6	7e-28	d__Eukaryota;k__Metazoa;p__Nematoda;c__Chromadorea;o__Ascaridida;f__Toxocaridae;g__Toxocara;s__Toxocara_canis	75	18	1	1	91	453	543
comp144298_c0_seq1.1.339.minus.YSL1_1	100	XP_001893156.1	131.3	4e-28	d__Eukaryota;k__Metazoa;p__Nematoda;c__Chromadorea;o__Spirurida;f__Onchocercidae;g__Brugia;s__Brugia_malayi	62	25	0	13	112	8	107
comp144323_c0_seq1.119.578.minus.YSL3_1	131	XP_019698316.1	209.9	0	d__Eukaryota;k__Metazoa;p__Arthropoda;c__Insecta;o__Hymenoptera;f__Apidae;g__Habropoda;s__Habropoda_laboriosa	75	20	0	19	149	59	189
comp144340_c0_seq1.13.606.plus.YSL1_1	145	XP_024502762.1	101.7	4e-19	d__Eukaryota;k__Metazoa;p__Nematoda;c__Chromadorea;o__Ascaridida;f__Toxocaridae;g__Toxocara;s__Toxocara_canis	37	62	1	8	152	14	158
comp144373_c0_seq1.22.451.minus.YSL1_1	141	CDJ96331.1	263.1	0	d__Eukaryota;k__Metazoa;p__Nematoda;c__Chromadorea;o__Rhabditida;f__Haemonchidae;g__Haemonchus;s__Haemonchus_contortus	84	11	0	1	141	281	421
comp144374_c0_seq1.1.344.minus.YSL3_1	112	XP_012274666.1	109	2e-21	d__Eukaryota;k__Metazoa;p__Arthropoda;c__Insecta;o__Hymenoptera;f__Orussidae;g__Orussus;s__Orussus_abietinus	52	30	3	3	114	795	906
comp14440_c0_seq1.96.2039.minus.YSL3_1	646	PIC42901.1	961.1	0	d__Eukaryota;k__Metazoa;p__Arthropoda;c__Insecta;o__Hymenoptera;f__Apidae;g__Eufriesea;s__Eufriesea_mexicana	74	89	3	1	646	2	647
comp144488_c0_seq1.1.304.minus.YSL2_1	43	XP_012274666.1	59.7	1e-06	NO-TaxID	70	5	3	59	101	1507	1549
comp14452_c0_seq1.201.605.plus.YSL3_1	84	XP_012276015.1	170.6	6e-40	d__Eukaryota;k__Metazoa;p__Arthropoda;c__Insecta;o__Hymenoptera;f__Orussidae;g__Orussus;s__Orussus_abietinus	92	2	0	10	93	397	480
comp144531_c0_seq1.1.303.minus.YSL2_1	99	XP_014607486.1	127.1	8e-27	d__Eukaryota;k__Metazoa;p__Arthropoda;c__Insecta;o__Hymenoptera;f__Vespidae;g__Polistes;s__Polistes_canadensis	58	26	0	1	99	2	100
comp144532_c0_seq1.1.247.minus.YSL1_1	62	XP_012265088.1	98.2	4e-18	d__Eukaryota;k__Metazoa;p__Arthropoda;c__Insecta;o__Hymenoptera;f__Tenthredinidae;g__Athalia;s__Athalia_rosae	74	6	0	1	62	2	63
comp14454_c0_seq1.301.663.minus.YSL1_1	119	XP_015604892.1	216.5	0	d__Eukaryota;k__Metazoa;p__Arthropoda;c__Insecta;o__Hymenoptera;f__Cephidae;g__Cephus;s__Cephus_cinctus	94	5	0	1	119	1	119
comp144602_c0_seq1.1.398.minus.YSL2_1	60	XP_013295597.1	66.2	2e-08	d__Eukaryota;k__Metazoa;p__Nematoda;c__Chromadorea;o__Rhabditida;f__Ancylostomatidae;g__Necator;s__Necator_americanus	55	20	0	56	115	44	103
comp144603_c0_seq1.23.778.minus.YSL2_1	213	XP_015514572.1	152.9	3e-34	d__Eukaryota;k__Metazoa;p__Arthropoda;c__Insecta;o__Hymenoptera;f__Diprionidae;g__Neodiprion;s__Neodiprion_lecontei	40	83	5	42	254	40	252
comp144628_c0_seq1.42.332.minus.YSL2_1	72	XP_015602232.1	134	6e-29	d__Eukaryota;k__Metazoa;p__Arthropoda;c__Insecta;o__Hymenoptera;f__Cephidae;g__Cephus;s__Cephus_cinctus	83	6	0	24	95	280	351
comp144649_c0_seq1.1.425.minus.YSL2_1	150	EYC16008.1	106.7	1e-20	d__Eukaryota;k__Metazoa;p__Nematoda;c__Chromadorea;o__Rhabditida;f__Ancylostomatidae;g__Ancylostoma;s__Ancylostoma_ceylanicum	37	70	8	1	150	30	179
comp144694_c0_seq1.14.763.plus.YSL3_1	248	XP_015588460.1	456.1	0	d__Eukaryota;k__Metazoa;p__Arthropoda;c__Insecta;o__Hymenoptera;f__Cephidae;g__Cephus;s__Cephus_cinctus	92	5	0	1	248	161	408
comp144702_c0_seq1.1.564.minus.YSL3_1	155	XP_015609209.1	324.3	0	d__Eukaryota;k__Metazoa;p__Arthropoda;c__Insecta;o__Hymenoptera;f__Cephidae;g__Cephus;s__Cephus_cinctus	97	2	0	33	187	316	470
comp144721_c0_seq1.15.275.plus.YSL2_1	68	XP_015606746.1	79.3	2e-12	d__Eukaryota;k__Metazoa;p__Arthropoda;c__Insecta;o__Hymenoptera;f__Cephidae;g__Cephus;s__Cephus_cinctus	53	19	0	1	68	950	1017
comp144775_c0_seq1.1.390.minus.YSL2_1	136	XP_024502628.1	177.6	5e-42	d__Eukaryota;k__Metazoa;p__Nematoda;c__Chromadorea;o__Ascaridida;f__Toxocaridae;g__Toxocara;s__Toxocara_canis	62	28	6	1	136	379	514
comp14491_c0_seq1.1.1205.minus.YSL4_1	276	XP_015600962.1	473.4	0	d__Eukaryota;k__Metazoa;p__Arthropoda;c__Insecta;o__Hymenoptera;f__Cephidae;g__Cephus;s__Cephus_cinctus	80	22	2	1	276	151	426
comp14491_c0_seq2.9.989.minus.YSL4_1	269	XP_015600962.1	474.9	0	d__Eukaryota;k__Metazoa;p__Arthropoda;c__Insecta;o__Hymenoptera;f__Cephidae;g__Cephus;s__Cephus_cinctus	81	19	1	1	269	151	419
comp14495_c0_seq1.1.1597.minus.YSL3_1	530	XP_012287059.1	998	0	d__Eukaryota;k__Metazoa;p__Arthropoda;c__Insecta;o__Hymenoptera;f__Orussidae;g__Orussus;s__Orussus_abietinus	89	24	0	2	531	184	713
comp14496_c0_seq2.36.1877.plus.YSL1_1	620	XP_018047005.1	878.2	0	d__Eukaryota;k__Metazoa;p__Arthropoda;c__Insecta;o__Hymenoptera;f__Formicidae;g__Atta;s__Atta_colombica	70	114	13	1	620	3057	3676
comp14502_c0_seq1.131.694.minus.YSL3_1	185	XP_012271945.1	223.8	0	d__Eukaryota;k__Metazoa;p__Arthropoda;c__Insecta;o__Hymenoptera;f__Orussidae;g__Orussus;s__Orussus_abietinus	57	45	1	2	186	3	187
comp145023_c0_seq1.1.756.minus.YSL3_1	252	XP_012260499.1	327.4	0	d__Eukaryota;k__Metazoa;p__Arthropoda;c__Insecta;o__Hymenoptera;f__Tenthredinidae;g__Athalia;s__Athalia_rosae	60	52	1	1	252	161	412
comp145087_c0_seq1.1.704.minus.YSL1_1	233	XP_015606255.1	336.7	0	NO-TaxID	70	35	1	3	235	1992	2224
comp14512_c0_seq1.67.258.minus.YSL2_1	45	XP_015589553.1	67	9e-09	d__Eukaryota;k__Metazoa;p__Arthropoda;c__Insecta;o__Hymenoptera;f__Cephidae;g__Cephus;s__Cephus_cinctus	69	7	0	11	55	54	98
comp14517_c0_seq1.1.1272.minus.YSL3_1	117	XP_015598323.1	63.9	5e-07	d__Eukaryota;k__Metazoa;p__Arthropoda;c__Insecta;o__Hymenoptera;f__Cephidae;g__Cephus;s__Cephus_cinctus	32	52	11	63	179	410	526
comp145193_c0_seq1.1.473.minus.YSL1_1	157	OZC08869.1	200.7	0	d__Eukaryota;k__Metazoa;p__Nematoda;c__Chromadorea;o__Ascaridida;f__Toxocaridae;g__Toxocara;s__Toxocara_canis	59	36	0	1	157	82	238
comp145209_c0_seq1.179.783.minus.YSL2_1	194	XP_015605864.1	288.1	0	d__Eukaryota;k__Metazoa;p__Arthropoda;c__Insecta;o__Hymenoptera;f__Cephidae;g__Cephus;s__Cephus_cinctus	76	27	4	1	194	133	326
comp145308_c0_seq1.1.747.minus.YSL1_1	248	XP_015596434.1	452.6	0	d__Eukaryota;k__Metazoa;p__Arthropoda;c__Insecta;o__Hymenoptera;f__Cephidae;g__Cephus;s__Cephus_cinctus	90	10	0	1	248	735	982
comp145347_c0_seq1.1.627.minus.YSL1_1	208	XP_014476709.1	422.2	0	NO-TaxID	97	3	0	1	208	1269	1476
comp145365_c0_seq1.3.797.plus.YSL1_1	139	KHN71580.1	125.9	4e-26	NO-TaxID	44	52	0	1	139	105	243
comp145369_c0_seq1.55.399.minus.YSL1_1	100	PDM71901.1	139	2e-30	d__Eukaryota;k__Metazoa;p__Arthropoda;c__Insecta;o__Hymenoptera;f__Diprionidae;g__Neodiprion;s__Neodiprion_lecontei	64	19	0	14	113	6	105
comp145371_c0_seq1.8.592.plus.YSL3_1	194	XP_011351470.1	400.6	0	d__Eukaryota;k__Metazoa;p__Arthropoda;c__Insecta;o__Hymenoptera;f__Formicidae;g__Cerapachys;s__Cerapachys_biroi	96	7	1	1	194	381	574
comp14546_c0_seq1.1.826.minus.YSL1_1	274	KHN73995.1	423.7	0	d__Eukaryota;k__Metazoa;p__Nematoda;c__Chromadorea;o__Ascaridida;f__Toxocaridae;g__Toxocara;s__Toxocara_canis	76	32	1	2	275	5	278
comp14548_c0_seq2.63.709.minus.YSL2_1	166	XP_012153472.1	121.7	5e-25	d__Eukaryota;k__Metazoa;p__Arthropoda;c__Insecta;o__Hymenoptera;f__Megachilidae;g__Megachile;s__Megachile_rotundata	46	69	11	9	174	263	428
comp145496_c0_seq1.1.401.minus.YSL3_1	131	XP_015600997.1	96.3	1e-17	d__Eukaryota;k__Metazoa;p__Arthropoda;c__Insecta;o__Hymenoptera;f__Cephidae;g__Cephus;s__Cephus_cinctus	44	53	7	1	131	158	288
comp145553_c0_seq1.1.182.minus.YSL1_1	38	XP_011049569.1	60.1	1e-06	d__Eukaryota;k__Metazoa;p__Arthropoda;c__Insecta;o__Hymenoptera;f__Formicidae;g__Acromyrmex;s__Acromyrmex_echinatior	71	9	1	1	38	340	377
comp14558_c0_seq1.1.376.minus.YSL3_1	90	KJH52322.1	113.2	1e-22	d__Eukaryota;k__Metazoa;p__Nematoda;c__Chromadorea;o__Rhabditida;f__Dictyocaulidae;g__Dictyocaulus;s__Dictyocaulus_viviparus	54	21	0	34	123	35	124
comp14558_c0_seq1.12.533.plus.YSL2_1	162	OZG04088.1	207.6	0	d__Eukaryota;k__Metazoa;p__Nematoda;c__Chromadorea;o__Rhabditida;f__Haemonchidae;g__Haemonchus;s__Haemonchus_contortus	62	35	2	1	162	29	190
comp145698_c0_seq1.1.1007.minus.YSL1_1	127	KHN71896.1	100.9	2e-18	d__Eukaryota;k__Metazoa;p__Nematoda;c__Chromadorea;o__Ascaridida;f__Toxocaridae;g__Toxocara;s__Toxocara_canis	41	52	0	203	329	193	319
comp145720_c0_seq1.27.299.plus.YSL3_1	76	XP_012145168.1	154.1	6e-35	d__Eukaryota;k__Metazoa;p__Arthropoda;c__Insecta;o__Hymenoptera;f__Megachilidae;g__Megachile;s__Megachile_rotundata	99	0	0	14	89	24	99
comp145726_c0_seq1.68.1315.minus.YSL1_1	405	EGT55765.1	574.7	0	NO-TaxID	70	62	3	11	415	7	411
comp14573_c0_seq2.1.1321.minus.YSL1_1	440	XP_012282354.1	778.9	0	NO-TaxID	86	29	0	1	440	17	456
comp145732_c0_seq1.1.341.minus.YSL1_1	112	XP_013299526.1	144.4	5e-32	d__Eukaryota;k__Metazoa;p__Nematoda;c__Chromadorea;o__Rhabditida;f__Ancylostomatidae;g__Necator;s__Necator_americanus	61	26	2	2	113	149	260
comp145828_c0_seq1.4.320.minus.YSL3_1	104	XP_001902462.1	120.6	7e-25	d__Eukaryota;k__Metazoa;p__Nematoda;c__Chromadorea;o__Spirurida;f__Onchocercidae;g__Brugia;s__Brugia_malayi	59	25	6	1	104	100	203
comp145833_c0_seq1.1.344.minus.YSL4_1	113	ABV85153.1	216.5	0	d__Bacteria;k__norank;p__Proteobacteria;c__Alphaproteobacteria;o__Rickettsiales;f__Rickettsiaceae;g__Rickettsia;s__Rickettsia_massiliae	96	4	0	1	113	4	116
comp145872_c0_seq1.1.306.minus.YSL4_1	101	KMQ96646.1	177.9	4e-42	d__Eukaryota;k__Metazoa;p__Arthropoda;c__Insecta;o__Hymenoptera;f__Formicidae;g__Lasius;s__Lasius_niger	88	7	0	1	101	32	132
comp145887_c0_seq1.205.423.minus.YSL1_1	68	XP_015586811.1	123.6	8e-26	NO-TaxID	88	3	0	2	69	392	459
comp145926_c0_seq1.47.664.plus.YSL1_1	211	PIO65673.1	256.5	0	d__Eukaryota;k__Metazoa;p__Arthropoda;c__Insecta;o__Hymenoptera;f__Formicidae;g__Linepithema;s__Linepithema_humile	63	51	8	1	211	55	265
comp14593_c0_seq1.3.839.plus.YSL1_1	245	KHN85061.1	205.3	0	d__Eukaryota;k__Metazoa;p__Nematoda;c__Chromadorea;o__Ascaridida;f__Toxocaridae;g__Toxocara;s__Toxocara_canis	45	89	3	27	271	472	716
comp14597_c0_seq1.78.722.plus.YSL2_1	147	KYN14529.1	128.6	4e-27	d__Eukaryota;k__Metazoa;p__Arthropoda;c__Insecta;o__Hymenoptera;f__Formicidae;g__Trachymyrmex;s__Trachymyrmex_cornetzi	44	54	3	70	216	9	155
comp145979_c0_seq1.271.707.minus.YSL1_1	144	XP_015591153.1	261.2	0	d__Eukaryota;k__Metazoa;p__Arthropoda;c__Insecta;o__Hymenoptera;f__Cephidae;g__Cephus;s__Cephus_cinctus	85	9	0	1	144	236	379
comp145982_c0_seq1.1.343.minus.YSL1_1	107	XP_019695818.1	181.4	3e-43	NO-TaxID	85	11	0	8	114	21	127
comp14607_c0_seq1.1.1320.minus.YSL4_1	366	XP_015586667.1	335.1	0	d__Eukaryota;k__Metazoa;p__Arthropoda;c__Insecta;o__Hymenoptera;f__Cephidae;g__Cephus;s__Cephus_cinctus	48	125	7	77	442	206	571
comp14608_c0_seq1.17.589.plus.YSL1_1	188	XP_020298633.1	115.2	3e-23	d__Eukaryota;k__Metazoa;p__Nematoda;c__Chromadorea;o__Rhabditida;f__Ancylostomatidae;g__Necator;s__Necator_americanus	33	86	5	1	188	152	339
comp14609_c0_seq1.287.2304.minus.YSL4_1	676	XP_012273165.1	1005.7	0	d__Eukaryota;k__Metazoa;p__Arthropoda;c__Insecta;o__Hymenoptera;f__Orussidae;g__Orussus;s__Orussus_abietinus	71	116	11	1	676	288	963
comp14612_c0_seq1.1.991.minus.YSL2_1	70	KHN70829.1	74.3	2e-10	NO-TaxID	56	16	0	57	126	100	169
comp14619_c0_seq1.1.350.minus.YSL2_1	116	XP_012277165.1	145.2	3e-32	d__Eukaryota;k__Metazoa;p__Arthropoda;c__Insecta;o__Hymenoptera;f__Orussidae;g__Orussus;s__Orussus_abietinus	66	26	1	1	116	105	220
comp146192_c0_seq1.1.304.minus.YSL3_1	74	PAV66742.1	122.5	2e-25	d__Eukaryota;k__Metazoa;p__Nematoda;c__Chromadorea;o__Rhabditida;f__Ancylostomatidae;g__Necator;s__Necator_americanus	82	9	0	27	100	155	228
comp146199_c0_seq1.1.381.minus.YSL2_1	65	XP_001900871.1	101.7	3e-19	d__Eukaryota;k__Metazoa;p__Nematoda;c__Chromadorea;o__Spirurida;f__Onchocercidae;g__Brugia;s__Brugia_malayi	75	8	0	1	65	1557	1621
comp146210_c0_seq1.1.588.minus.YSL4_1	195	BAL66752.1	382.9	0	d__Bacteria;k__norank;p__Actinobacteria;c__Actinobacteria;o__Corynebacteriales;f__Mycobacteriaceae;g__Mycobacterium;s__Mycobacterium_tuberculosis	100	0	0	1	195	39	233
comp146217_c0_seq1.23.388.plus.YSL1_1	118	XP_001898546.1	146	2e-32	d__Eukaryota;k__Metazoa;p__Nematoda;c__Chromadorea;o__Spirurida;f__Onchocercidae;g__Brugia;s__Brugia_malayi	60	28	1	1	118	129	246
comp14622_c0_seq1.97.489.plus.YSL4_1	122	XP_015609452.1	63.2	1e-07	d__Eukaryota;k__Metazoa;p__Arthropoda;c__Insecta;o__Hymenoptera;f__Cephidae;g__Cephus;s__Cephus_cinctus	35	57	2	4	125	530	651
comp146241_c0_seq1.1.801.minus.YSL4_1	102	XP_015606255.1	160.6	2e-36	NO-TaxID	76	13	0	165	266	180	281
comp146271_c0_seq1.15.359.minus.YSL4_1	123	XP_012254417.1	119.8	1e-24	d__Eukaryota;k__Metazoa;p__Arthropoda;c__Insecta;o__Hymenoptera;f__Tenthredinidae;g__Athalia;s__Athalia_rosae	50	45	10	1	123	705	827
comp146274_c0_seq1.1.994.minus.YSL1_1	330	XP_015608661.1	426.8	0	d__Eukaryota;k__Metazoa;p__Arthropoda;c__Insecta;o__Hymenoptera;f__Cephidae;g__Cephus;s__Cephus_cinctus	64	61	0	1	330	508	837
comp14629_c0_seq1.78.734.plus.YSL2_1	215	OZG13118.1	317.8	0	NO-TaxID	72	34	2	4	218	2	216
comp146352_c0_seq1.114.485.minus.YSL1_1	114	XP_024942835.1	222.2	0	d__Eukaryota;k__Metazoa;p__Nematoda;c__Chromadorea;o__Rhabditida;f__Rhabditidae;g__Caenorhabditis;s__Caenorhabditis_brenneri	95	3	0	1	114	1600	1713
comp146357_c0_seq1.41.457.plus.YSL3_1	118	XP_020304994.1	170.6	6e-40	d__Eukaryota;k__Metazoa;p__Nematoda;c__Chromadorea;o__Ascaridida;f__Toxocaridae;g__Toxocara;s__Toxocara_canis	71	18	1	1	118	1037	1154
comp146389_c0_seq1.1.522.minus.YSL1_1	97	XP_003097200.1	94.4	5e-17	NO-TaxID	51	34	0	1	97	243	339
comp146396_c0_seq1.1.333.minus.YSL3_1	110	XP_012258938.1	186.8	8e-45	d__Eukaryota;k__Metazoa;p__Arthropoda;c__Insecta;o__Hymenoptera;f__Tenthredinidae;g__Athalia;s__Athalia_rosae	77	12	0	1	110	194	303
comp146412_c0_seq1.1.300.minus.YSL1_1	99	XP_015589523.1	104.8	4e-20	d__Eukaryota;k__Metazoa;p__Arthropoda;c__Insecta;o__Hymenoptera;f__Cephidae;g__Cephus;s__Cephus_cinctus	54	26	4	2	100	285	383
comp146492_c0_seq1.114.503.plus.YSL4_1	128	WP_000649195.1	248.4	0	d__Bacteria;k__norank;p__Firmicutes;c__Bacilli;o__Lactobacillales;f__Streptococcaceae;g__Streptococcus;s__Streptococcus_agalactiae	100	0	0	1	128	211	338
comp146563_c0_seq1.1.363.minus.YSL1_1	91	KHN77061.1	131.7	3e-28	d__Eukaryota;k__Metazoa;p__Nematoda;c__Chromadorea;o__Ascaridida;f__Toxocaridae;g__Toxocara;s__Toxocara_canis	71	17	3	30	120	12	102
comp146574_c0_seq1.1.382.minus.YSL4_1	127	PBC26043.1	169.5	1e-39	d__Eukaryota;k__Metazoa;p__Arthropoda;c__Insecta;o__Hymenoptera;f__Braconidae;g__Diachasma;s__Diachasma_alloeum	63	30	2	1	127	463	589
comp146615_c0_seq1.1.793.minus.YSL1_1	254	KHN82773.1	298.9	0	d__Eukaryota;k__Metazoa;p__Nematoda;c__Chromadorea;o__Ascaridida;f__Toxocaridae;g__Toxocara;s__Toxocara_canis	54	73	6	2	255	40	293
comp146625_c0_seq1.53.460.plus.YSL2_1	132	XP_015590849.1	193.7	0	d__Eukaryota;k__Metazoa;p__Arthropoda;c__Insecta;o__Hymenoptera;f__Cephidae;g__Cephus;s__Cephus_cinctus	72	18	0	2	133	177	308
comp14663_c0_seq1.218.1151.minus.YSL2_1	91	KOC64462.1	60.5	3e-06	d__Eukaryota;k__Metazoa;p__Arthropoda;c__Insecta;o__Hymenoptera;f__Apidae;g__Habropoda;s__Habropoda_laboriosa	41	40	1	42	132	576	666
comp146669_c0_seq1.1.362.minus.YSL2_1	119	XP_012164255.1	220.3	0	d__Eukaryota;k__Metazoa;p__Arthropoda;c__Insecta;o__Hymenoptera;f__Apidae;g__Bombus;s__Bombus_terrestris	87	9	0	1	119	116	234
comp146670_c0_seq1.1.574.minus.YSL4_1	188	XP_015589456.1	287.3	0	d__Eukaryota;k__Metazoa;p__Arthropoda;c__Insecta;o__Hymenoptera;f__Cephidae;g__Cephus;s__Cephus_cinctus	76	27	6	1	188	84	271
comp14676_c0_seq1.35.661.minus.YSL1_1	197	XP_015592996.1	335.1	0	NO-TaxID	78	23	0	1	197	21	217
comp146766_c0_seq1.1.566.minus.YSL2_1	187	XP_018341725.1	221.9	0	d__Eukaryota;k__Metazoa;p__Arthropoda;c__Insecta;o__Hymenoptera;f__Formicidae;g__Trachymyrmex;s__Trachymyrmex_septentrionalis	57	56	0	1	187	214	400
comp146775_c0_seq1.41.633.minus.YSL2_1	168	KHN73995.1	278.1	0	NO-TaxID	80	17	0	1	168	329	496
comp146842_c0_seq1.1.302.minus.YSL4_1	99	XP_015511054.1	130.2	9e-28	d__Eukaryota;k__Metazoa;p__Arthropoda;c__Insecta;o__Hymenoptera;f__Diprionidae;g__Neodiprion;s__Neodiprion_lecontei	62	23	1	2	100	33	131
comp14687_c0_seq1.351.1096.minus.YSL1_1	246	XP_012219160.1	292.7	0	d__Eukaryota;k__Metazoa;p__Arthropoda;c__Insecta;o__Hymenoptera;f__Formicidae;g__Linepithema;s__Linepithema_humile	64	63	12	3	248	3019	3264
comp14690_c0_seq1.110.873.minus.YSL2_1	243	EGT53169.1	333.6	0	d__Eukaryota;k__Metazoa;p__Nematoda;c__Chromadorea;o__Rhabditida;f__Rhabditidae;g__Caenorhabditis;s__Caenorhabditis_brenneri	62	43	0	11	253	16	258
comp146909_c0_seq1.19.372.plus.YSL2_1	116	XP_003706029.1	218.8	0	d__Eukaryota;k__Metazoa;p__Arthropoda;c__Insecta;o__Hymenoptera;f__Megachilidae;g__Megachile;s__Megachile_rotundata	90	5	0	1	116	9	124
comp146978_c0_seq1.1.363.minus.YSL1_1	120	XP_020306481.1	196.1	0	NO-TaxID	78	11	0	1	120	175	294
comp14698_c0_seq2.1.648.minus.YSL2_1	136	XP_015598160.1	116.7	2e-23	d__Eukaryota;k__Metazoa;p__Arthropoda;c__Insecta;o__Hymenoptera;f__Cephidae;g__Cephus;s__Cephus_cinctus	44	43	0	15	150	5	140
comp147223_c0_seq1.132.320.plus.YSL2_1	56	XP_015597630.1	85.5	2e-14	NO-TaxID	71	12	1	1	56	677	732
comp147266_c0_seq1.1.423.minus.YSL4_1	140	OLG30190.1	290	0	d__Eukaryota;k__Metazoa;p__Arthropoda;c__Insecta;o__Hymenoptera;f__Cephidae;g__Cephus;s__Cephus_cinctus	100	0	0	1	140	161	300
comp14735_c0_seq1.14.1090.plus.YSL3_1	357	XP_006569897.2	640.2	0	d__Eukaryota;k__Metazoa;p__Arthropoda;c__Insecta;o__Hymenoptera;f__Apidae;g__Apis;s__Apis_mellifera	85	25	0	1	357	10	366
comp147352_c0_seq1.1.1742.minus.YSL1_1	579	XP_016904847.1	1024.6	0	d__Eukaryota;k__Metazoa;p__Arthropoda;c__Insecta;o__Hymenoptera;f__Apidae;g__Apis;s__Apis_cerana	84	35	0	1	579	506	1084
comp147359_c0_seq1.1.341.minus.YSL2_1	110	PAV75076.1	203	0	d__Eukaryota;k__Metazoa;p__Arthropoda;c__Insecta;o__Hymenoptera;f__Cephidae;g__Cephus;s__Cephus_cinctus	79	14	0	3	112	101	210
comp147362_c0_seq1.120.959.minus.YSL2_1	278	KHN77336.1	328.6	0	NO-TaxID	55	61	3	1	278	661	938
comp14746_c0_seq1.1.923.minus.YSL4_1	306	AEQ94540.1	615.9	0	d__Bacteria;k__norank;p__Proteobacteria;c__Gammaproteobacteria;o__Xanthomonadales;f__Xanthomonadaceae;g__Xanthomonas;s__Xanthomonas_oryzae	100	0	0	1	306	2	307
comp147472_c0_seq1.1.392.minus.YSL2_1	129	KHN82146.1	191	0	NO-TaxID	74	21	0	1	129	824	952
comp1475_c0_seq1.1.270.minus.YSL1_1	77	XP_020306957.1	59.7	2e-06	d__Eukaryota;k__Metazoa;p__Arthropoda;c__Insecta;o__Hymenoptera;f__Orussidae;g__Orussus;s__Orussus_abietinus	39	35	1	13	89	7	83
comp14750_c0_seq2.7.966.plus.YSL1_1	169	XP_021951384.1	104.8	2e-19	NO-TaxID	34	77	7	6	174	6	174
comp147552_c0_seq1.1.542.minus.YSL1_1	53	KHN84673.1	65.5	3e-08	d__Eukaryota;k__Metazoa;p__Nematoda;c__Chromadorea;o__Ascaridida;f__Toxocaridae;g__Toxocara;s__Toxocara_canis	53	16	0	127	179	534	586
comp147565_c0_seq1.1.373.minus.YSL4_1	124	WP_008581034.1	239.6	0	d__Bacteria;k__norank;p__Proteobacteria;c__Alphaproteobacteria;o__Rickettsiales;f__Rickettsiaceae;g__Rickettsia;s__norank	98	1	0	1	124	306	429
comp147573_c0_seq1.1.498.minus.YSL1_1	141	XP_015601124.1	113.6	9e-23	d__Eukaryota;k__Metazoa;p__Arthropoda;c__Insecta;o__Hymenoptera;f__Cephidae;g__Cephus;s__Cephus_cinctus	45	57	4	30	170	949	1089
comp14764_c0_seq1.1.1331.minus.YSL1_1	435	XP_012280071.1	595.5	0	d__Eukaryota;k__Metazoa;p__Arthropoda;c__Insecta;o__Hymenoptera;f__Orussidae;g__Orussus;s__Orussus_abietinus	69	84	7	10	444	1	435
comp14765_c0_seq1.82.928.minus.YSL1_1	284	OZC08469.1	420.6	0	NO-TaxID	72	49	3	1	284	782	1065
comp147656_c0_seq1.144.512.plus.YSL3_1	94	EFN68547.1	104.8	4e-20	d__Eukaryota;k__Metazoa;p__Arthropoda;c__Insecta;o__Hymenoptera;f__Formicidae;g__Camponotus;s__Camponotus_floridanus	59	30	5	6	99	20	113
comp147681_c0_seq1.17.331.plus.YSL1_1	102	PAV73925.1	154.5	4e-35	d__Eukaryota;k__Metazoa;p__Arthropoda;c__Insecta;o__Hymenoptera;f__Diprionidae;g__Neodiprion;s__Neodiprion_lecontei	73	16	0	1	102	674	775
comp147750_c0_seq1.114.350.plus.YSL1_1	68	KHN71648.1	72	3e-10	d__Eukaryota;k__Metazoa;p__Nematoda;c__Chromadorea;o__Ascaridida;f__Toxocaridae;g__Toxocara;s__Toxocara_canis	53	24	0	6	73	39	106
comp147777_c0_seq1.1.380.minus.YSL1_1	118	XP_015585215.1	142.5	2e-31	d__Eukaryota;k__Metazoa;p__Arthropoda;c__Insecta;o__Hymenoptera;f__Cephidae;g__Cephus;s__Cephus_cinctus	58	29	2	9	126	1	118
comp147791_c0_seq1.1.527.minus.YSL4_1	178	XP_012278608.1	246.9	0	d__Eukaryota;k__Metazoa;p__Arthropoda;c__Insecta;o__Hymenoptera;f__Orussidae;g__Orussus;s__Orussus_abietinus	71	38	6	3	180	121	298
comp14786_c0_seq1.28.1630.minus.YSL1_1	196	KHN80873.1	130.2	8e-27	NO-TaxID	39	77	4	245	440	189	384
comp147868_c0_seq1.65.652.minus.YSL1_1	187	XP_015608514.1	307.4	0	d__Eukaryota;k__Metazoa;p__Arthropoda;c__Insecta;o__Hymenoptera;f__Cephidae;g__Cephus;s__Cephus_cinctus	78	21	0	2	188	4	190
comp14788_c0_seq1.1.532.minus.YSL2_1	180	XP_015514242.1	205.7	0	d__Eukaryota;k__Metazoa;p__Arthropoda;c__Insecta;o__Hymenoptera;f__Diprionidae;g__Neodiprion;s__Neodiprion_lecontei	55	53	4	1	180	488	667
comp147882_c0_seq1.1.413.minus.YSL4_1	137	KMQ88340.1	164.9	3e-38	d__Eukaryota;k__Metazoa;p__Arthropoda;c__Insecta;o__Hymenoptera;f__Formicidae;g__Lasius;s__Lasius_niger	55	37	0	1	137	600	736
comp147907_c0_seq1.1.445.minus.YSL2_1	126	XP_015509542.1	156.4	1e-35	d__Eukaryota;k__Metazoa;p__Arthropoda;c__Insecta;o__Hymenoptera;f__Diprionidae;g__Neodiprion;s__Neodiprion_lecontei	62	29	0	21	146	455	580
comp14794_c0_seq2.1.830.minus.YSL2_1	275	XP_015602807.1	246.5	0	d__Eukaryota;k__Metazoa;p__Arthropoda;c__Insecta;o__Hymenoptera;f__Cephidae;g__Cephus;s__Cephus_cinctus	44	87	1	1	275	276	550
comp147948_c0_seq1.1.928.minus.YSL4_1	308	EFV97966.1	639.8	0	d__Bacteria;k__norank;p__Firmicutes;c__Bacilli;o__Lactobacillales;f__Streptococcaceae;g__Streptococcus;s__Streptococcus_agalactiae	100	0	0	1	308	291	598
comp14795_c0_seq2.31.453.plus.YSL2_1	123	XP_015515519.1	162.9	1e-37	d__Eukaryota;k__Metazoa;p__Arthropoda;c__Insecta;o__Hymenoptera;f__Diprionidae;g__Neodiprion;s__Neodiprion_lecontei	64	23	0	1	123	493	615
comp147964_c0_seq1.1.545.minus.YSL1_1	92	PAV63589.1	153.7	7e-35	d__Eukaryota;k__Metazoa;p__Arthropoda;c__Insecta;o__Hymenoptera;f__Cephidae;g__Cephus;s__Cephus_cinctus	74	10	0	65	156	87	178
comp14797_c0_seq1.1.1415.minus.YSL2_1	450	NP_496968.1	733	0	d__Eukaryota;k__Metazoa;p__Nematoda;c__Chromadorea;o__Rhabditida;f__Rhabditidae;g__Caenorhabditis;s__Caenorhabditis_elegans	79	45	2	21	470	9	458
comp14797_c0_seq1.1.494.minus.YSL1_1	141	XP_014485790.1	267.3	0	d__Eukaryota;k__Metazoa;p__Arthropoda;c__Insecta;o__Hymenoptera;f__Formicidae;g__Dinoponera;s__Dinoponera_quadriceps	90	5	0	22	162	310	450
comp147980_c0_seq1.4.357.plus.YSL3_1	51	XP_012281208.1	73.9	8e-11	d__Eukaryota;k__Metazoa;p__Arthropoda;c__Insecta;o__Hymenoptera;f__Orussidae;g__Orussus;s__Orussus_abietinus	65	10	0	1	51	406	456
comp148119_c0_seq1.1.543.minus.YSL3_1	174	OAD60112.1	301.2	0	d__Eukaryota;k__Metazoa;p__Arthropoda;c__Insecta;o__Hymenoptera;f__Apidae;g__Eufriesea;s__Eufriesea_mexicana	84	23	12	20	193	134	307
comp14812_c0_seq1.135.632.plus.YSL4_1	169	XP_003396571.1	238.8	0	NO-TaxID	73	33	4	1	169	200	368
comp148146_c0_seq1.1.404.minus.YSL3_1	134	XP_015596768.1	181	4e-43	d__Eukaryota;k__Metazoa;p__Arthropoda;c__Insecta;o__Hymenoptera;f__Cephidae;g__Cephus;s__Cephus_cinctus	69	25	2	4	137	216	349
comp148151_c0_seq1.1.421.minus.YSL3_1	139	XP_015510071.1	173.7	7e-41	d__Eukaryota;k__Metazoa;p__Arthropoda;c__Insecta;o__Hymenoptera;f__Diprionidae;g__Neodiprion;s__Neodiprion_lecontei	59	34	0	1	139	327	465
comp148190_c0_seq1.1.779.minus.YSL2_1	162	XP_024510329.1	203.8	0	d__Eukaryota;k__Metazoa;p__Arthropoda;c__Insecta;o__Hymenoptera;f__Cephidae;g__Cephus;s__Cephus_cinctus	59	34	1	1	162	221	382
comp148202_c0_seq1.1.918.minus.YSL1_1	295	EJW88111.1	192.6	0	d__Eukaryota;k__Metazoa;p__Nematoda;c__Chromadorea;o__Spirurida;f__Onchocercidae;g__Wuchereria;s__Wuchereria_bancrofti	38	119	12	2	296	395	689
comp148218_c0_seq1.40.690.minus.YSL1_1	179	XP_014474410.1	333.2	0	NO-TaxID	87	12	1	2	180	6	184
comp148228_c0_seq1.1.711.minus.YSL1_1	236	PDM67058.1	334.3	0	d__Eukaryota;k__Metazoa;p__Arthropoda;c__Branchiopoda;o__Diplostraca;f__Daphniidae;g__Daphnia;s__Daphnia_pulex	71	39	1	1	236	16	251
comp14825_c0_seq1.1.653.minus.YSL2_1	216	KHN72431.1	326.6	0	d__Eukaryota;k__Metazoa;p__Nematoda;c__Chromadorea;o__Ascaridida;f__Toxocaridae;g__Toxocara;s__Toxocara_canis	74	32	0	1	216	472	687
comp14830_c0_seq1.92.605.minus.YSL2_1	69	KHN83877.1	92.4	2e-16	d__Eukaryota;k__Metazoa;p__Nematoda;c__Chromadorea;o__Ascaridida;f__Toxocaridae;g__Toxocara;s__Toxocara_canis	64	12	0	93	161	19	87
comp14832_c0_seq1.62.532.plus.YSL2_1	57	XP_011303909.1	65.5	3e-08	NO-TaxID	44	17	0	55	111	91	147
comp14832_c0_seq2.6.395.plus.YSL2_1	57	XP_011303909.1	65.5	3e-08	d__Eukaryota;k__Metazoa;p__Arthropoda;c__Insecta;o__Hymenoptera;f__Braconidae;g__Fopius;s__Fopius_arisanus	44	17	0	28	84	91	147
comp148344_c0_seq1.121.405.plus.YSL3_1	50	XP_012534616.1	94.4	5e-17	d__Eukaryota;k__Metazoa;p__Arthropoda;c__Insecta;o__Hymenoptera;f__Formicidae;g__Monomorium;s__Monomorium_pharaonis	88	2	0	4	53	934	983
comp148419_c0_seq1.1.348.minus.YSL1_1	46	XP_024505417.1	65.1	4e-08	d__Eukaryota;k__Metazoa;p__Arthropoda;c__Insecta;o__Hymenoptera;f__Cephidae;g__Cephus;s__Cephus_cinctus	63	11	0	1	46	311	356
comp14842_c0_seq1.1.314.minus.YSL2_1	70	CDJ83554.1	57.4	7e-06	d__Eukaryota;k__Metazoa;p__Nematoda;c__Chromadorea;o__Rhabditida;f__Haemonchidae;g__Haemonchus;s__Haemonchus_contortus	41	25	0	33	102	14	83
comp14843_c0_seq1.22.477.plus.YSL1_1	141	XP_001894284.1	224.2	0	d__Eukaryota;k__Metazoa;p__Nematoda;c__Chromadorea;o__Spirurida;f__Onchocercidae;g__Brugia;s__Brugia_malayi	77	14	0	10	150	3	143
comp148529_c0_seq1.1.334.minus.YSL2_1	110	XP_015518206.1	89.7	1e-15	d__Eukaryota;k__Metazoa;p__Arthropoda;c__Insecta;o__Hymenoptera;f__Diprionidae;g__Neodiprion;s__Neodiprion_lecontei	43	43	5	2	111	361	470
comp148611_c0_seq1.1.478.minus.YSL3_1	159	XP_011504753.1	311.2	0	NO-TaxID	97	2	0	1	159	3581	3739
comp148665_c0_seq1.38.682.plus.YSL1_1	213	EGT42839.1	208.8	0	d__Eukaryota;k__Metazoa;p__Nematoda;c__Chromadorea;o__Rhabditida;f__Rhabditidae;g__Caenorhabditis;s__Caenorhabditis_brenneri	49	80	6	2	214	202	414
comp148667_c0_seq1.247.573.minus.YSL2_1	80	XP_012137769.1	95.1	3e-17	d__Eukaryota;k__Metazoa;p__Arthropoda;c__Insecta;o__Hymenoptera;f__Megachilidae;g__Megachile;s__Megachile_rotundata	48	27	0	4	83	6	85
comp14871_c0_seq1.49.727.minus.YSL1_1	225	XP_015595304.1	428.7	0	d__Eukaryota;k__Metazoa;p__Arthropoda;c__Insecta;o__Hymenoptera;f__Cephidae;g__Cephus;s__Cephus_cinctus	92	16	3	4	228	1269	1493
comp148785_c0_seq1.175.561.plus.YSL1_1	126	OZC11889.1	149.1	2e-33	NO-TaxID	59	27	1	1	126	257	382
comp14880_c0_seq1.1.1590.minus.YSL1_1	346	PAV71365.1	447.2	0	NO-TaxID	60	72	2	187	532	463	808
comp14880_c0_seq2.1.1638.minus.YSL1_1	552	PAV71365.1	623.2	0	d__Eukaryota;k__Metazoa;p__Arthropoda;c__Insecta;o__Hymenoptera;f__Cephidae;g__Cephus;s__Cephus_cinctus	55	140	8	1	552	265	816
comp14881_c0_seq1.1.593.minus.YSL1_1	196	KMQ97938.1	367.5	0	d__Eukaryota;k__Metazoa;p__Arthropoda;c__Insecta;o__Hymenoptera;f__Formicidae;g__Lasius;s__Lasius_niger	91	10	1	1	196	32	227
comp148829_c0_seq1.30.368.plus.YSL4_1	98	XP_015524225.1	148.7	2e-33	d__Eukaryota;k__Metazoa;p__Arthropoda;c__Insecta;o__Hymenoptera;f__Diprionidae;g__Neodiprion;s__Neodiprion_lecontei	66	15	0	1	98	125	222
comp148904_c0_seq1.1.463.minus.YSL2_1	154	EGT52699.1	163.7	7e-38	NO-TaxID	51	43	5	1	154	31	184
comp148913_c0_seq1.1.503.minus.YSL4_1	62	XP_012288462.1	57.4	7e-06	d__Eukaryota;k__Metazoa;p__Arthropoda;c__Insecta;o__Hymenoptera;f__Orussidae;g__Orussus;s__Orussus_abietinus	47	25	0	92	153	1009	1070
comp14893_c0_seq1.28.347.minus.YSL3_1	109	PAV83194.1	89	2e-15	d__Eukaryota;k__Metazoa;p__Arthropoda;c__Insecta;o__Lepidoptera;f__Bombycidae;g__Bombyx;s__Bombyx_mori	40	43	5	2	110	723	831
comp148943_c0_seq1.1.502.minus.YSL3_1	140	XP_001897267.1	135.2	3e-29	d__Eukaryota;k__Metazoa;p__Nematoda;c__Chromadorea;o__Spirurida;f__Onchocercidae;g__Brugia;s__Brugia_malayi	48	47	0	28	167	1666	1805
comp148955_c0_seq1.1.324.minus.YSL2_1	107	XP_020303905.1	153.3	1e-34	d__Eukaryota;k__Metazoa;p__Arthropoda;c__Insecta;o__Hymenoptera;f__Formicidae;g__Vollenhovia;s__Vollenhovia_emeryi	66	18	0	1	107	1339	1445
comp149022_c0_seq1.1.515.minus.YSL3_1	170	XP_015597255.1	311.6	0	d__Eukaryota;k__Metazoa;p__Arthropoda;c__Insecta;o__Hymenoptera;f__Cephidae;g__Cephus;s__Cephus_cinctus	93	6	0	1	170	2	171
comp149031_c0_seq1.74.806.minus.YSL4_1	182	XP_015586461.1	87.8	1e-14	d__Eukaryota;k__Metazoa;p__Arthropoda;c__Insecta;o__Hymenoptera;f__Cephidae;g__Cephus;s__Cephus_cinctus	30	92	10	17	198	1	182
comp149085_c0_seq1.1.410.minus.YSL1_1	136	XP_024506393.1	106.7	1e-20	d__Eukaryota;k__Metazoa;p__Arthropoda;c__Insecta;o__Hymenoptera;f__Cephidae;g__Cephus;s__Cephus_cinctus	37	51	4	2	137	734	869
comp149088_c0_seq1.14.416.minus.YSL1_1	116	XP_001902353.1	92.8	2e-16	d__Eukaryota;k__Metazoa;p__Nematoda;c__Chromadorea;o__Spirurida;f__Onchocercidae;g__Brugia;s__Brugia_malayi	42	41	1	2	117	497	612
comp14913_c0_seq1.301.1877.minus.YSL1_1	445	CDJ81922.1	594.7	0	d__Eukaryota;k__Metazoa;p__Nematoda;c__Chromadorea;o__Rhabditida;f__Haemonchidae;g__Haemonchus;s__Haemonchus_contortus	65	84	8	50	494	38	482
comp14925_c0_seq1.1.946.minus.YSL2_1	313	XP_020296818.1	346.7	0	d__Eukaryota;k__Metazoa;p__Arthropoda;c__Insecta;o__Hymenoptera;f__Apidae;g__Apis;s__Apis_mellifera	55	85	1	3	315	558	870
comp149321_c0_seq1.1.587.minus.YSL1_1	191	XP_015585699.1	270.8	0	d__Eukaryota;k__Metazoa;p__Arthropoda;c__Insecta;o__Hymenoptera;f__Cephidae;g__Cephus;s__Cephus_cinctus	64	42	0	4	194	450	640
comp14937_c0_seq1.1.324.minus.YSL4_1	107	AAY61696.1	213.4	0	d__Bacteria;k__norank;p__Proteobacteria;c__Alphaproteobacteria;o__Rickettsiales;f__Rickettsiaceae;g__Rickettsia;s__Rickettsia_felis	96	3	0	1	107	2	108
comp149387_c0_seq1.1.325.minus.YSL2_1	58	XP_014473361.1	103.6	9e-20	d__Eukaryota;k__Metazoa;p__Arthropoda;c__Insecta;o__Hymenoptera;f__Formicidae;g__Dinoponera;s__Dinoponera_quadriceps	84	4	0	23	80	429	486
comp14944_c0_seq1.1332.2519.plus.YSL3_1	404	XP_015584973.1	716.1	0	d__Eukaryota;k__Metazoa;p__Arthropoda;c__Insecta;o__Hymenoptera;f__Cephidae;g__Cephus;s__Cephus_cinctus	86	41	10	1	404	2	405
comp149474_c0_seq1.1.513.minus.YSL1_1	152	XP_022792420.1	82.4	2e-13	d__Eukaryota;k__Metazoa;p__Nematoda;c__Chromadorea;o__Ascaridida;f__Toxocaridae;g__Toxocara;s__Toxocara_canis	34	69	1	19	170	164	315
comp149488_c0_seq1.1.223.minus.YSL4_1	73	WP_057334257.1	138.7	2e-30	d__Bacteria;k__norank;p__Actinobacteria;c__Actinobacteria;o__Corynebacteriales;f__Mycobacteriaceae;g__Mycobacterium;s__Mycobacterium_tuberculosis	100	0	0	1	73	8	80
comp149511_c0_seq1.330.632.minus.YSL4_1	99	AEQ02359.1	191.4	0	d__Bacteria;k__norank;p__Actinobacteria;c__Actinobacteria;o__Corynebacteriales;f__Mycobacteriaceae;g__Mycobacterium;s__Mycobacterium_bovis	100	0	0	1	99	1	99
comp149528_c0_seq1.70.383.minus.YSL2_1	81	XP_017797140.1	111.3	4e-22	d__Eukaryota;k__Metazoa;p__Arthropoda;c__Insecta;o__Hymenoptera;f__Apidae;g__Habropoda;s__Habropoda_laboriosa	65	15	1	1	81	196	276
comp149534_c0_seq1.1.1436.minus.YSL1_1	368	KHN79002.1	389	0	d__Eukaryota;k__Metazoa;p__Nematoda;c__Chromadorea;o__Ascaridida;f__Toxocaridae;g__Toxocara;s__Toxocara_canis	54	117	12	112	479	63	430
comp149557_c0_seq1.1.416.minus.YSL4_1	138	WP_000064103.1	291.2	0	d__Bacteria;k__norank;p__Firmicutes;c__Bacilli;o__Lactobacillales;f__Streptococcaceae;g__Streptococcus;s__Streptococcus_agalactiae	100	0	0	1	138	125	262
comp149568_c0_seq1.1.542.minus.YSL2_1	178	XP_017879327.1	300.1	0	NO-TaxID	81	12	0	2	179	568	745
comp149572_c0_seq1.1.235.minus.YSL2_1	77	KMQ86204.1	110.5	7e-22	d__Eukaryota;k__Metazoa;p__Arthropoda;c__Insecta;o__Hymenoptera;f__Formicidae;g__Lasius;s__Lasius_niger	68	15	0	1	77	343	419
comp149614_c0_seq1.1.392.minus.YSL3_1	124	KMQ97630.1	115.9	2e-23	d__Eukaryota;k__Metazoa;p__Arthropoda;c__Insecta;o__Hymenoptera;f__Formicidae;g__Lasius;s__Lasius_niger	47	39	1	1	124	408	531
comp14963_c0_seq1.559.894.plus.YSL1_1	90	AKD28118.1	117.1	8e-24	d__Eukaryota;k__Metazoa;p__Arthropoda;c__Insecta;o__Hymenoptera;f__Ichneumonidae;g__Glypta;s__Glypta_fumiferanae	60	24	0	2	91	393	482
comp149680_c0_seq1.1.606.minus.YSL1_1	201	EGT58761.1	327	0	NO-TaxID	80	14	0	1	201	349	549
comp149693_c0_seq1.8.559.plus.YSL2_1	153	XP_015595407.1	235.7	0	d__Eukaryota;k__Metazoa;p__Arthropoda;c__Insecta;o__Hymenoptera;f__Cephidae;g__Cephus;s__Cephus_cinctus	75	20	0	6	158	8	160
comp149791_c0_seq1.1.321.minus.YSL2_1	90	XP_020306960.1	106.3	1e-20	NO-TaxID	54	27	0	16	105	92	181
comp14986_c0_seq1.34.495.minus.YSL2_1	153	XP_012285724.1	170.2	8e-40	d__Eukaryota;k__Metazoa;p__Arthropoda;c__Insecta;o__Hymenoptera;f__Orussidae;g__Orussus;s__Orussus_abietinus	56	39	1	1	153	593	745
comp14986_c0_seq2.34.504.minus.YSL2_1	137	XP_012285724.1	137.5	6e-30	d__Eukaryota;k__Metazoa;p__Arthropoda;c__Insecta;o__Hymenoptera;f__Orussidae;g__Orussus;s__Orussus_abietinus	51	39	1	20	156	609	745
comp14991_c0_seq1.15.641.plus.YSL1_1	193	XP_001899038.1	207.2	0	d__Eukaryota;k__Metazoa;p__Nematoda;c__Chromadorea;o__Spirurida;f__Onchocercidae;g__Brugia;s__Brugia_malayi	56	62	9	9	201	5	197
comp14999_c0_seq1.49.975.plus.YSL1_1	318	XP_012251423.1	440.3	0	d__Eukaryota;k__Metazoa;p__Arthropoda;c__Insecta;o__Hymenoptera;f__Tenthredinidae;g__Athalia;s__Athalia_rosae	72	60	11	1	318	2	319
comp15002_c0_seq2.21.503.plus.YSL2_1	159	XP_018395958.1	248.4	0	d__Eukaryota;k__Metazoa;p__Arthropoda;c__Insecta;o__Hymenoptera;f__Apidae;g__Ceratina;s__Ceratina_calcarata	73	21	2	1	159	475	633
comp150092_c0_seq1.1.482.minus.YSL1_1	132	XP_001902834.1	150.6	6e-34	d__Eukaryota;k__Metazoa;p__Nematoda;c__Chromadorea;o__Spirurida;f__Onchocercidae;g__Brugia;s__Brugia_malayi	55	30	1	28	159	175	306
comp150195_c0_seq1.1.301.minus.YSL1_1	100	EJW83337.1	174.9	3e-41	NO-TaxID	83	10	0	1	100	128	227
comp150212_c0_seq1.1.359.minus.YSL3_1	80	XP_015593462.1	97.1	8e-18	d__Eukaryota;k__Metazoa;p__Arthropoda;c__Insecta;o__Hymenoptera;f__Cephidae;g__Cephus;s__Cephus_cinctus	56	23	1	4	83	43	122
comp150261_c0_seq1.1.759.minus.YSL1_1	253	XP_003139398.1	232.3	0	d__Eukaryota;k__Metazoa;p__Nematoda;c__Chromadorea;o__Spirurida;f__Onchocercidae;g__Loa;s__Loa_loa	43	92	8	8	260	7	259
comp15028_c0_seq1.177.1181.minus.YSL4_1	321	XP_012262474.1	545	0	NO-TaxID	81	26	0	13	333	1	321
comp150287_c0_seq1.152.382.plus.YSL1_1	59	XP_011264735.1	99	2e-18	d__Eukaryota;k__Metazoa;p__Arthropoda;c__Insecta;o__Hymenoptera;f__Formicidae;g__Camponotus;s__Camponotus_floridanus	75	5	0	4	62	371	429
comp150396_c0_seq1.227.505.plus.YSL2_1	80	XP_023287600.1	139	2e-30	d__Eukaryota;k__Metazoa;p__Arthropoda;c__Insecta;o__Hymenoptera;f__Formicidae;g__Cerapachys;s__Cerapachys_biroi	80	15	0	1	80	764	843
comp150431_c0_seq1.1.517.minus.YSL3_1	148	KHN84810.1	213.8	0	d__Eukaryota;k__Metazoa;p__Nematoda;c__Chromadorea;o__Ascaridida;f__Toxocaridae;g__Toxocara;s__Toxocara_canis	73	23	2	1	148	938	1085
comp15048_c0_seq1.20.757.plus.YSL1_1	231	KHN75097.1	209.9	0	d__Eukaryota;k__Metazoa;p__Nematoda;c__Chromadorea;o__Ascaridida;f__Toxocaridae;g__Toxocara;s__Toxocara_canis	48	75	9	1	231	2	232
comp150496_c0_seq1.1.600.minus.YSL1_1	199	KHN73627.1	325.5	0	d__Eukaryota;k__Metazoa;p__Nematoda;c__Chromadorea;o__Ascaridida;f__Toxocaridae;g__Toxocara;s__Toxocara_canis	82	17	0	1	199	575	773
comp150523_c0_seq1.1.356.minus.YSL1_1	110	CDQ02998.1	63.9	8e-08	NO-TaxID	40	56	3	11	120	1281	1390
comp150544_c0_seq1.1.442.minus.YSL2_1	147	XP_013298319.1	209.1	0	d__Eukaryota;k__Metazoa;p__Nematoda;c__Chromadorea;o__Rhabditida;f__Ancylostomatidae;g__Necator;s__Necator_americanus	67	24	2	1	147	123	269
comp150606_c0_seq1.1.436.minus.YSL1_1	138	PAV57142.1	136	2e-29	d__Eukaryota;k__Metazoa;p__Arthropoda;c__Insecta;o__Hymenoptera;f__Halictidae;g__Dufourea;s__Dufourea_novaeangliae	43	44	3	6	143	5	142
comp150625_c0_seq1.1.704.minus.YSL1_1	234	PIC32181.1	247.3	0	d__Eukaryota;k__Metazoa;p__Nematoda;c__Chromadorea;o__Rhabditida;f__Haemonchidae;g__Haemonchus;s__Haemonchus_contortus	51	71	2	1	234	45	278
comp15067_c0_seq1.28.1362.plus.YSL4_1	397	OGT07194.1	408.3	0	d__Eukaryota;k__Metazoa;p__Arthropoda;c__Insecta;o__Hymenoptera;f__Orussidae;g__Orussus;s__Orussus_abietinus	51	116	6	1	397	59	455
comp15083_c0_seq1.1.417.minus.YSL1_1	138	XP_012251778.1	250.8	0	d__Eukaryota;k__Metazoa;p__Arthropoda;c__Insecta;o__Hymenoptera;f__Tenthredinidae;g__Athalia;s__Athalia_rosae	91	4	0	1	138	2	139
comp150922_c0_seq1.31.426.plus.YSL4_1	133	WP_032138611.1	250.4	0	d__Bacteria;k__norank;p__Proteobacteria;c__Alphaproteobacteria;o__Rickettsiales;f__Rickettsiaceae;g__Rickettsia;s__Rickettsia_tamurae	93	6	4	1	133	116	248
comp150942_c0_seq1.20.475.plus.YSL1_1	135	XP_018917400.1	146.7	9e-33	d__Eukaryota;k__Metazoa;p__Nematoda;c__Chromadorea;o__Spirurida;f__Onchocercidae;g__Brugia;s__Brugia_malayi	51	51	2	1	135	1091	1225
comp15095_c0_seq1.36.815.plus.YSL4_1	257	XP_015597062.1	449.1	0	d__Eukaryota;k__Metazoa;p__Arthropoda;c__Insecta;o__Hymenoptera;f__Cephidae;g__Cephus;s__Cephus_cinctus	81	25	0	1	257	710	966
comp150954_c0_seq1.1.505.minus.YSL1_1	168	CAP31352.2	102.4	2e-19	d__Eukaryota;k__Metazoa;p__Nematoda;c__Chromadorea;o__Rhabditida;f__Rhabditidae;g__Caenorhabditis;s__Caenorhabditis_briggsae	35	73	0	1	168	72	239
comp15108_c0_seq1.1.2090.minus.YSL4_1	698	XP_015590237.1	1150.6	0	NO-TaxID	81	68	2	1	698	438	1135
comp151117_c0_seq1.7.1023.plus.YSL1_1	330	EGT37950.1	298.1	0	d__Eukaryota;k__Metazoa;p__Nematoda;c__Chromadorea;o__Rhabditida;f__Rhabditidae;g__Caenorhabditis;s__Caenorhabditis_brenneri	47	116	5	3	332	52	381
comp15114_c0_seq1.537.1172.minus.YSL1_1	208	OXU24208.1	282.3	0	d__Eukaryota;k__Metazoa;p__Arthropoda;c__Insecta;o__Hymenoptera;f__Cephidae;g__Cephus;s__Cephus_cinctus	62	40	0	3	210	9	216
comp15116_c0_seq1.73.545.minus.YSL4_1	102	XP_015595822.1	149.1	2e-33	d__Eukaryota;k__Metazoa;p__Arthropoda;c__Insecta;o__Hymenoptera;f__Cephidae;g__Cephus;s__Cephus_cinctus	64	19	0	48	149	23	124
comp15119_c0_seq1.457.1146.minus.YSL1_1	227	XP_015598786.1	399.1	0	d__Eukaryota;k__Metazoa;p__Arthropoda;c__Insecta;o__Hymenoptera;f__Cephidae;g__Cephus;s__Cephus_cinctus	85	17	0	2	228	3	229
comp151254_c0_seq1.1.549.minus.YSL3_1	183	XP_015592421.1	186.8	8e-45	d__Eukaryota;k__Metazoa;p__Arthropoda;c__Insecta;o__Hymenoptera;f__Cephidae;g__Cephus;s__Cephus_cinctus	49	50	2	1	183	377	559
comp15130_c0_seq1.486.1484.plus.YSL1_1	331	XP_015172180.1	559.3	0	NO-TaxID	82	39	2	1	331	2	332
comp15131_c0_seq1.403.1172.minus.YSL1_1	176	XP_015524710.1	88.6	7e-15	d__Eukaryota;k__Metazoa;p__Arthropoda;c__Insecta;o__Hymenoptera;f__Diprionidae;g__Neodiprion;s__Neodiprion_lecontei	36	75	4	23	198	1340	1515
comp15133_c0_seq1.201.548.minus.YSL2_1	114	XP_022130116.1	206.8	0	d__Eukaryota;k__Metazoa;p__Arthropoda;c__Insecta;o__Hymenoptera;f__Cephidae;g__Cephus;s__Cephus_cinctus	89	4	0	1	114	225	338
comp151341_c0_seq1.1.369.minus.YSL3_1	83	EFN83346.1	82	3e-13	d__Eukaryota;k__Metazoa;p__Arthropoda;c__Insecta;o__Hymenoptera;f__Formicidae;g__Harpegnathos;s__Harpegnathos_saltator	40	27	2	39	121	3039	3121
comp151382_c0_seq1.1.681.minus.YSL3_1	227	KHN79903.1	269.6	0	d__Eukaryota;k__Metazoa;p__Nematoda;c__Chromadorea;o__Ascaridida;f__Toxocaridae;g__Toxocara;s__Toxocara_canis	60	61	9	1	227	387	613
comp151419_c0_seq1.1.477.minus.YSL3_1	157	KHN82624.1	174.5	4e-41	d__Eukaryota;k__Metazoa;p__Nematoda;c__Chromadorea;o__Ascaridida;f__Toxocaridae;g__Toxocara;s__Toxocara_canis	51	41	1	3	159	14	170
comp151423_c0_seq1.1.590.minus.YSL2_1	197	KHN86549.1	236.1	0	d__Eukaryota;k__Metazoa;p__Nematoda;c__Chromadorea;o__Ascaridida;f__Toxocaridae;g__Toxocara;s__Toxocara_canis	62	49	1	1	197	385	581
comp151463_c0_seq1.1.316.minus.YSL3_1	99	KHN88794.1	164.1	6e-38	d__Eukaryota;k__Metazoa;p__Nematoda;c__Chromadorea;o__Ascaridida;f__Toxocaridae;g__Toxocara;s__Toxocara_canis	74	14	0	1	99	204	302
comp151515_c0_seq1.90.374.minus.YSL2_1	50	XP_012146263.1	107.8	5e-21	d__Eukaryota;k__Metazoa;p__Arthropoda;c__Insecta;o__Hymenoptera;f__Megachilidae;g__Megachile;s__Megachile_rotundata	94	3	0	1	50	37	86
comp15152_c0_seq1.82.579.minus.YSL1_1	156	EGT33594.1	242.7	0	d__Eukaryota;k__Metazoa;p__Nematoda;c__Chromadorea;o__Rhabditida;f__Rhabditidae;g__Caenorhabditis;s__Caenorhabditis_brenneri	74	19	0	5	160	3	158
comp151599_c0_seq1.1.531.minus.YSL1_1	161	XP_015594664.1	320.1	0	d__Eukaryota;k__Metazoa;p__Arthropoda;c__Insecta;o__Hymenoptera;f__Cephidae;g__Cephus;s__Cephus_cinctus	95	1	0	1	161	668	828
comp151651_c0_seq1.1.1287.minus.YSL4_1	428	XP_015588713.1	694.5	0	d__Eukaryota;k__Metazoa;p__Arthropoda;c__Insecta;o__Hymenoptera;f__Cephidae;g__Cephus;s__Cephus_cinctus	78	46	0	1	428	631	1058
comp151657_c0_seq1.9.694.minus.YSL2_1	204	XP_012285282.1	292.7	0	d__Eukaryota;k__Metazoa;p__Arthropoda;c__Insecta;o__Hymenoptera;f__Orussidae;g__Orussus;s__Orussus_abietinus	68	41	4	25	228	312	515
comp151665_c0_seq1.7.978.plus.YSL1_1	327	XP_003140005.1	302.8	0	d__Eukaryota;k__Metazoa;p__Nematoda;c__Chromadorea;o__Spirurida;f__Onchocercidae;g__Loa;s__Loa_loa	47	111	7	2	328	275	601
comp151679_c0_seq1.176.491.minus.YSL2_1	43	XP_024503616.1	60.5	9e-07	NO-TaxID	60	6	0	1	43	259	301
comp151683_c0_seq1.1.558.minus.YSL4_1	185	XP_015597863.1	318.2	0	d__Eukaryota;k__Metazoa;p__Arthropoda;c__Insecta;o__Hymenoptera;f__Cephidae;g__Cephus;s__Cephus_cinctus	82	18	0	1	185	142	326
comp151735_c0_seq1.7.666.plus.YSL1_1	114	XP_024507355.1	121.7	5e-25	d__Eukaryota;k__Metazoa;p__Arthropoda;c__Insecta;o__Hymenoptera;f__Diprionidae;g__Neodiprion;s__Neodiprion_lecontei	46	37	3	106	219	59	172
comp151752_c0_seq1.28.273.plus.YSL3_1	78	XP_011684310.1	96.7	1e-17	d__Eukaryota;k__Metazoa;p__Arthropoda;c__Insecta;o__Hymenoptera;f__Formicidae;g__Wasmannia;s__Wasmannia_auropunctata	56	19	0	1	78	55	132
comp151822_c0_seq1.40.1035.plus.YSL2_1	327	XP_012287963.1	466.5	0	d__Eukaryota;k__Metazoa;p__Arthropoda;c__Insecta;o__Hymenoptera;f__Orussidae;g__Orussus;s__Orussus_abietinus	70	51	1	2	328	147	473
comp151851_c0_seq1.1.808.minus.YSL3_1	203	XP_020304010.1	183	3e-43	d__Eukaryota;k__Metazoa;p__Arthropoda;c__Insecta;o__Hymenoptera;f__Cephidae;g__Cephus;s__Cephus_cinctus	51	72	8	50	252	9	211
comp15187_c0_seq1.14.1102.plus.YSL2_1	361	XP_015604312.1	496.1	0	d__Eukaryota;k__Metazoa;p__Arthropoda;c__Insecta;o__Hymenoptera;f__Cephidae;g__Cephus;s__Cephus_cinctus	70	59	1	1	361	100	460
comp151923_c0_seq1.165.1230.minus.YSL1_1	155	PAV77782.1	104.4	2e-19	d__Eukaryota;k__Metazoa;p__Arthropoda;c__Insecta;o__Hymenoptera;f__Formicidae;g__Trachymyrmex;s__Trachymyrmex_cornetzi	39	61	4	2	156	335	489
comp151925_c0_seq1.1.465.minus.YSL2_1	153	XP_020305179.1	270	0	d__Eukaryota;k__Metazoa;p__Arthropoda;c__Insecta;o__Hymenoptera;f__Cephidae;g__Cephus;s__Cephus_cinctus	82	11	0	1	153	960	1112
comp15193_c0_seq1.1.244.minus.YSL4_1	79	XP_014295463.1	154.1	6e-35	d__Eukaryota;k__Metazoa;p__Arthropoda;c__Insecta;o__Hymenoptera;f__Braconidae;g__Microplitis;s__Microplitis_demolitor	91	2	0	1	79	132	210
comp151933_c0_seq1.182.508.plus.YSL3_1	80	XP_012266973.1	150.6	6e-34	d__Eukaryota;k__Metazoa;p__Arthropoda;c__Insecta;o__Hymenoptera;f__Tenthredinidae;g__Athalia;s__Athalia_rosae	79	7	0	15	94	21	100
comp151947_c0_seq1.32.325.minus.YSL2_1	84	XP_002642121.1	97.4	6e-18	d__Eukaryota;k__Metazoa;p__Nematoda;c__Chromadorea;o__Rhabditida;f__Rhabditidae;g__Caenorhabditis;s__Caenorhabditis_briggsae	57	21	0	10	93	11	94
comp151991_c0_seq1.1.357.minus.YSL3_1	97	KHN73989.1	72.4	2e-10	d__Eukaryota;k__Metazoa;p__Nematoda;c__Chromadorea;o__Ascaridida;f__Toxocaridae;g__Toxocara;s__Toxocara_canis	36	43	2	22	118	534	630
comp152017_c0_seq1.1.411.minus.YSL3_1	138	XP_015596888.1	134.8	4e-29	d__Eukaryota;k__Metazoa;p__Arthropoda;c__Insecta;o__Hymenoptera;f__Cephidae;g__Cephus;s__Cephus_cinctus	51	49	2	1	138	31	168
comp152150_c0_seq1.93.635.minus.YSL2_1	168	XP_011686423.1	253.1	0	d__Eukaryota;k__Metazoa;p__Arthropoda;c__Insecta;o__Hymenoptera;f__Formicidae;g__Wasmannia;s__Wasmannia_auropunctata	70	24	1	1	168	102	269
comp15219_c0_seq1.2098.2448.plus.YSL1_1	75	XP_008385012.1	66.2	2e-08	d__Eukaryota;k__Viridiplantae;p__Streptophyta;c__norank;o__Rosales;f__Rosaceae;g__Malus;s__Malus_domestica	47	30	1	2	76	538	612
comp15219_c0_seq1.946.1362.plus.YSL1_1	84	XP_011173038.1	74.3	6e-11	d__Eukaryota;k__Metazoa;p__Arthropoda;c__Insecta;o__Hymenoptera;f__Formicidae;g__Solenopsis;s__Solenopsis_invicta	46	29	1	1	84	115	198
comp152207_c0_seq1.341.749.minus.YSL4_1	124	ABE05291.1	221.1	0	d__Bacteria;k__norank;p__Proteobacteria;c__Alphaproteobacteria;o__Rickettsiales;f__Rickettsiaceae;g__Rickettsia;s__Rickettsia_bellii	87	7	0	1	124	12	135
comp152220_c0_seq1.1.803.minus.YSL3_1	239	KHN74228.1	326.2	0	d__Eukaryota;k__Metazoa;p__Nematoda;c__Chromadorea;o__Ascaridida;f__Toxocaridae;g__Toxocara;s__Toxocara_canis	62	50	1	29	267	33	271
comp15226_c0_seq1.53.445.plus.YSL3_1	129	XP_015602772.1	223.4	0	d__Eukaryota;k__Metazoa;p__Arthropoda;c__Insecta;o__Hymenoptera;f__Cephidae;g__Cephus;s__Cephus_cinctus	86	11	0	1	129	2	130
comp152310_c0_seq1.1.600.minus.YSL1_1	194	XP_012253265.1	340.9	0	d__Eukaryota;k__Metazoa;p__Arthropoda;c__Insecta;o__Hymenoptera;f__Tenthredinidae;g__Athalia;s__Athalia_rosae	80	17	0	6	199	56	249
comp15237_c0_seq1.307.1194.plus.YSL1_1	285	XP_012258429.1	308.5	0	d__Eukaryota;k__Metazoa;p__Arthropoda;c__Insecta;o__Hymenoptera;f__Tenthredinidae;g__Athalia;s__Athalia_rosae	55	78	6	11	295	19	303
comp152419_c0_seq1.1.189.minus.YSL3_1	51	EFZ20606.1	97.8	5e-18	d__Eukaryota;k__Metazoa;p__Arthropoda;c__Insecta;o__Hymenoptera;f__Formicidae;g__Solenopsis;s__Solenopsis_invicta	88	5	0	12	62	169	219
comp15244_c0_seq1.1.1058.minus.YSL2_1	221	KIH69432.1	115.9	8e-23	d__Eukaryota;k__Metazoa;p__Nematoda;c__Chromadorea;o__Rhabditida;f__Ancylostomatidae;g__Ancylostoma;s__Ancylostoma_duodenale	32	105	8	138	358	518	738
comp15246_c0_seq1.215.1639.minus.YSL1_1	473	PDM75645.1	899.4	0	d__Eukaryota;k__Metazoa;p__Arthropoda;c__Insecta;o__Hymenoptera;f__Orussidae;g__Orussus;s__Orussus_abietinus	94	7	0	1	473	2	474
comp15250_c0_seq1.55.803.minus.YSL2_1	53	EJW82583.1	70.5	2e-09	d__Eukaryota;k__Metazoa;p__Nematoda;c__Chromadorea;o__Spirurida;f__Onchocercidae;g__Wuchereria;s__Wuchereria_bancrofti	58	10	0	190	242	342	394
comp15251_c0_seq1.245.811.minus.YSL2_1	152	XP_015518410.1	252.7	0	d__Eukaryota;k__Metazoa;p__Arthropoda;c__Insecta;o__Hymenoptera;f__Diprionidae;g__Neodiprion;s__Neodiprion_lecontei	78	16	0	33	184	1667	1818
comp152523_c0_seq1.1.395.minus.YSL3_1	130	XP_024500146.1	252.7	0	NO-TaxID	95	1	0	1	130	187	316
comp152525_c0_seq1.286.678.plus.YSL4_1	68	XP_012152412.1	73.2	1e-10	d__Eukaryota;k__Metazoa;p__Arthropoda;c__Insecta;o__Hymenoptera;f__Megachilidae;g__Megachile;s__Megachile_rotundata	50	20	0	62	129	268	335
comp15254_c0_seq1.1.1815.minus.YSL4_1	570	XP_011137890.1	682.6	0	d__Eukaryota;k__Metazoa;p__Arthropoda;c__Insecta;o__Hymenoptera;f__Formicidae;g__Harpegnathos;s__Harpegnathos_saltator	58	167	21	46	615	126	695
comp152581_c0_seq1.1.529.minus.YSL2_1	175	KMQ90041.1	251.9	0	d__Eukaryota;k__Metazoa;p__Arthropoda;c__Insecta;o__Hymenoptera;f__Formicidae;g__Lasius;s__Lasius_niger	65	38	0	1	175	53	227
comp152594_c0_seq1.1.612.minus.YSL3_1	202	XP_017889027.1	347.4	0	d__Eukaryota;k__Metazoa;p__Arthropoda;c__Insecta;o__Hymenoptera;f__Apidae;g__Ceratina;s__Ceratina_calcarata	75	36	0	2	203	556	757
comp152597_c0_seq1.1.557.minus.YSL2_1	184	XP_019698945.1	262.7	0	d__Eukaryota;k__Metazoa;p__Arthropoda;c__Insecta;o__Hymenoptera;f__Formicidae;g__Pogonomyrmex;s__Pogonomyrmex_barbatus	73	32	4	2	185	2469	2652
comp152633_c0_seq1.1.263.minus.YSL2_1	86	XP_015588892.1	109.8	1e-21	d__Eukaryota;k__Metazoa;p__Arthropoda;c__Insecta;o__Hymenoptera;f__Cephidae;g__Cephus;s__Cephus_cinctus	57	19	4	1	86	2	87
comp152681_c0_seq1.1.340.minus.YSL3_1	85	XP_013295454.1	82.4	2e-13	d__Eukaryota;k__Metazoa;p__Nematoda;c__Chromadorea;o__Rhabditida;f__Ancylostomatidae;g__Necator;s__Necator_americanus	44	29	0	29	113	2630	2714
comp152690_c0_seq1.100.390.plus.YSL3_1	91	XP_018405021.1	124	6e-26	d__Eukaryota;k__Metazoa;p__Arthropoda;c__Insecta;o__Hymenoptera;f__Formicidae;g__Harpegnathos;s__Harpegnathos_saltator	65	22	0	1	91	50	140
comp152694_c0_seq1.1.324.minus.YSL4_1	107	XP_015599682.1	181	4e-43	d__Eukaryota;k__Metazoa;p__Arthropoda;c__Insecta;o__Hymenoptera;f__Cephidae;g__Cephus;s__Cephus_cinctus	76	14	0	1	107	773	879
comp152708_c0_seq1.1.490.minus.YSL3_1	128	XP_020306943.1	78.2	4e-12	d__Eukaryota;k__Metazoa;p__Nematoda;c__Chromadorea;o__Ascaridida;f__Toxocaridae;g__Toxocara;s__Toxocara_canis	28	53	4	37	164	187	314
comp152708_c0_seq1.164.637.minus.YSL2_1	156	XP_011145819.1	237.7	0	d__Eukaryota;k__Metazoa;p__Arthropoda;c__Insecta;o__Hymenoptera;f__Formicidae;g__Harpegnathos;s__Harpegnathos_saltator	77	15	0	1	156	541	696
comp152713_c0_seq1.1.427.minus.YSL4_1	141	KJV81166.1	269.2	0	d__Bacteria;k__norank;p__Proteobacteria;c__Alphaproteobacteria;o__Rickettsiales;f__Rickettsiaceae;g__Rickettsia;s__Rickettsia_hoogstraalii	97	2	0	1	141	25	165
comp15275_c0_seq1.30.314.plus.YSL4_1	70	XP_013300882.1	71.2	5e-10	d__Eukaryota;k__Metazoa;p__Nematoda;c__Chromadorea;o__Rhabditida;f__Ancylostomatidae;g__Necator;s__Necator_americanus	56	19	1	7	76	491	560
comp15277_c0_seq2.26.667.plus.YSL2_1	212	XP_015604899.1	354.4	0	NO-TaxID	79	16	0	1	212	286	497
comp15279_c0_seq1.710.1012.plus.YSL1_1	100	EFN68500.1	131.7	3e-28	d__Eukaryota;k__Metazoa;p__Arthropoda;c__Insecta;o__Hymenoptera;f__Formicidae;g__Camponotus;s__Camponotus_floridanus	62	22	1	1	100	43	142
comp152797_c0_seq1.1.424.minus.YSL1_1	139	EJW88623.1	118.6	3e-24	d__Eukaryota;k__Metazoa;p__Nematoda;c__Chromadorea;o__Spirurida;f__Onchocercidae;g__Wuchereria;s__Wuchereria_bancrofti	42	48	2	1	139	476	614
comp152823_c0_seq1.1.720.minus.YSL1_1	238	XP_015509159.1	387.1	0	d__Eukaryota;k__Metazoa;p__Arthropoda;c__Insecta;o__Hymenoptera;f__Diprionidae;g__Neodiprion;s__Neodiprion_lecontei	79	28	0	2	239	3691	3928
comp152846_c0_seq1.1.296.minus.YSL1_1	96	KZC13186.1	95.5	2e-17	d__Eukaryota;k__Metazoa;p__Arthropoda;c__Insecta;o__Hymenoptera;f__Halictidae;g__Dufourea;s__Dufourea_novaeangliae	49	34	0	1	96	49	144
comp15285_c0_seq1.525.942.minus.YSL1_1	138	XP_015588447.1	221.1	0	d__Eukaryota;k__Metazoa;p__Arthropoda;c__Insecta;o__Hymenoptera;f__Cephidae;g__Cephus;s__Cephus_cinctus	79	16	0	1	138	17	154
comp152868_c0_seq1.1.509.minus.YSL4_1	169	WP_080619890.1	221.1	0	d__Eukaryota;k__Metazoa;p__Arthropoda;c__Insecta;o__Hymenoptera;f__Vespidae;g__Polistes;s__Polistes_dominula	62	37	1	1	169	368	536
comp152874_c0_seq1.1.463.minus.YSL2_1	108	KJH53049.1	159.8	1e-36	NO-TaxID	66	24	0	46	153	43	150
comp152891_c0_seq1.205.496.minus.YSL4_1	85	XP_011631323.1	169.1	2e-39	d__Eukaryota;k__Metazoa;p__Arthropoda;c__Insecta;o__Hymenoptera;f__Formicidae;g__Pogonomyrmex;s__Pogonomyrmex_barbatus	94	3	0	4	88	251	335
comp152892_c0_seq1.1.827.minus.YSL1_1	262	KHN75482.1	450.3	0	d__Eukaryota;k__Metazoa;p__Nematoda;c__Chromadorea;o__Ascaridida;f__Toxocaridae;g__Toxocara;s__Toxocara_canis	82	23	0	13	274	1	262
comp152912_c0_seq1.11.415.plus.YSL3_1	140	XP_015593280.1	127.5	6e-27	d__Eukaryota;k__Metazoa;p__Arthropoda;c__Insecta;o__Hymenoptera;f__Cephidae;g__Cephus;s__Cephus_cinctus	50	59	13	1	140	15	154
comp152922_c0_seq1.1.192.minus.YSL1_1	49	XP_015589700.1	98.2	4e-18	d__Eukaryota;k__Metazoa;p__Arthropoda;c__Insecta;o__Hymenoptera;f__Cephidae;g__Cephus;s__Cephus_cinctus	94	2	0	15	63	385	433
comp152942_c0_seq1.1.405.minus.YSL3_1	134	XP_015586340.1	286.2	0	d__Eukaryota;k__Metazoa;p__Arthropoda;c__Insecta;o__Hymenoptera;f__Cephidae;g__Cephus;s__Cephus_cinctus	99	0	0	1	134	702	835
comp152944_c0_seq1.9.476.plus.YSL2_1	156	XP_015606158.1	161	5e-37	NO-TaxID	58	45	4	1	156	766	921
comp152947_c0_seq1.1.456.minus.YSL4_1	89	XP_012265088.1	77.4	7e-12	d__Eukaryota;k__Metazoa;p__Arthropoda;c__Insecta;o__Hymenoptera;f__Tenthredinidae;g__Athalia;s__Athalia_rosae	45	33	0	63	151	181	269
comp152959_c0_seq1.1.548.minus.YSL1_1	181	KMQ92933.1	248.8	0	NO-TaxID	65	32	0	1	181	1398	1578
comp152962_c0_seq1.255.518.plus.YSL3_1	64	XP_014470931.1	88.2	4e-15	d__Eukaryota;k__Metazoa;p__Arthropoda;c__Insecta;o__Hymenoptera;f__Formicidae;g__Dinoponera;s__Dinoponera_quadriceps	62	14	0	2	65	108	171
comp152966_c0_seq1.1.477.minus.YSL2_1	141	AMD33340.1	211.1	0	d__Eukaryota;k__Metazoa;p__Nematoda;c__Chromadorea;o__Rhabditida;f__Dictyocaulidae;g__Dictyocaulus;s__Dictyocaulus_viviparus	71	16	0	7	147	1	141
comp15297_c0_seq1.162.1685.plus.YSL1_1	450	XP_012279781.1	571.2	0	d__Eukaryota;k__Metazoa;p__Arthropoda;c__Insecta;o__Hymenoptera;f__Orussidae;g__Orussus;s__Orussus_abietinus	68	114	22	55	504	1	450
comp152976_c0_seq1.1.900.minus.YSL1_1	285	KHJ91714.1	325.1	0	NO-TaxID	54	77	2	6	290	8	292
comp15298_c0_seq1.1996.3108.minus.YSL1_1	369	XP_015602634.1	627.9	0	d__Eukaryota;k__Metazoa;p__Arthropoda;c__Insecta;o__Hymenoptera;f__Cephidae;g__Cephus;s__Cephus_cinctus	85	34	1	1	369	2	370
comp15303_c0_seq1.1.509.minus.YSL2_1	135	XP_015182014.1	250	0	d__Eukaryota;k__Metazoa;p__Arthropoda;c__Insecta;o__Hymenoptera;f__Vespidae;g__Polistes;s__Polistes_dominula	86	12	0	34	168	83	217
comp15303_c0_seq1.894.2066.plus.YSL1_1	376	XP_012280523.1	539.3	0	d__Eukaryota;k__Metazoa;p__Arthropoda;c__Insecta;o__Hymenoptera;f__Orussidae;g__Orussus;s__Orussus_abietinus	68	69	0	4	379	5	380
comp15305_c0_seq1.12.569.plus.YSL1_1	152	EGT33575.1	200.3	0	d__Eukaryota;k__Metazoa;p__Nematoda;c__Chromadorea;o__Rhabditida;f__Rhabditidae;g__Caenorhabditis;s__Caenorhabditis_brenneri	67	32	1	30	181	15	166
comp153054_c0_seq1.1.685.minus.YSL4_1	231	XP_012220931.1	409.8	0	d__Eukaryota;k__Metazoa;p__Arthropoda;c__Insecta;o__Hymenoptera;f__Formicidae;g__Linepithema;s__Linepithema_humile	86	21	3	1	231	2	232
comp15306_c0_seq1.1.312.minus.YSL2_1	106	XP_012274143.1	169.5	1e-39	d__Eukaryota;k__Metazoa;p__Arthropoda;c__Insecta;o__Hymenoptera;f__Orussidae;g__Orussus;s__Orussus_abietinus	82	10	3	2	107	184	289
comp15307_c0_seq1.257.1258.minus.YSL1_1	335	XP_015587200.1	558.1	0	d__Eukaryota;k__Metazoa;p__Arthropoda;c__Insecta;o__Hymenoptera;f__Cephidae;g__Cephus;s__Cephus_cinctus	82	37	3	1	335	2	336
comp153106_c0_seq1.1.434.minus.YSL1_1	144	XP_015432097.1	206.5	0	NO-TaxID	69	24	0	1	144	68	211
comp15313_c0_seq1.380.1204.plus.YSL1_1	249	XP_015595953.1	257.7	0	d__Eukaryota;k__Metazoa;p__Arthropoda;c__Insecta;o__Hymenoptera;f__Cephidae;g__Cephus;s__Cephus_cinctus	52	79	1	2	250	3	251
comp15315_c0_seq1.14.809.minus.YSL1_1	237	XP_015598707.1	374.8	0	d__Eukaryota;k__Metazoa;p__Arthropoda;c__Insecta;o__Hymenoptera;f__Cephidae;g__Cephus;s__Cephus_cinctus	76	34	1	20	256	20	256
comp153163_c0_seq1.1.322.minus.YSL3_1	104	XP_015595449.1	152.9	1e-34	d__Eukaryota;k__Metazoa;p__Arthropoda;c__Insecta;o__Hymenoptera;f__Cephidae;g__Cephus;s__Cephus_cinctus	67	22	2	5	108	11	114
comp15317_c0_seq1.359.871.plus.YSL1_1	169	XP_012257610.1	347.8	0	d__Eukaryota;k__Metazoa;p__Arthropoda;c__Insecta;o__Hymenoptera;f__Tenthredinidae;g__Athalia;s__Athalia_rosae	97	1	0	1	169	2	170
comp15318_c0_seq1.213.746.plus.YSL1_1	157	XP_015603107.1	229.9	0	d__Eukaryota;k__Metazoa;p__Arthropoda;c__Insecta;o__Hymenoptera;f__Cephidae;g__Cephus;s__Cephus_cinctus	71	23	0	4	160	4	160
comp15324_c0_seq1.18.644.plus.YSL2_1	169	XP_015588991.1	265	0	d__Eukaryota;k__Metazoa;p__Arthropoda;c__Insecta;o__Hymenoptera;f__Cephidae;g__Cephus;s__Cephus_cinctus	72	21	0	34	202	682	850
comp15324_c0_seq2.545.1588.minus.YSL1_1	321	XP_015601406.1	630.6	0	d__Eukaryota;k__Metazoa;p__Arthropoda;c__Insecta;o__Hymenoptera;f__Cephidae;g__Cephus;s__Cephus_cinctus	90	14	0	26	346	1	321
comp153264_c0_seq1.37.882.plus.YSL2_1	280	XP_016915861.1	404.1	0	d__Eukaryota;k__Metazoa;p__Arthropoda;c__Insecta;o__Hymenoptera;f__Apidae;g__Apis;s__Apis_cerana	68	43	0	1	280	541	820
comp153279_c0_seq1.1.648.minus.YSL4_1	217	WP_094649238.1	131.3	6e-28	d__Eukaryota;k__Metazoa;p__Nematoda;c__Chromadorea;o__Rhabditida;f__Ancylostomatidae;g__Ancylostoma;s__Ancylostoma_ceylanicum	39	105	13	3	219	227	443
comp15328_c0_seq1.155.793.plus.YSL4_1	199	XP_017791784.1	171	7e-40	d__Eukaryota;k__Metazoa;p__Arthropoda;c__Insecta;o__Hymenoptera;f__Apidae;g__Habropoda;s__Habropoda_laboriosa	47	72	12	8	206	522	720
comp153291_c0_seq1.180.774.minus.YSL1_1	189	XP_008551355.1	175.3	3e-41	d__Eukaryota;k__Metazoa;p__Arthropoda;c__Insecta;o__Hymenoptera;f__Braconidae;g__Microplitis;s__Microplitis_demolitor	51	63	3	10	198	5	193
comp1533_c0_seq1.27.480.minus.YSL1_1	78	KOC59880.1	123.6	8e-26	d__Eukaryota;k__Metazoa;p__Arthropoda;c__Insecta;o__Hymenoptera;f__Apidae;g__Habropoda;s__Habropoda_laboriosa	69	9	4	1	78	435	512
comp15339_c0_seq1.1.410.minus.YSL2_1	82	PDM72880.1	125.9	2e-26	d__Eukaryota;k__Metazoa;p__Arthropoda;c__Insecta;o__Hymenoptera;f__Orussidae;g__Orussus;s__Orussus_abietinus	73	10	1	1	82	881	962
comp15339_c0_seq2.356.1006.minus.YSL1_1	210	XP_011686458.1	307.8	0	d__Eukaryota;k__Metazoa;p__Arthropoda;c__Insecta;o__Hymenoptera;f__Formicidae;g__Wasmannia;s__Wasmannia_auropunctata	66	34	0	6	215	8	217
comp153395_c0_seq1.28.420.plus.YSL4_1	129	XP_011144179.1	258.1	0	d__Eukaryota;k__Metazoa;p__Arthropoda;c__Insecta;o__Hymenoptera;f__Formicidae;g__Harpegnathos;s__Harpegnathos_saltator	95	2	0	1	129	90	218
comp153398_c0_seq1.44.318.minus.YSL1_1	89	CDJ95159.1	101.7	3e-19	d__Eukaryota;k__Metazoa;p__Nematoda;c__Chromadorea;o__Rhabditida;f__Haemonchidae;g__Haemonchus;s__Haemonchus_contortus	55	26	0	1	89	367	455
comp15344_c0_seq1.236.541.plus.YSL1_1	100	XP_012251931.1	191.8	0	d__Eukaryota;k__Metazoa;p__Arthropoda;c__Insecta;o__Hymenoptera;f__Tenthredinidae;g__Athalia;s__Athalia_rosae	88	6	0	1	100	2	101
comp153463_c0_seq1.1.486.minus.YSL2_1	159	KHN81895.1	315.1	0	d__Eukaryota;k__Metazoa;p__Nematoda;c__Chromadorea;o__Ascaridida;f__Toxocaridae;g__Toxocara;s__Toxocara_canis	91	7	0	3	161	1	159
comp15347_c0_seq1.1.846.minus.YSL3_1	117	XP_024509172.1	159.5	4e-36	d__Eukaryota;k__Metazoa;p__Arthropoda;c__Insecta;o__Hymenoptera;f__Cephidae;g__Cephus;s__Cephus_cinctus	65	22	0	139	255	35	151
comp153473_c0_seq1.1.534.minus.YSL1_1	177	XP_011172412.1	372.1	0	d__Eukaryota;k__Metazoa;p__Arthropoda;c__Insecta;o__Hymenoptera;f__Formicidae;g__Solenopsis;s__Solenopsis_invicta	89	11	0	1	177	636	812
comp15354_c0_seq2.11.713.minus.YSL2_1	151	KHN79379.1	233.8	0	d__Eukaryota;k__Metazoa;p__Nematoda;c__Chromadorea;o__Ascaridida;f__Toxocaridae;g__Toxocara;s__Toxocara_canis	72	23	2	1	151	663	813
comp153548_c0_seq1.78.404.minus.YSL1_1	106	XP_011268055.1	125.9	2e-26	d__Eukaryota;k__Metazoa;p__Arthropoda;c__Insecta;o__Hymenoptera;f__Formicidae;g__Camponotus;s__Camponotus_floridanus	59	22	3	1	106	13	118
comp15356_c0_seq1.431.1492.plus.YSL3_1	291	XP_015588362.1	449.9	0	d__Eukaryota;k__Metazoa;p__Arthropoda;c__Insecta;o__Hymenoptera;f__Cephidae;g__Cephus;s__Cephus_cinctus	75	40	5	56	346	105	395
comp153561_c0_seq1.1.799.minus.YSL4_1	265	XP_015588713.1	475.3	0	d__Eukaryota;k__Metazoa;p__Arthropoda;c__Insecta;o__Hymenoptera;f__Cephidae;g__Cephus;s__Cephus_cinctus	87	15	0	1	265	2918	3182
comp153566_c0_seq1.1.312.minus.YSL2_1	103	XP_015521865.1	212.2	0	d__Eukaryota;k__Metazoa;p__Arthropoda;c__Insecta;o__Hymenoptera;f__Diprionidae;g__Neodiprion;s__Neodiprion_lecontei	92	1	0	1	103	186	288
comp15357_c0_seq1.272.1490.minus.YSL1_1	401	XP_015609239.1	581.3	0	d__Eukaryota;k__Metazoa;p__Arthropoda;c__Insecta;o__Hymenoptera;f__Cephidae;g__Cephus;s__Cephus_cinctus	67	71	2	5	405	1	401
comp15361_c0_seq2.2.1192.plus.YSL3_1	395	KHN70645.1	553.1	0	d__Eukaryota;k__Metazoa;p__Nematoda;c__Chromadorea;o__Ascaridida;f__Toxocaridae;g__Toxocara;s__Toxocara_canis	69	82	5	1	395	85	479
comp153643_c0_seq1.1.443.minus.YSL1_1	147	XP_003394368.2	71.6	4e-10	d__Eukaryota;k__Metazoa;p__Arthropoda;c__Insecta;o__Hymenoptera;f__Apidae;g__Bombus;s__Bombus_terrestris	34	77	12	6	152	152	298
comp15365_c0_seq2.252.1346.plus.YSL1_1	363	XP_015602684.1	654.8	0	d__Eukaryota;k__Metazoa;p__Arthropoda;c__Insecta;o__Hymenoptera;f__Cephidae;g__Cephus;s__Cephus_cinctus	86	22	1	1	363	2	364
comp153709_c0_seq1.1.318.minus.YSL1_1	105	KHN75774.1	162.2	2e-37	d__Eukaryota;k__Metazoa;p__Nematoda;c__Chromadorea;o__Ascaridida;f__Toxocaridae;g__Toxocara;s__Toxocara_canis	69	15	0	1	105	132	236
comp15372_c0_seq1.91.1449.minus.YSL1_1	422	KHN72359.1	576.6	0	d__Eukaryota;k__Metazoa;p__Nematoda;c__Chromadorea;o__Ascaridida;f__Toxocaridae;g__Toxocara;s__Toxocara_canis	67	83	1	11	432	12	433
comp153739_c0_seq1.66.373.minus.YSL3_1	97	XP_002635624.1	146	2e-32	d__Eukaryota;k__Metazoa;p__Nematoda;c__Chromadorea;o__Rhabditida;f__Rhabditidae;g__Caenorhabditis;s__Caenorhabditis_briggsae	69	13	2	2	98	438	534
comp153811_c0_seq1.1.436.minus.YSL3_1	145	XP_015587275.1	256.1	0	d__Eukaryota;k__Metazoa;p__Arthropoda;c__Insecta;o__Hymenoptera;f__Cephidae;g__Cephus;s__Cephus_cinctus	82	10	0	1	145	100	244
comp153817_c0_seq1.82.384.plus.YSL2_1	62	XP_015610148.1	115.9	2e-23	d__Eukaryota;k__Metazoa;p__Arthropoda;c__Insecta;o__Hymenoptera;f__Cephidae;g__Cephus;s__Cephus_cinctus	87	2	0	1	62	75	136
comp153818_c0_seq1.1.671.minus.YSL1_1	222	KHN78341.1	397.1	0	NO-TaxID	86	10	0	1	222	101	322
comp15382_c0_seq1.1.1067.minus.YSL1_1	351	XP_016915668.1	500	0	d__Eukaryota;k__Metazoa;p__Arthropoda;c__Insecta;o__Hymenoptera;f__Apidae;g__Apis;s__Apis_cerana	74	53	7	1	351	26	376
comp153830_c0_seq1.1.883.minus.YSL3_1	293	EFN71883.1	406	0	NO-TaxID	67	47	1	1	293	168	460
comp153838_c0_seq1.1.1183.minus.YSL1_1	393	XP_013301833.1	713.8	0	d__Eukaryota;k__Metazoa;p__Nematoda;c__Chromadorea;o__Rhabditida;f__Ancylostomatidae;g__Necator;s__Necator_americanus	89	17	1	1	393	1052	1444
comp153840_c0_seq1.1.325.minus.YSL3_1	87	CDP96500.1	113.2	1e-22	d__Eukaryota;k__Metazoa;p__Nematoda;c__Chromadorea;o__Spirurida;f__Onchocercidae;g__Brugia;s__Brugia_malayi	61	18	0	21	107	2203	2289
comp153916_c0_seq1.297.689.minus.YSL1_1	99	KOC65503.1	109.4	2e-21	d__Eukaryota;k__Metazoa;p__Arthropoda;c__Insecta;o__Hymenoptera;f__Apidae;g__Habropoda;s__Habropoda_laboriosa	52	24	1	25	123	13	111
comp153919_c0_seq1.1.865.minus.YSL1_1	115	XP_020305916.1	125.2	9e-26	d__Eukaryota;k__Metazoa;p__Arthropoda;c__Insecta;o__Hymenoptera;f__Cephidae;g__Cephus;s__Cephus_cinctus	51	31	1	1	115	592	706
comp153932_c0_seq1.1.755.minus.YSL2_1	251	PAV64328.1	404.4	0	d__Eukaryota;k__Metazoa;p__Nematoda;c__Chromadorea;o__Rhabditida;f__Ancylostomatidae;g__Ancylostoma;s__Ancylostoma_ceylanicum	75	30	0	1	251	135	385
comp153938_c0_seq1.1.615.minus.YSL1_1	203	XP_012219459.1	362.1	0	NO-TaxID	77	25	0	2	204	92	294
comp153957_c0_seq1.153.368.plus.YSL4_1	70	WP_014412567.1	141.4	4e-31	d__Bacteria;k__norank;p__Proteobacteria;c__Alphaproteobacteria;o__Rickettsiales;f__Rickettsiaceae;g__Rickettsia;s__norank	100	0	0	1	70	2	71
comp153977_c0_seq1.100.706.minus.YSL2_1	174	PIC32217.1	227.3	0	d__Eukaryota;k__Metazoa;p__Arthropoda;c__Insecta;o__Hymenoptera;f__Orussidae;g__Orussus;s__Orussus_abietinus	58	46	1	1	174	47	220
comp15402_c0_seq2.91.972.plus.YSL3_1	277	XP_015586587.1	508.8	0	d__Eukaryota;k__Metazoa;p__Arthropoda;c__Insecta;o__Hymenoptera;f__Cephidae;g__Cephus;s__Cephus_cinctus	88	19	0	16	292	3	279
comp15403_c0_seq1.97.1768.minus.YSL1_1	512	XP_015510141.1	681.4	0	d__Eukaryota;k__Metazoa;p__Arthropoda;c__Insecta;o__Hymenoptera;f__Diprionidae;g__Neodiprion;s__Neodiprion_lecontei	65	120	6	48	559	25	536
comp154040_c0_seq1.118.375.plus.YSL2_1	81	XP_011501205.1	58.9	3e-06	d__Eukaryota;k__Metazoa;p__Arthropoda;c__Insecta;o__Hymenoptera;f__Agaonidae;g__Ceratosolen;s__Ceratosolen_solmsi	41	32	2	3	83	2311	2391
comp15406_c0_seq2.17.829.minus.YSL3_1	220	KHN87370.1	371.3	0	d__Eukaryota;k__Metazoa;p__Nematoda;c__Chromadorea;o__Ascaridida;f__Toxocaridae;g__Toxocara;s__Toxocara_canis	78	20	0	4	223	9	228
comp154085_c0_seq1.1.273.minus.YSL3_1	90	EZA46397.1	82.8	2e-13	d__Eukaryota;k__Metazoa;p__Arthropoda;c__Insecta;o__Hymenoptera;f__Formicidae;g__Cerapachys;s__Cerapachys_biroi	46	33	6	1	90	2	91
comp15410_c0_seq2.52.834.plus.YSL1_1	235	XP_012284248.1	303.1	0	d__Eukaryota;k__Metazoa;p__Arthropoda;c__Insecta;o__Hymenoptera;f__Orussidae;g__Orussus;s__Orussus_abietinus	62	51	1	26	260	709	943
comp15414_c0_seq1.1.1510.minus.YSL1_1	278	XP_006612976.1	281.2	0	d__Eukaryota;k__Metazoa;p__Arthropoda;c__Insecta;o__Hymenoptera;f__Apidae;g__Apis;s__Apis_dorsata	55	81	12	214	491	61	338
comp15414_c0_seq2.1.1570.minus.YSL1_1	278	XP_006612976.1	281.2	0	d__Eukaryota;k__Metazoa;p__Arthropoda;c__Insecta;o__Hymenoptera;f__Apidae;g__Apis;s__Apis_dorsata	55	81	12	234	511	61	338
comp154154_c0_seq1.1.368.minus.YSL1_1	122	EGT47156.1	159.5	1e-36	NO-TaxID	62	23	0	1	122	605	726
comp15423_c0_seq1.91.1077.plus.YSL1_1	325	XP_015593192.1	527.7	0	d__Eukaryota;k__Metazoa;p__Arthropoda;c__Insecta;o__Hymenoptera;f__Cephidae;g__Cephus;s__Cephus_cinctus	76	38	0	1	325	2	326
comp154240_c0_seq1.1.469.minus.YSL4_1	153	XP_015591748.1	225.3	0	NO-TaxID	72	26	0	4	156	63	215
comp15426_c0_seq1.1.487.minus.YSL2_1	110	XP_011136798.1	148.3	3e-33	d__Eukaryota;k__Metazoa;p__Arthropoda;c__Insecta;o__Hymenoptera;f__Formicidae;g__Harpegnathos;s__Harpegnathos_saltator	66	22	1	3	112	564	673
comp154269_c0_seq1.1.339.minus.YSL1_1	111	KJH48634.1	184.1	5e-44	d__Eukaryota;k__Metazoa;p__Nematoda;c__Chromadorea;o__Rhabditida;f__Dictyocaulidae;g__Dictyocaulus;s__Dictyocaulus_viviparus	76	14	0	2	112	316	426
comp15436_c0_seq1.137.2392.plus.YSL1_1	751	XP_015599147.1	1266.1	0	d__Eukaryota;k__Metazoa;p__Arthropoda;c__Insecta;o__Hymenoptera;f__Cephidae;g__Cephus;s__Cephus_cinctus	82	52	2	1	751	2	752
comp154417_c0_seq1.1.361.minus.YSL4_1	122	XP_020709940.1	132.9	1e-28	d__Bacteria;k__norank;p__Actinobacteria;c__Actinobacteria;o__Corynebacteriales;f__Mycobacteriaceae;g__Mycobacterium;s__norank	54	39	3	1	122	208	329
comp154422_c0_seq1.1.433.minus.YSL1_1	142	XP_015603298.1	242.7	0	d__Eukaryota;k__Metazoa;p__Arthropoda;c__Insecta;o__Hymenoptera;f__Cephidae;g__Cephus;s__Cephus_cinctus	80	15	0	2	143	229	370
comp15443_c0_seq1.1.668.minus.YSL2_1	226	XP_014601012.1	193.7	0	d__Eukaryota;k__Metazoa;p__Arthropoda;c__Insecta;o__Hymenoptera;f__Vespidae;g__Polistes;s__Polistes_canadensis	44	82	5	1	226	2656	2881
comp15443_c0_seq1.1450.2195.minus.YSL3_1	213	XP_012274415.1	378.3	0	d__Eukaryota;k__Metazoa;p__Arthropoda;c__Insecta;o__Hymenoptera;f__Orussidae;g__Orussus;s__Orussus_abietinus	86	11	3	38	250	1	213
comp154445_c0_seq1.137.370.plus.YSL4_1	72	KMQ96765.1	113.2	1e-22	d__Eukaryota;k__Metazoa;p__Arthropoda;c__Insecta;o__Hymenoptera;f__Formicidae;g__Lasius;s__Lasius_niger	69	11	0	5	76	616	687
comp15445_c0_seq1.278.586.plus.YSL2_1	80	XP_011861476.1	94.7	4e-17	d__Eukaryota;k__Metazoa;p__Arthropoda;c__Insecta;o__Hymenoptera;f__Formicidae;g__Vollenhovia;s__Vollenhovia_emeryi	60	20	0	3	82	1	80
comp154461_c0_seq1.1.150.minus.YSL4_1	41	XP_012269120.1	62.4	2e-07	NO-TaxID	66	6	0	9	49	346	386
comp154470_c0_seq1.1.498.minus.YSL4_1	165	WP_011799165.1	335.5	0	d__Bacteria;k__norank;p__Actinobacteria;c__Actinobacteria;o__Corynebacteriales;f__Mycobacteriaceae;g__Mycobacterium;s__norank	100	0	0	1	165	200	364
comp154494_c0_seq1.1.461.minus.YSL1_1	153	XP_024946089.1	234.2	0	NO-TaxID	78	15	0	1	153	1444	1596
comp154511_c0_seq1.67.425.minus.YSL4_1	116	XP_012281659.1	161	5e-37	d__Eukaryota;k__Metazoa;p__Arthropoda;c__Insecta;o__Hymenoptera;f__Orussidae;g__Orussus;s__Orussus_abietinus	61	27	1	2	117	453	568
comp154552_c0_seq1.1.670.minus.YSL1_1	107	OZC07080.1	109	4e-21	d__Eukaryota;k__Metazoa;p__Nematoda;c__Chromadorea;o__Ascaridida;f__Toxocaridae;g__Toxocara;s__Toxocara_canis	51	31	3	21	127	162	268
comp154588_c0_seq1.12.317.plus.YSL2_1	100	XP_015595437.1	196.8	0	d__Eukaryota;k__Metazoa;p__Arthropoda;c__Insecta;o__Hymenoptera;f__Cephidae;g__Cephus;s__Cephus_cinctus	91	4	0	1	100	450	549
comp1546_c0_seq2.17.477.minus.YSL2_1	130	XP_015585791.1	273.1	0	d__Eukaryota;k__Metazoa;p__Arthropoda;c__Insecta;o__Hymenoptera;f__Cephidae;g__Cephus;s__Cephus_cinctus	98	1	0	1	130	331	460
comp154699_c0_seq1.256.702.plus.YSL4_1	54	XP_016767211.1	57	1e-05	d__Eukaryota;k__Metazoa;p__Arthropoda;c__Insecta;o__Hymenoptera;f__Apidae;g__Apis;s__Apis_mellifera	50	17	0	94	147	101	154
comp15471_c0_seq1.102.827.plus.YSL1_1	241	XP_015603863.1	410.2	0	d__Eukaryota;k__Metazoa;p__Arthropoda;c__Insecta;o__Hymenoptera;f__Cephidae;g__Cephus;s__Cephus_cinctus	82	18	1	1	241	2	242
comp154727_c0_seq1.1.321.minus.YSL2_1	106	XP_024499864.1	187.2	6e-45	d__Eukaryota;k__Metazoa;p__Arthropoda;c__Insecta;o__Hymenoptera;f__Orussidae;g__Orussus;s__Orussus_abietinus	84	5	0	1	106	270	375
comp154783_c0_seq1.1.325.minus.YSL3_1	106	XP_015591153.1	188.7	1e-45	d__Eukaryota;k__Metazoa;p__Arthropoda;c__Insecta;o__Hymenoptera;f__Cephidae;g__Cephus;s__Cephus_cinctus	89	7	0	1	106	191	296
comp154803_c0_seq1.1.891.minus.YSL3_1	299	XP_003136312.1	358.6	0	NO-TaxID	56	68	2	1	299	79	377
comp15488_c0_seq1.230.2947.minus.YSL1_1	873	XP_012273738.1	1202.2	0	d__Eukaryota;k__Metazoa;p__Arthropoda;c__Insecta;o__Hymenoptera;f__Orussidae;g__Orussus;s__Orussus_abietinus	66	163	3	32	904	23	895
comp154884_c0_seq1.1.457.minus.YSL2_1	148	CDJ86432.1	110.2	9e-22	NO-TaxID	41	55	4	1	148	546	693
comp15489_c0_seq1.295.1032.minus.YSL1_1	254	CRZ25780.1	284.6	0	d__Eukaryota;k__Metazoa;p__Nematoda;c__Chromadorea;o__Spirurida;f__Onchocercidae;g__Brugia;s__Brugia_malayi	57	80	16	1	254	2	255
comp154895_c0_seq1.1.743.minus.YSL1_1	241	XP_012238990.1	125.9	4e-26	NO-TaxID	37	109	18	3	243	1213	1453
comp154914_c0_seq1.161.442.minus.YSL1_1	88	XP_015585777.1	114.8	4e-23	d__Eukaryota;k__Metazoa;p__Arthropoda;c__Insecta;o__Hymenoptera;f__Cephidae;g__Cephus;s__Cephus_cinctus	65	19	1	1	88	601	688
comp154916_c0_seq1.1.659.minus.YSL4_1	219	XP_018357850.1	462.6	0	d__Eukaryota;k__Metazoa;p__Arthropoda;c__Insecta;o__Hymenoptera;f__Formicidae;g__Trachymyrmex;s__Trachymyrmex_cornetzi	95	5	0	1	219	118	336
comp15501_c0_seq1.14.367.plus.YSL1_1	68	XP_024508311.1	60.1	1e-06	d__Eukaryota;k__Metazoa;p__Arthropoda;c__Insecta;o__Hymenoptera;f__Trichogrammatidae;g__Trichogramma;s__Trichogramma_pretiosum	41	26	0	29	96	22	89
comp15501_c0_seq2.56.463.plus.YSL1_1	68	XP_024508311.1	60.1	1e-06	d__Eukaryota;k__Metazoa;p__Arthropoda;c__Insecta;o__Hymenoptera;f__Orussidae;g__Orussus;s__Orussus_abietinus	41	26	0	15	82	22	89
comp155031_c0_seq1.1.520.minus.YSL3_1	172	XP_015598828.1	233.4	0	NO-TaxID	62	30	1	1	172	400	571
comp15510_c0_seq1.286.870.plus.YSL1_1	195	PDM76319.1	148.3	4e-33	d__Eukaryota;k__Metazoa;p__Arthropoda;c__Insecta;o__Hymenoptera;f__Diprionidae;g__Neodiprion;s__Neodiprion_lecontei	41	73	5	2	196	137	331
comp15515_c0_seq1.197.2038.minus.YSL1_1	116	XP_015610205.1	154.8	3e-34	d__Eukaryota;k__Metazoa;p__Arthropoda;c__Insecta;o__Hymenoptera;f__Cephidae;g__Cephus;s__Cephus_cinctus	68	25	3	1	116	580	695
comp15517_c0_seq1.119.691.plus.YSL2_1	182	XP_015601733.1	121.7	3e-25	d__Eukaryota;k__Metazoa;p__Arthropoda;c__Insecta;o__Hymenoptera;f__Cephidae;g__Cephus;s__Cephus_cinctus	39	75	4	10	191	465	646
comp155211_c0_seq1.147.407.minus.YSL2_1	72	KFM59452.1	74.3	6e-11	d__Eukaryota;k__Metazoa;p__Arthropoda;c__Arachnida;o__Araneae;f__Eresidae;g__Stegodyphus;s__Stegodyphus_mimosarum	46	24	0	2	73	633	704
comp155215_c0_seq1.1.412.minus.YSL2_1	84	XP_643693.2	58.9	2e-06	d__Eukaryota;k__norank;p__norank;c__norank;o__Dictyosteliida;f__norank;g__Dictyostelium;s__Dictyostelium_discoideum	35	40	0	26	109	160	243
comp155244_c0_seq1.222.595.minus.YSL4_1	124	XP_012263119.1	151.4	4e-34	d__Eukaryota;k__Metazoa;p__Arthropoda;c__Insecta;o__Hymenoptera;f__Tenthredinidae;g__Athalia;s__Athalia_rosae	56	31	4	1	124	814	937
comp15525_c0_seq2.368.850.minus.YSL3_1	108	XP_017767405.1	146.4	1e-32	NO-TaxID	60	22	0	42	149	44	151
comp155270_c0_seq1.58.534.plus.YSL2_1	156	XP_020305007.1	242.3	0	d__Eukaryota;k__Metazoa;p__Arthropoda;c__Insecta;o__Hymenoptera;f__Cephidae;g__Cephus;s__Cephus_cinctus	73	21	1	1	156	176	331
comp155340_c0_seq1.1.397.minus.YSL1_1	96	XP_017755980.1	181.4	3e-43	NO-TaxID	92	3	0	37	132	27	122
comp155348_c0_seq1.1.342.minus.YSL1_1	96	XP_015509548.1	130.6	7e-28	NO-TaxID	60	24	0	18	113	2	97
comp155368_c0_seq1.30.257.plus.YSL1_1	74	KHJ80923.1	112.1	2e-22	NO-TaxID	66	13	0	1	74	12	85
comp15540_c0_seq1.73.681.plus.YSL1_1	201	EPB68797.1	365.5	0	d__Eukaryota;k__Metazoa;p__Nematoda;c__Chromadorea;o__Rhabditida;f__Ancylostomatidae;g__Ancylostoma;s__Ancylostoma_ceylanicum	89	10	0	1	201	5	205
comp155419_c0_seq1.1.396.minus.YSL1_1	124	KHN70834.1	217.6	0	d__Eukaryota;k__Metazoa;p__Nematoda;c__Chromadorea;o__Ascaridida;f__Toxocaridae;g__Toxocara;s__Toxocara_canis	81	16	0	1	124	325	448
comp155426_c0_seq1.1.386.minus.YSL3_1	73	XP_008209980.1	128.3	3e-27	d__Eukaryota;k__Metazoa;p__Arthropoda;c__Insecta;o__Hymenoptera;f__Pteromalidae;g__Nasonia;s__Nasonia_vitripennis	79	5	0	16	88	2058	2130
comp15543_c0_seq1.253.1606.minus.YSL1_1	360	CDJ87729.1	565.1	0	d__Eukaryota;k__Metazoa;p__Nematoda;c__Chromadorea;o__Rhabditida;f__Haemonchidae;g__Haemonchus;s__Haemonchus_contortus	74	56	1	90	449	76	435
comp155439_c0_seq1.1.587.minus.YSL2_1	188	KHN72423.1	250	0	d__Eukaryota;k__Metazoa;p__Nematoda;c__Chromadorea;o__Ascaridida;f__Toxocaridae;g__Toxocara;s__Toxocara_canis	64	53	6	1	188	52	239
comp15546_c0_seq1.1.364.minus.YSL2_1	118	XP_014353841.1	171	5e-40	d__Eukaryota;k__Metazoa;p__Chordata;c__norank;o__Coelacanthiformes;f__Coelacanthidae;g__Latimeria;s__Latimeria_chalumnae	70	23	2	3	120	3	120
comp15546_c0_seq2.1.423.minus.YSL2_1	90	AKH40961.1	136.7	1e-29	NO-TaxID	71	13	3	54	143	31	120
comp155482_c0_seq1.8.262.plus.YSL2_1	79	XP_015119972.1	106.3	1e-20	d__Eukaryota;k__Metazoa;p__Arthropoda;c__Insecta;o__Hymenoptera;f__Braconidae;g__Diachasma;s__Diachasma_alloeum	59	15	0	1	79	92	170
comp155500_c0_seq1.52.327.minus.YSL2_1	89	OZC04984.1	141.4	4e-31	NO-TaxID	82	9	0	2	90	213	301
comp15551_c0_seq1.296.1138.minus.YSL1_1	278	XP_015600207.1	367.5	0	d__Eukaryota;k__Metazoa;p__Arthropoda;c__Insecta;o__Hymenoptera;f__Cephidae;g__Cephus;s__Cephus_cinctus	70	53	5	1	278	2	279
comp155510_c0_seq1.33.668.plus.YSL2_1	203	XP_017879764.1	380.2	0	d__Eukaryota;k__Metazoa;p__Arthropoda;c__Insecta;o__Hymenoptera;f__Apidae;g__Ceratina;s__Ceratina_calcarata	87	10	0	4	206	917	1119
comp155555_c0_seq1.1.315.minus.YSL2_1	92	PDM75183.1	144.8	4e-32	NO-TaxID	79	13	2	13	104	17	108
comp15557_c0_seq1.105.326.plus.YSL2_1	69	XP_015597274.1	122.5	2e-25	d__Eukaryota;k__Metazoa;p__Arthropoda;c__Insecta;o__Hymenoptera;f__Cephidae;g__Cephus;s__Cephus_cinctus	77	6	0	1	69	2	70
comp155635_c0_seq1.1.429.minus.YSL3_1	115	KHJ97009.1	179.5	1e-42	d__Eukaryota;k__Metazoa;p__Nematoda;c__Chromadorea;o__Rhabditida;f__Cloacinidae;g__Oesophagostomum;s__Oesophagostomum_dentatum	70	18	0	2	116	102	216
comp155644_c0_seq1.1.594.minus.YSL1_1	196	CDJ80741.1	279.6	0	d__Eukaryota;k__Metazoa;p__Nematoda;c__Chromadorea;o__Rhabditida;f__Haemonchidae;g__Haemonchus;s__Haemonchus_contortus	66	36	0	1	196	237	432
comp15565_c0_seq2.308.2109.minus.YSL3_1	391	KHN78475.1	672.2	0	d__Eukaryota;k__Metazoa;p__Nematoda;c__Chromadorea;o__Ascaridida;f__Toxocaridae;g__Toxocara;s__Toxocara_canis	84	45	10	158	548	1	391
comp155674_c0_seq1.668.1240.minus.YSL4_1	124	OAD54993.1	235.7	0	d__Eukaryota;k__Metazoa;p__Arthropoda;c__Insecta;o__Hymenoptera;f__Apidae;g__Eufriesea;s__Eufriesea_mexicana	93	4	0	1	124	385	508
comp155688_c0_seq1.16.405.plus.YSL4_1	128	WP_014407999.1	238.8	0	d__Bacteria;k__norank;p__Proteobacteria;c__Alphaproteobacteria;o__Rickettsiales;f__Rickettsiaceae;g__Rickettsia;s__Rickettsia_australis	90	8	0	1	128	279	406
comp155722_c0_seq1.1.429.minus.YSL1_1	142	PIC46848.1	141.7	3e-31	NO-TaxID	49	42	8	3	144	5	146
comp155733_c0_seq1.21.368.plus.YSL3_1	112	XP_015598491.1	184.9	3e-44	NO-TaxID	77	11	0	3	114	441	552
comp155746_c0_seq1.31.873.minus.YSL1_1	286	XP_022337710.1	208.4	0	d__Eukaryota;k__Metazoa;p__Arthropoda;c__Insecta;o__Hymenoptera;f__Megachilidae;g__Megachile;s__Megachile_rotundata	40	113	17	3	288	14	299
comp15575_c0_seq1.134.409.plus.YSL2_1	84	XP_015586235.1	97.1	8e-18	d__Eukaryota;k__Metazoa;p__Arthropoda;c__Insecta;o__Hymenoptera;f__Cephidae;g__Cephus;s__Cephus_cinctus	51	24	1	2	85	54	137
comp155767_c0_seq1.18.448.minus.YSL1_1	142	XP_020302983.1	245	0	d__Eukaryota;k__Metazoa;p__Nematoda;c__Chromadorea;o__Ascaridida;f__Toxocaridae;g__Toxocara;s__Toxocara_canis	81	13	0	1	142	324	465
comp155771_c0_seq1.1.381.minus.YSL1_1	126	XP_022180658.1	127.9	4e-27	d__Eukaryota;k__Metazoa;p__Nematoda;c__Chromadorea;o__Ascaridida;f__Ascarididae;g__Ascaris;s__Ascaris_suum	49	39	0	1	126	25	150
comp155782_c0_seq1.1.1049.minus.YSL3_1	353	XP_015595503.1	394.8	0	d__Eukaryota;k__Metazoa;p__Arthropoda;c__Insecta;o__Hymenoptera;f__Cephidae;g__Cephus;s__Cephus_cinctus	61	98	6	2	354	342	694
comp155833_c0_seq1.1.392.minus.YSL1_1	130	XP_015605009.1	272.7	0	NO-TaxID	92	4	0	1	130	225	354
comp15585_c0_seq1.57.482.minus.YSL1_1	133	XP_015603710.1	226.1	0	d__Eukaryota;k__Metazoa;p__Arthropoda;c__Insecta;o__Hymenoptera;f__Cephidae;g__Cephus;s__Cephus_cinctus	77	18	0	3	135	5	137
comp155855_c0_seq1.1.222.minus.YSL2_1	68	XP_015589174.1	69.7	1e-09	d__Eukaryota;k__Metazoa;p__Arthropoda;c__Insecta;o__Hymenoptera;f__Cephidae;g__Cephus;s__Cephus_cinctus	50	25	0	4	71	28	95
comp155869_c0_seq1.1.930.minus.YSL1_1	310	XP_013182776.1	454.1	0	d__Eukaryota;k__Metazoa;p__Arthropoda;c__Insecta;o__Lepidoptera;f__Papilionidae;g__Papilio;s__Papilio_xuthus	70	50	3	1	310	225	534
comp15591_c0_seq1.1.639.minus.YSL4_1	206	XP_011862248.1	285.8	0	d__Eukaryota;k__Metazoa;p__Arthropoda;c__Insecta;o__Hymenoptera;f__Formicidae;g__Vollenhovia;s__Vollenhovia_emeryi	67	43	2	7	212	2	207
comp155927_c0_seq1.15.443.plus.YSL1_1	122	XP_013305604.1	212.6	0	d__Eukaryota;k__Metazoa;p__Nematoda;c__Chromadorea;o__Rhabditida;f__Ancylostomatidae;g__Necator;s__Necator_americanus	83	14	0	20	141	15	136
comp155943_c0_seq1.171.431.plus.YSL1_1	82	XP_015605729.1	112.1	2e-22	d__Eukaryota;k__Metazoa;p__Arthropoda;c__Insecta;o__Hymenoptera;f__Cephidae;g__Cephus;s__Cephus_cinctus	62	17	0	3	84	316	397
comp155946_c0_seq1.1.570.minus.YSL1_1	188	XP_011878722.1	314.3	0	d__Eukaryota;k__Metazoa;p__Arthropoda;c__Insecta;o__Hymenoptera;f__Formicidae;g__Vollenhovia;s__Vollenhovia_emeryi	82	23	0	1	188	412	599
comp156_c0_seq1.1.450.minus.YSL1_1	150	XP_015598993.1	266.2	0	NO-TaxID	84	7	1	1	150	166	315
comp156_c0_seq1.1.457.minus.YSL3_1	91	EYC15674.1	128.6	3e-27	d__Eukaryota;k__Metazoa;p__Nematoda;c__Chromadorea;o__Rhabditida;f__Ancylostomatidae;g__Ancylostoma;s__Ancylostoma_ceylanicum	64	15	0	61	151	32	122
comp156003_c0_seq1.1.507.minus.YSL3_1	172	XP_001603173.2	204.1	0	d__Eukaryota;k__Metazoa;p__Arthropoda;c__Insecta;o__Hymenoptera;f__Pteromalidae;g__Nasonia;s__Nasonia_vitripennis	61	38	12	9	180	169	340
comp156029_c0_seq1.1.236.minus.YSL3_1	77	OCA34613.1	107.8	5e-21	d__Eukaryota;k__Metazoa;p__Chordata;c__Amphibia;o__Anura;f__Pipidae;g__Xenopus;s__Xenopus_tropicalis	69	14	2	1	77	286	362
comp15604_c0_seq1.19.507.plus.YSL2_1	161	KIH63570.1	157.9	4e-36	d__Eukaryota;k__Metazoa;p__Nematoda;c__Chromadorea;o__Rhabditida;f__Ancylostomatidae;g__Ancylostoma;s__Ancylostoma_duodenale	49	55	0	1	161	100	260
comp156059_c0_seq1.57.640.minus.YSL1_1	193	XP_024504750.1	263.1	0	d__Eukaryota;k__Metazoa;p__Arthropoda;c__Insecta;o__Hymenoptera;f__Formicidae;g__Linepithema;s__Linepithema_humile	60	47	0	1	193	253	445
comp156084_c0_seq1.1.643.minus.YSL2_1	213	KHN84738.1	403.3	0	d__Eukaryota;k__Metazoa;p__Nematoda;c__Chromadorea;o__Ascaridida;f__Toxocaridae;g__Toxocara;s__Toxocara_canis	87	14	0	1	213	95	307
comp156153_c0_seq1.1.368.minus.YSL1_1	121	KHJ75078.1	156.8	9e-36	NO-TaxID	64	23	0	1	121	41	161
comp156153_c0_seq1.10.171.plus.YSL4_1	52	XP_012275313.1	106.3	1e-20	d__Eukaryota;k__Metazoa;p__Arthropoda;c__Insecta;o__Hymenoptera;f__Orussidae;g__Orussus;s__Orussus_abietinus	98	0	0	1	52	121	172
comp156196_c0_seq1.1.966.minus.YSL2_1	320	EPB79265.1	491.1	0	d__Eukaryota;k__Metazoa;p__Nematoda;c__Chromadorea;o__Rhabditida;f__Ancylostomatidae;g__Ancylostoma;s__Ancylostoma_ceylanicum	76	31	0	1	320	2	321
comp156214_c0_seq1.190.540.plus.YSL1_1	86	XP_015588193.1	153.7	8e-35	NO-TaxID	81	11	0	1	86	138	223
comp156247_c0_seq1.1.375.minus.YSL1_1	102	XP_011676439.1	75.1	3e-11	d__Eukaryota;k__Metazoa;p__Echinodermata;c__Echinoidea;o__Echinoida;f__Strongylocentrotidae;g__Strongylocentrotus;s__Strongylocentrotus_purpuratus	38	52	6	2	103	3457	3558
comp156258_c0_seq1.1.226.minus.YSL3_1	70	XP_015595823.1	141.7	3e-31	d__Eukaryota;k__Metazoa;p__Arthropoda;c__Insecta;o__Hymenoptera;f__Cephidae;g__Cephus;s__Cephus_cinctus	94	1	0	5	74	1147	1216
comp156262_c0_seq1.11.409.plus.YSL1_1	121	PAV56289.1	172.2	2e-40	d__Eukaryota;k__Metazoa;p__Arthropoda;c__Insecta;o__Hymenoptera;f__Orussidae;g__Orussus;s__Orussus_abietinus	67	21	0	10	130	13	133
comp156264_c0_seq1.50.565.plus.YSL1_1	157	KHN77794.1	151	5e-34	NO-TaxID	47	52	0	1	157	160	316
comp156329_c0_seq1.1.396.minus.YSL4_1	137	XP_015594832.1	113.2	1e-22	d__Eukaryota;k__Metazoa;p__Arthropoda;c__Insecta;o__Hymenoptera;f__Cephidae;g__Cephus;s__Cephus_cinctus	52	49	12	3	139	913	1049
comp156350_c0_seq1.1.255.minus.YSL3_1	81	XP_015435727.1	115.2	3e-23	d__Eukaryota;k__Metazoa;p__Arthropoda;c__Insecta;o__Hymenoptera;f__Halictidae;g__Dufourea;s__Dufourea_novaeangliae	65	14	0	4	84	567	647
comp15645_c0_seq1.53.658.plus.YSL1_1	185	XP_011630325.1	310.1	0	d__Eukaryota;k__Metazoa;p__Arthropoda;c__Insecta;o__Hymenoptera;f__Formicidae;g__Pogonomyrmex;s__Pogonomyrmex_barbatus	81	20	0	16	200	1	185
comp156479_c0_seq1.22.375.plus.YSL1_1	116	EFZ12021.1	176.4	1e-41	d__Eukaryota;k__Metazoa;p__Arthropoda;c__Insecta;o__Hymenoptera;f__Formicidae;g__Solenopsis;s__Solenopsis_invicta	66	21	0	1	116	98	213
comp15648_c0_seq1.595.2103.minus.YSL1_1	505	XP_014615557.1	737.3	0	d__Eukaryota;k__Metazoa;p__Arthropoda;c__Insecta;o__Hymenoptera;f__Vespidae;g__Polistes;s__Polistes_canadensis	72	78	4	1	505	133	637
comp156493_c0_seq1.76.312.plus.YSL3_1	58	XP_024946605.1	89.7	1e-15	d__Eukaryota;k__Metazoa;p__Arthropoda;c__Insecta;o__Hymenoptera;f__Orussidae;g__Orussus;s__Orussus_abietinus	69	11	0	4	61	5	62
comp15650_c0_seq1.100.1947.plus.YSL1_1	601	XP_012285425.1	808.9	0	d__Eukaryota;k__Metazoa;p__Arthropoda;c__Insecta;o__Hymenoptera;f__Orussidae;g__Orussus;s__Orussus_abietinus	63	127	1	12	612	19	619
comp156564_c0_seq1.67.374.minus.YSL1_1	98	XP_012174471.1	100.5	8e-19	NO-TaxID	54	32	5	3	100	1	98
comp156632_c0_seq1.145.589.minus.YSL1_1	146	XP_024498550.1	147.5	5e-33	d__Eukaryota;k__Metazoa;p__Nematoda;c__Chromadorea;o__Ascaridida;f__Toxocaridae;g__Toxocara;s__Toxocara_canis	48	48	4	2	147	1	146
comp15667_c0_seq1.63.455.plus.YSL1_1	129	XP_003700454.1	280.8	0	d__Eukaryota;k__Metazoa;p__Arthropoda;c__Insecta;o__Hymenoptera;f__Megachilidae;g__Megachile;s__Megachile_rotundata	98	0	0	1	129	2	130
comp156709_c0_seq1.83.496.minus.YSL2_1	134	XP_013291207.1	174.9	3e-41	d__Eukaryota;k__Metazoa;p__Nematoda;c__Chromadorea;o__Rhabditida;f__Ancylostomatidae;g__Necator;s__Necator_americanus	60	28	1	3	136	1143	1276
comp15673_c0_seq1.106.390.minus.YSL4_1	82	XP_012267386.1	109.4	2e-21	d__Eukaryota;k__Metazoa;p__Arthropoda;c__Insecta;o__Hymenoptera;f__Tenthredinidae;g__Athalia;s__Athalia_rosae	61	20	3	1	82	2	83
comp15678_c0_seq1.49.603.plus.YSL3_1	91	XP_013293028.1	94.7	4e-17	d__Eukaryota;k__Metazoa;p__Nematoda;c__Chromadorea;o__Rhabditida;f__Ancylostomatidae;g__Necator;s__Necator_americanus	53	30	0	41	131	6	96
comp15678_c0_seq2.49.1821.plus.YSL3_1	91	XP_013293028.1	94.7	4e-16	d__Eukaryota;k__Metazoa;p__Nematoda;c__Chromadorea;o__Rhabditida;f__Ancylostomatidae;g__Necator;s__Necator_americanus	53	30	0	41	131	6	96
comp156781_c0_seq1.14.502.minus.YSL3_1	161	XP_015602445.1	247.3	0	d__Eukaryota;k__Metazoa;p__Arthropoda;c__Insecta;o__Hymenoptera;f__Cephidae;g__Cephus;s__Cephus_cinctus	75	19	0	1	161	46	206
comp156792_c0_seq1.1.782.minus.YSL2_1	261	XP_015593435.1	485.3	0	d__Eukaryota;k__Metazoa;p__Arthropoda;c__Insecta;o__Hymenoptera;f__Cephidae;g__Cephus;s__Cephus_cinctus	90	18	2	1	261	484	744
comp156810_c0_seq1.1.375.minus.YSL3_1	124	KIH54262.1	217.6	0	d__Eukaryota;k__Metazoa;p__Nematoda;c__Chromadorea;o__Rhabditida;f__Ancylostomatidae;g__Ancylostoma;s__Ancylostoma_duodenale	80	15	0	1	124	79	202
comp156832_c0_seq1.24.488.plus.YSL3_1	143	XP_015596997.1	232.3	0	d__Eukaryota;k__Metazoa;p__Arthropoda;c__Insecta;o__Hymenoptera;f__Cephidae;g__Cephus;s__Cephus_cinctus	82	16	4	1	143	809	951
comp156838_c0_seq1.1.411.minus.YSL3_1	129	XP_015509658.1	213	0	d__Eukaryota;k__Metazoa;p__Arthropoda;c__Insecta;o__Hymenoptera;f__Diprionidae;g__Neodiprion;s__Neodiprion_lecontei	80	13	0	1	129	617	745
comp15684_c0_seq1.196.453.minus.YSL1_1	66	KOX78392.1	86.7	1e-14	d__Eukaryota;k__Metazoa;p__Arthropoda;c__Insecta;o__Hymenoptera;f__Apidae;g__Melipona;s__Melipona_quadrifasciata	61	14	0	19	84	5	70
comp15699_c0_seq1.44.265.plus.YSL2_1	54	PAV57507.1	68.6	3e-09	d__Eukaryota;k__Metazoa;p__Nematoda;c__Chromadorea;o__Ascaridida;f__Toxocaridae;g__Toxocara;s__Toxocara_canis	56	17	0	3	56	14	67
comp157050_c0_seq1.236.580.minus.YSL1_1	91	XP_003136399.1	125.6	2e-26	d__Eukaryota;k__Metazoa;p__Nematoda;c__Chromadorea;o__Spirurida;f__Onchocercidae;g__Loa;s__Loa_loa	63	17	0	1	91	864	954
comp157119_c0_seq1.1.444.minus.YSL2_1	140	XP_012275475.1	126.7	1e-26	d__Eukaryota;k__Metazoa;p__Arthropoda;c__Insecta;o__Hymenoptera;f__Orussidae;g__Orussus;s__Orussus_abietinus	46	46	3	3	142	666	805
comp15712_c0_seq1.628.1131.minus.YSL1_1	166	XP_012267084.1	328.2	0	NO-TaxID	96	5	0	1	166	2	167
comp15712_c0_seq2.1.233.minus.YSL1_1	55	XP_001119998.1	112.1	3e-22	d__Eukaryota;k__Metazoa;p__Arthropoda;c__Insecta;o__Hymenoptera;f__Apidae;g__Apis;s__Apis_mellifera	100	0	0	1	55	2	56
comp15714_c0_seq1.1368.2329.minus.YSL2_1	319	XP_015588647.1	622.1	0	d__Eukaryota;k__Metazoa;p__Arthropoda;c__Insecta;o__Hymenoptera;f__Cephidae;g__Cephus;s__Cephus_cinctus	93	10	0	1	319	69	387
comp15716_c0_seq1.395.1324.plus.YSL1_1	312	XP_011299302.1	389.8	0	d__Eukaryota;k__Metazoa;p__Arthropoda;c__Insecta;o__Hymenoptera;f__Braconidae;g__Fopius;s__Fopius_arisanus	64	79	6	1	312	2	313
comp15718_c0_seq1.133.1245.plus.YSL1_1	367	KMQ96473.1	627.1	0	d__Eukaryota;k__Metazoa;p__Arthropoda;c__Insecta;o__Hymenoptera;f__Formicidae;g__Lasius;s__Lasius_niger	81	23	0	1	367	2	368
comp157226_c0_seq1.1.612.minus.YSL2_1	202	XP_015584822.1	315.1	0	d__Eukaryota;k__Metazoa;p__Arthropoda;c__Insecta;o__Hymenoptera;f__Cephidae;g__Cephus;s__Cephus_cinctus	74	28	0	1	202	10	211
comp15723_c0_seq1.219.533.minus.YSL4_1	103	XP_012250591.1	215.3	0	d__Eukaryota;k__Metazoa;p__Arthropoda;c__Insecta;o__Hymenoptera;f__Tenthredinidae;g__Athalia;s__Athalia_rosae	100	0	0	1	103	40	142
comp15723_c0_seq2.219.515.minus.YSL4_1	70	XP_011136508.1	151	5e-34	d__Eukaryota;k__Metazoa;p__Arthropoda;c__Insecta;o__Hymenoptera;f__Formicidae;g__Harpegnathos;s__Harpegnathos_saltator	100	0	0	28	97	73	142
comp15724_c0_seq2.216.599.plus.YSL1_1	122	XP_015593795.1	124.4	5e-26	d__Eukaryota;k__Metazoa;p__Arthropoda;c__Insecta;o__Hymenoptera;f__Cephidae;g__Cephus;s__Cephus_cinctus	49	34	0	5	126	6	127
comp157295_c0_seq1.64.405.minus.YSL2_1	113	XP_015603768.1	185.3	2e-44	NO-TaxID	82	9	1	1	113	428	540
comp157304_c0_seq1.1.315.minus.YSL2_1	98	OZC10346.1	109.4	2e-21	NO-TaxID	57	32	0	7	104	114	211
comp157326_c0_seq1.19.300.plus.YSL1_1	75	XP_015518498.1	99	2e-18	d__Eukaryota;k__Metazoa;p__Arthropoda;c__Insecta;o__Hymenoptera;f__Diprionidae;g__Neodiprion;s__Neodiprion_lecontei	52	14	0	1	75	109	183
comp157374_c0_seq1.56.903.minus.YSL1_1	276	XP_003140438.1	358.2	0	NO-TaxID	62	59	4	1	276	216	491
comp15743_c0_seq2.880.2241.minus.YSL1_1	393	XP_015598838.1	554.7	0	d__Eukaryota;k__Metazoa;p__Arthropoda;c__Insecta;o__Hymenoptera;f__Cephidae;g__Cephus;s__Cephus_cinctus	69	63	0	1	393	2	394
comp15745_c0_seq2.136.539.minus.YSL4_1	60	XP_012055424.1	94.4	5e-17	d__Eukaryota;k__Metazoa;p__Arthropoda;c__Insecta;o__Hymenoptera;f__Formicidae;g__Atta;s__Atta_cephalotes	78	7	1	28	87	257	316
comp157487_c0_seq1.1.423.minus.YSL3_1	140	XP_012215967.1	278.9	0	d__Eukaryota;k__Metazoa;p__Arthropoda;c__Insecta;o__Hymenoptera;f__Formicidae;g__Linepithema;s__Linepithema_humile	94	3	0	1	140	2256	2395
comp157525_c0_seq1.98.286.plus.YSL4_1	60	XP_012147200.1	95.1	3e-17	d__Eukaryota;k__Metazoa;p__Arthropoda;c__Insecta;o__Hymenoptera;f__Megachilidae;g__Megachile;s__Megachile_rotundata	67	11	0	1	60	305	364
comp157556_c0_seq1.22.381.plus.YSL1_1	102	PIC42208.1	101.3	4e-19	d__Eukaryota;k__Metazoa;p__Arthropoda;c__Insecta;o__Hymenoptera;f__Formicidae;g__Lasius;s__Lasius_niger	44	34	0	6	107	1647	1748
comp15762_c0_seq1.866.2134.minus.YSL1_1	431	XP_015599172.1	421	0	d__Eukaryota;k__Metazoa;p__Arthropoda;c__Insecta;o__Hymenoptera;f__Cephidae;g__Cephus;s__Cephus_cinctus	52	133	9	1	431	2	432
comp15769_c0_seq2.327.854.minus.YSL1_1	174	XP_017883580.1	326.6	0	d__Eukaryota;k__Metazoa;p__Arthropoda;c__Insecta;o__Hymenoptera;f__Apidae;g__Ceratina;s__Ceratina_calcarata	83	6	0	1	174	2	175
comp15771_c0_seq1.2111.2488.plus.YSL2_1	122	XP_011858346.1	146.4	1e-32	d__Eukaryota;k__Metazoa;p__Arthropoda;c__Insecta;o__Hymenoptera;f__Formicidae;g__Vollenhovia;s__Vollenhovia_emeryi	60	30	0	1	122	753	874
comp15771_c0_seq1.3427.3807.plus.YSL2_1	124	XP_012232667.1	180.3	7e-43	d__Eukaryota;k__Metazoa;p__Arthropoda;c__Insecta;o__Hymenoptera;f__Formicidae;g__Linepithema;s__Linepithema_humile	66	24	0	1	124	993	1116
comp15771_c0_seq1.975.1352.plus.YSL2_1	126	EFZ18057.1	132.5	2e-28	d__Eukaryota;k__Metazoa;p__Arthropoda;c__Insecta;o__Hymenoptera;f__Formicidae;g__Solenopsis;s__Solenopsis_invicta	48	39	3	1	126	61	186
comp157804_c0_seq1.1.421.minus.YSL1_1	98	KHN80532.1	98.2	4e-18	d__Eukaryota;k__Metazoa;p__Nematoda;c__Chromadorea;o__Ascaridida;f__Toxocaridae;g__Toxocara;s__Toxocara_canis	48	28	2	30	127	142	239
comp157901_c0_seq1.8.358.plus.YSL3_1	95	XP_024943437.1	136	2e-29	NO-TaxID	59	17	0	3	97	412	506
comp15795_c0_seq1.1.1208.minus.YSL3_1	374	XP_015519632.1	404.4	0	d__Eukaryota;k__Metazoa;p__Arthropoda;c__Insecta;o__Hymenoptera;f__Diprionidae;g__Neodiprion;s__Neodiprion_lecontei	60	104	24	48	421	982	1355
comp15805_c0_seq1.243.473.plus.YSL1_1	67	XP_011140706.1	88.2	4e-15	NO-TaxID	60	13	0	1	67	2	68
comp15805_c0_seq2.84.350.minus.YSL2_1	74	XP_011259811.1	154.5	4e-35	d__Eukaryota;k__Metazoa;p__Arthropoda;c__Insecta;o__Hymenoptera;f__Formicidae;g__Camponotus;s__Camponotus_floridanus	100	0	0	1	74	2	75
comp15807_c0_seq1.34.1455.plus.YSL1_1	478	XP_015603327.1	696.8	0	d__Eukaryota;k__Metazoa;p__Arthropoda;c__Insecta;o__Hymenoptera;f__Cephidae;g__Cephus;s__Cephus_cinctus	76	84	12	1	478	240	717
comp15808_c0_seq1.7.597.plus.YSL2_1	193	EJW79199.1	308.5	0	d__Eukaryota;k__Metazoa;p__Nematoda;c__Chromadorea;o__Spirurida;f__Onchocercidae;g__Wuchereria;s__Wuchereria_bancrofti	80	16	4	3	195	3	195
comp158095_c0_seq1.1.468.minus.YSL1_1	157	EGT42607.1	159.1	2e-36	d__Eukaryota;k__Metazoa;p__Nematoda;c__Chromadorea;o__Rhabditida;f__Rhabditidae;g__Caenorhabditis;s__Caenorhabditis_brenneri	50	55	3	1	157	194	350
comp158142_c0_seq1.1.323.minus.YSL1_1	105	EPB73520.1	162.2	2e-37	d__Eukaryota;k__Metazoa;p__Nematoda;c__Chromadorea;o__Rhabditida;f__Ancylostomatidae;g__Ancylostoma;s__Ancylostoma_ceylanicum	72	20	4	3	107	186	290
comp15818_c0_seq1.25.1431.plus.YSL1_1	447	PAV82973.1	587.8	0	d__Eukaryota;k__Metazoa;p__Arthropoda;c__Insecta;o__Hymenoptera;f__Cephidae;g__Cephus;s__Cephus_cinctus	64	88	2	14	460	16	462
comp158253_c0_seq1.1.306.minus.YSL2_1	100	EJW87008.1	88.2	4e-15	d__Eukaryota;k__Metazoa;p__Nematoda;c__Chromadorea;o__Spirurida;f__Onchocercidae;g__Wuchereria;s__Wuchereria_bancrofti	46	36	3	1	100	487	586
comp15827_c0_seq1.1.166.minus.YSL4_1	47	XP_003486038.1	77.8	5e-12	d__Eukaryota;k__Metazoa;p__Arthropoda;c__Insecta;o__Hymenoptera;f__Apidae;g__Bombus;s__Bombus_impatiens	77	5	0	1	47	98	144
comp158309_c0_seq1.1.477.minus.YSL1_1	89	PDM83498.1	99.4	2e-18	d__Eukaryota;k__Metazoa;p__Arthropoda;c__Insecta;o__Hymenoptera;f__Cephidae;g__Cephus;s__Cephus_cinctus	60	30	1	1	89	509	597
comp158313_c0_seq1.1.396.minus.YSL1_1	131	XP_012286178.1	255.4	0	NO-TaxID	95	3	0	1	131	784	914
comp158332_c0_seq1.1.376.minus.YSL1_1	132	XP_017882568.1	182.6	2e-43	d__Eukaryota;k__Metazoa;p__Arthropoda;c__Insecta;o__Hymenoptera;f__Apidae;g__Ceratina;s__Ceratina_calcarata	72	32	7	1	132	235	366
comp15834_c0_seq1.163.1152.plus.YSL1_1	332	KHN77445.1	511.5	0	d__Eukaryota;k__Metazoa;p__Nematoda;c__Chromadorea;o__Ascaridida;f__Toxocaridae;g__Toxocara;s__Toxocara_canis	76	45	4	1	332	42	373
comp15835_c0_seq1.231.503.plus.YSL1_1	88	XP_012280955.1	142.5	2e-31	NO-TaxID	75	9	0	2	89	3	90
comp15835_c0_seq1.572.973.plus.YSL1_1	131	XP_015600139.1	218.8	0	d__Eukaryota;k__Metazoa;p__Arthropoda;c__Insecta;o__Hymenoptera;f__Cephidae;g__Cephus;s__Cephus_cinctus	77	18	0	1	131	15	145
comp158357_c0_seq1.1.954.minus.YSL4_1	312	XP_015608461.1	280	0	d__Eukaryota;k__Metazoa;p__Arthropoda;c__Insecta;o__Hymenoptera;f__Cephidae;g__Cephus;s__Cephus_cinctus	54	102	13	13	324	1	312
comp158379_c0_seq1.233.687.minus.YSL3_1	114	PAV77862.1	197.6	0	d__Eukaryota;k__Metazoa;p__Arthropoda;c__Insecta;o__Hymenoptera;f__Cephidae;g__Cephus;s__Cephus_cinctus	83	11	0	1	114	429	542
comp158396_c0_seq1.1.369.minus.YSL1_1	120	KIH54906.1	146.4	1e-32	d__Eukaryota;k__Metazoa;p__Nematoda;c__Chromadorea;o__Rhabditida;f__Ancylostomatidae;g__Ancylostoma;s__Ancylostoma_duodenale	58	35	0	3	122	30	149
comp158409_c0_seq1.1.1018.minus.YSL1_1	339	EYC44753.1	505.4	0	d__Eukaryota;k__Metazoa;p__Nematoda;c__Chromadorea;o__Rhabditida;f__Ancylostomatidae;g__Ancylostoma;s__Ancylostoma_ceylanicum	69	50	0	1	339	12	350
comp158440_c0_seq1.1.927.minus.YSL1_1	306	XP_015607104.1	564.7	0	NO-TaxID	88	13	0	3	308	154	459
comp158449_c0_seq1.76.390.plus.YSL1_1	81	XP_015519248.1	78.2	4e-12	NO-TaxID	53	24	3	21	101	1255	1335
comp158455_c0_seq1.1.337.minus.YSL3_1	110	XP_008209980.1	190.7	0	d__Eukaryota;k__Metazoa;p__Arthropoda;c__Insecta;o__Hymenoptera;f__Pteromalidae;g__Nasonia;s__Nasonia_vitripennis	87	6	0	1	110	1727	1836
comp158515_c0_seq1.1.766.minus.YSL2_1	252	KHN83811.1	287	0	NO-TaxID	55	67	0	1	252	67	318
comp158517_c0_seq1.1.366.minus.YSL4_1	120	XP_015436653.1	114.4	5e-23	d__Eukaryota;k__Metazoa;p__Arthropoda;c__Insecta;o__Hymenoptera;f__Halictidae;g__Dufourea;s__Dufourea_novaeangliae	55	32	2	1	120	70	189
comp158551_c0_seq1.1.528.minus.YSL4_1	175	KYN40192.1	358.6	0	d__Eukaryota;k__Metazoa;p__Arthropoda;c__Insecta;o__Hymenoptera;f__Formicidae;g__Trachymyrmex;s__Trachymyrmex_septentrionalis	99	1	0	1	175	216	390
comp158555_c0_seq1.1.389.minus.YSL4_1	129	WP_011271337.1	269.2	0	d__Bacteria;k__norank;p__Proteobacteria;c__Alphaproteobacteria;o__Rickettsiales;f__Rickettsiaceae;g__Rickettsia;s__Rickettsia_felis	99	0	0	1	129	92	220
comp158561_c0_seq1.1.336.minus.YSL4_1	111	XP_017876180.1	201.4	0	d__Eukaryota;k__Metazoa;p__Arthropoda;c__Insecta;o__Hymenoptera;f__Apidae;g__Ceratina;s__Ceratina_calcarata	79	10	0	1	111	252	362
comp158594_c0_seq1.1.538.minus.YSL1_1	178	XP_012258754.1	184.9	3e-44	d__Eukaryota;k__Metazoa;p__Arthropoda;c__Insecta;o__Hymenoptera;f__Tenthredinidae;g__Athalia;s__Athalia_rosae	51	45	1	2	179	64	241
comp158622_c0_seq1.1.472.minus.YSL4_1	156	XP_015588713.1	296.6	0	d__Eukaryota;k__Metazoa;p__Arthropoda;c__Insecta;o__Hymenoptera;f__Cephidae;g__Cephus;s__Cephus_cinctus	90	3	0	1	156	1643	1798
comp158631_c0_seq1.26.310.plus.YSL1_1	93	XP_020302075.1	162.5	2e-37	d__Eukaryota;k__Metazoa;p__Arthropoda;c__Insecta;o__Hymenoptera;f__Orussidae;g__Orussus;s__Orussus_abietinus	81	8	0	1	93	235	327
comp158638_c0_seq1.369.568.minus.YSL4_1	62	XP_018405658.1	98.6	3e-18	d__Bacteria;k__norank;p__Proteobacteria;c__Alphaproteobacteria;o__Rickettsiales;f__Rickettsiaceae;g__Rickettsia;s__Rickettsia_canadensis	74	9	2	1	62	96	157
comp15864_c0_seq1.577.816.plus.YSL1_1	78	XP_015509450.1	124.8	4e-26	d__Eukaryota;k__Metazoa;p__Arthropoda;c__Insecta;o__Hymenoptera;f__Diprionidae;g__Neodiprion;s__Neodiprion_lecontei	74	8	0	1	78	2	79
comp15866_c0_seq1.26.292.minus.YSL1_1	87	XP_003250168.1	183	1e-43	d__Eukaryota;k__Metazoa;p__Arthropoda;c__Insecta;o__Hymenoptera;f__Apidae;g__Apis;s__Apis_mellifera	99	1	0	1	87	2	88
comp158668_c0_seq1.1.375.minus.YSL3_1	52	XP_020305978.1	83.2	1e-13	d__Eukaryota;k__Metazoa;p__Arthropoda;c__Insecta;o__Hymenoptera;f__Tenthredinidae;g__Athalia;s__Athalia_rosae	67	7	0	1	52	282	333
comp15869_c0_seq1.18.560.minus.YSL1_1	179	AEE62502.1	308.5	0	d__Eukaryota;k__Metazoa;p__Arthropoda;c__Insecta;o__Coleoptera;f__Curculionidae;g__Dendroctonus;s__Dendroctonus_ponderosae	80	15	0	1	179	2	180
comp158741_c0_seq1.1.583.minus.YSL3_1	58	XP_014616671.1	58.2	5e-06	d__Eukaryota;k__Metazoa;p__Arthropoda;c__Insecta;o__Hymenoptera;f__Vespidae;g__Polistes;s__Polistes_canadensis	48	21	4	1	58	37	94
comp158771_c0_seq1.1.425.minus.YSL4_1	114	XP_011142810.1	85.5	3e-14	d__Eukaryota;k__Metazoa;p__Arthropoda;c__Insecta;o__Hymenoptera;f__Formicidae;g__Harpegnathos;s__Harpegnathos_saltator	40	45	2	1	114	244	357
comp15879_c0_seq1.21.2876.plus.YSL1_1	314	KHN74180.1	385.2	0	d__Eukaryota;k__Metazoa;p__Nematoda;c__Chromadorea;o__Ascaridida;f__Toxocaridae;g__Toxocara;s__Toxocara_canis	61	76	5	282	595	588	901
comp1588_c0_seq2.4.763.minus.YSL3_1	227	XP_013295783.1	170.2	2e-39	d__Eukaryota;k__Metazoa;p__Nematoda;c__Chromadorea;o__Rhabditida;f__Ancylostomatidae;g__Necator;s__Necator_americanus	38	97	1	1	227	443	669
comp15880_c0_seq1.191.907.minus.YSL1_1	207	XP_015592840.1	266.9	0	d__Eukaryota;k__Metazoa;p__Arthropoda;c__Insecta;o__Hymenoptera;f__Cephidae;g__Cephus;s__Cephus_cinctus	63	46	1	32	238	6	212
comp158800_c0_seq1.506.943.minus.YSL3_1	81	XP_015509311.1	96.3	1e-17	d__Eukaryota;k__Metazoa;p__Arthropoda;c__Insecta;o__Hymenoptera;f__Diprionidae;g__Neodiprion;s__Neodiprion_lecontei	62	19	0	1	81	136	216
comp158833_c0_seq1.1.312.minus.YSL2_1	100	XP_003135651.1	117.5	6e-24	d__Eukaryota;k__Metazoa;p__Nematoda;c__Chromadorea;o__Spirurida;f__Onchocercidae;g__Loa;s__Loa_loa	55	27	1	4	103	256	355
comp158853_c0_seq1.1.212.minus.YSL1_1	69	XP_003139204.1	127.5	6e-27	d__Eukaryota;k__Metazoa;p__Nematoda;c__Chromadorea;o__Spirurida;f__Onchocercidae;g__Loa;s__Loa_loa	88	3	1	1	69	2	70
comp158876_c0_seq1.1.526.minus.YSL4_1	174	XP_015599043.1	289.3	0	d__Eukaryota;k__Metazoa;p__Arthropoda;c__Insecta;o__Hymenoptera;f__Cephidae;g__Cephus;s__Cephus_cinctus	82	14	1	1	174	375	548
comp15888_c0_seq1.399.2114.plus.YSL1_1	570	XP_024946104.1	951.8	0	d__Eukaryota;k__Metazoa;p__Arthropoda;c__Insecta;o__Hymenoptera;f__Cephidae;g__Cephus;s__Cephus_cinctus	81	78	5	1	570	2	571
comp158892_c0_seq1.1.382.minus.YSL2_1	94	XP_015594339.1	104.4	5e-20	d__Eukaryota;k__Metazoa;p__Arthropoda;c__Insecta;o__Hymenoptera;f__Cephidae;g__Cephus;s__Cephus_cinctus	59	27	5	30	123	237	330
comp158898_c0_seq1.1.579.minus.YSL1_1	192	KHN88184.1	310.1	0	d__Eukaryota;k__Metazoa;p__Nematoda;c__Chromadorea;o__Ascaridida;f__Toxocaridae;g__Toxocara;s__Toxocara_canis	77	23	0	1	192	319	510
comp158963_c0_seq1.163.633.minus.YSL1_1	153	CDP95587.1	212.2	0	d__Eukaryota;k__Metazoa;p__Nematoda;c__Chromadorea;o__Spirurida;f__Onchocercidae;g__Brugia;s__Brugia_malayi	61	30	1	3	155	307	459
comp158970_c0_seq1.1.309.minus.YSL1_1	59	XP_015512592.1	83.6	1e-13	d__Eukaryota;k__Metazoa;p__Arthropoda;c__Insecta;o__Hymenoptera;f__Diprionidae;g__Neodiprion;s__Neodiprion_lecontei	63	12	0	1	59	2	60
comp158977_c0_seq1.1.416.minus.YSL3_1	137	BAA32798.1	203.4	0	d__Eukaryota;k__Metazoa;p__Platyhelminthes;c__norank;o__Tricladida;f__Dugesiidae;g__Dugesia;s__Dugesia_japonica	68	23	0	2	138	423	559
comp158990_c0_seq1.1.439.minus.YSL3_1	142	XP_015599868.1	197.6	0	d__Eukaryota;k__Metazoa;p__Arthropoda;c__Insecta;o__Hymenoptera;f__Cephidae;g__Cephus;s__Cephus_cinctus	70	23	1	5	146	936	1077
comp159_c0_seq1.134.355.minus.YSL3_1	57	XP_014603247.1	107.8	5e-21	NO-TaxID	84	6	0	16	72	2467	2523
comp159095_c0_seq1.1.563.minus.YSL1_1	170	XP_013297166.1	257.3	0	d__Eukaryota;k__Metazoa;p__Nematoda;c__Chromadorea;o__Rhabditida;f__Ancylostomatidae;g__Necator;s__Necator_americanus	73	24	0	18	187	9	178
comp159097_c0_seq1.1.332.minus.YSL2_1	85	XP_003393556.1	109.4	2e-21	NO-TaxID	72	16	4	1	85	202	286
comp159114_c0_seq1.1.330.minus.YSL4_1	109	OAD57727.1	217.2	0	d__Eukaryota;k__Metazoa;p__Arthropoda;c__Insecta;o__Hymenoptera;f__Apidae;g__Eufriesea;s__Eufriesea_mexicana	83	9	0	1	109	267	375
comp159142_c0_seq1.97.564.minus.YSL1_1	136	PDM62670.1	115.9	2e-23	d__Eukaryota;k__Metazoa;p__Arthropoda;c__Insecta;o__Hymenoptera;f__Cephidae;g__Cephus;s__Cephus_cinctus	45	57	0	1	136	362	497
comp159157_c0_seq1.1.695.minus.YSL1_1	231	EFN64588.1	256.1	0	d__Eukaryota;k__Metazoa;p__Arthropoda;c__Insecta;o__Hymenoptera;f__Formicidae;g__Camponotus;s__Camponotus_floridanus	53	65	1	1	231	137	367
comp159174_c0_seq1.1.399.minus.YSL4_1	113	XP_018404780.1	147.9	4e-33	d__Eukaryota;k__Metazoa;p__Arthropoda;c__Insecta;o__Hymenoptera;f__Cephidae;g__Cephus;s__Cephus_cinctus	73	26	5	1	113	88	200
comp15918_c0_seq1.112.948.plus.YSL1_1	277	XP_014601212.1	509.2	0	d__Eukaryota;k__Metazoa;p__Arthropoda;c__Insecta;o__Hymenoptera;f__Vespidae;g__Polistes;s__Polistes_canadensis	88	13	0	1	277	2	278
comp159188_c0_seq1.1.443.minus.YSL1_1	109	KHN84953.1	60.8	7e-07	NO-TaxID	30	50	4	18	126	567	675
comp159250_c0_seq1.1.403.minus.YSL3_1	88	KHN85770.1	92.4	2e-16	d__Eukaryota;k__Metazoa;p__Nematoda;c__Chromadorea;o__Ascaridida;f__Toxocaridae;g__Toxocara;s__Toxocara_canis	48	27	5	19	106	543	630
comp159298_c0_seq1.57.508.minus.YSL1_1	133	NP_001033353.1	176	1e-41	d__Eukaryota;k__Metazoa;p__Nematoda;c__Chromadorea;o__Rhabditida;f__Rhabditidae;g__Caenorhabditis;s__Caenorhabditis_elegans	57	20	1	1	133	86	218
comp15930_c0_seq1.54.368.minus.YSL4_1	92	XP_011640828.1	171.8	3e-40	d__Eukaryota;k__Metazoa;p__Arthropoda;c__Insecta;o__Hymenoptera;f__Formicidae;g__Pogonomyrmex;s__Pogonomyrmex_barbatus	86	5	0	1	92	464	555
comp15932_c0_seq1.485.1573.minus.YSL1_1	354	XP_016844249.1	682.2	0	NO-TaxID	91	13	0	1	354	2	355
comp159338_c0_seq1.1.321.minus.YSL4_1	106	EFN60940.1	218.8	0	d__Eukaryota;k__Metazoa;p__Arthropoda;c__Insecta;o__Hymenoptera;f__Formicidae;g__Camponotus;s__Camponotus_floridanus	92	2	0	1	106	865	970
comp15936_c0_seq1.147.1760.plus.YSL1_1	541	XP_015602967.1	958	0	d__Eukaryota;k__Metazoa;p__Arthropoda;c__Insecta;o__Hymenoptera;f__Cephidae;g__Cephus;s__Cephus_cinctus	88	30	5	1	541	7	547
comp159365_c0_seq1.1.719.minus.YSL2_1	96	KHN85683.1	102.4	4e-19	d__Eukaryota;k__Metazoa;p__Nematoda;c__Chromadorea;o__Ascaridida;f__Toxocaridae;g__Toxocara;s__Toxocara_canis	53	22	5	145	240	181	276
comp159399_c0_seq1.21.563.minus.YSL2_1	83	XP_015602765.1	141	5e-31	d__Eukaryota;k__Metazoa;p__Arthropoda;c__Insecta;o__Hymenoptera;f__Cephidae;g__Cephus;s__Cephus_cinctus	72	9	0	97	179	343	425
comp15940_c0_seq1.86.529.plus.YSL1_1	146	XP_015598397.1	273.9	0	d__Eukaryota;k__Metazoa;p__Arthropoda;c__Insecta;o__Hymenoptera;f__Cephidae;g__Cephus;s__Cephus_cinctus	92	8	0	1	146	2	147
comp159408_c0_seq1.29.325.minus.YSL4_1	92	XP_012272945.1	145.6	2e-32	d__Eukaryota;k__Metazoa;p__Arthropoda;c__Insecta;o__Hymenoptera;f__Orussidae;g__Orussus;s__Orussus_abietinus	71	10	0	1	92	252	343
comp15942_c0_seq1.129.569.plus.YSL1_1	139	XP_012277063.1	201.8	0	d__Eukaryota;k__Metazoa;p__Arthropoda;c__Insecta;o__Hymenoptera;f__Orussidae;g__Orussus;s__Orussus_abietinus	68	27	0	7	145	6	144
comp159444_c0_seq1.1.369.minus.YSL1_1	111	KHN88529.1	136	2e-29	d__Eukaryota;k__Metazoa;p__Nematoda;c__Chromadorea;o__Ascaridida;f__Toxocaridae;g__Toxocara;s__Toxocara_canis	60	25	0	3	113	120	230
comp159451_c0_seq1.1.407.minus.YSL1_1	57	KJH42966.1	112.1	2e-22	NO-TaxID	82	7	0	79	135	464	520
comp159455_c0_seq1.1.1218.minus.YSL1_1	412	XP_024498989.1	517.7	0	d__Eukaryota;k__Metazoa;p__Arthropoda;c__Insecta;o__Hymenoptera;f__Orussidae;g__Orussus;s__Orussus_abietinus	66	97	12	3	414	619	1030
comp159455_c0_seq1.136.372.plus.YSL2_1	67	XP_015590055.1	65.1	4e-08	d__Eukaryota;k__Metazoa;p__Arthropoda;c__Insecta;o__Hymenoptera;f__Cephidae;g__Cephus;s__Cephus_cinctus	54	17	2	10	76	10	76
comp159462_c0_seq1.1.495.minus.YSL1_1	120	PIO61187.1	113.2	1e-22	d__Eukaryota;k__Metazoa;p__Arthropoda;c__Insecta;o__Hymenoptera;f__Formicidae;g__Vollenhovia;s__Vollenhovia_emeryi	54	44	6	1	120	97	216
comp15947_c0_seq1.61.498.plus.YSL1_1	137	KMQ93429.1	143.7	8e-32	d__Eukaryota;k__Metazoa;p__Arthropoda;c__Insecta;o__Hymenoptera;f__Formicidae;g__Lasius;s__Lasius_niger	54	40	3	12	148	13	149
comp159476_c0_seq1.1.407.minus.YSL2_1	120	CDI84742.1	67.4	7e-09	NO-TaxID	33	65	0	16	135	182	301
comp15949_c0_seq1.163.1164.plus.YSL1_1	332	XP_015589546.1	620.2	0	d__Eukaryota;k__Metazoa;p__Arthropoda;c__Insecta;o__Hymenoptera;f__Cephidae;g__Cephus;s__Cephus_cinctus	93	13	0	1	332	2	333
comp15951_c0_seq1.355.3477.minus.YSL1_1	1044	KMQ93606.1	763.8	0	d__Eukaryota;k__Metazoa;p__Arthropoda;c__Insecta;o__Hymenoptera;f__Formicidae;g__Lasius;s__Lasius_niger	38	412	12	5	1048	902	1945
comp15952_c0_seq1.1.158.minus.YSL3_1	50	XP_012566733.1	63.9	8e-08	d__Eukaryota;k__Metazoa;p__Cnidaria;c__Hydrozoa;o__Anthoathecata;f__Hydridae;g__Hydra;s__Hydra_vulgaris	58	12	0	2	51	175	224
comp15955_c0_seq1.84.2168.plus.YSL1_1	693	XP_015602286.1	1288.5	0	d__Eukaryota;k__Metazoa;p__Arthropoda;c__Insecta;o__Hymenoptera;f__Cephidae;g__Cephus;s__Cephus_cinctus	85	49	0	1	693	2	694
comp159578_c0_seq1.1.228.minus.YSL3_1	75	XP_024938409.1	114	7e-23	d__Eukaryota;k__Metazoa;p__Arthropoda;c__Insecta;o__Hymenoptera;f__Diprionidae;g__Neodiprion;s__Neodiprion_lecontei	76	10	0	1	75	417	491
comp159637_c0_seq1.2.1210.plus.YSL1_1	265	CDJ95114.1	314.3	0	d__Eukaryota;k__Metazoa;p__Nematoda;c__Chromadorea;o__Rhabditida;f__Haemonchidae;g__Haemonchus;s__Haemonchus_contortus	55	63	4	29	293	442	706
comp15965_c0_seq1.694.1194.minus.YSL1_1	165	XP_011641020.1	296.6	0	d__Eukaryota;k__Metazoa;p__Arthropoda;c__Insecta;o__Hymenoptera;f__Formicidae;g__Pogonomyrmex;s__Pogonomyrmex_barbatus	85	6	0	1	165	2	166
comp159683_c0_seq1.1.338.minus.YSL3_1	114	XP_003249647.1	141	5e-31	d__Eukaryota;k__Metazoa;p__Arthropoda;c__Insecta;o__Hymenoptera;f__Apidae;g__Apis;s__Apis_mellifera	64	25	2	1	114	127	240
comp159694_c0_seq1.18.749.plus.YSL4_1	225	XP_012276104.1	457.6	0	d__Eukaryota;k__Metazoa;p__Arthropoda;c__Insecta;o__Hymenoptera;f__Orussidae;g__Orussus;s__Orussus_abietinus	93	5	0	17	241	582	806
comp159768_c0_seq1.35.271.plus.YSL2_1	75	CAP32417.2	129	2e-27	d__Eukaryota;k__Metazoa;p__Nematoda;c__Chromadorea;o__Rhabditida;f__Rhabditidae;g__Caenorhabditis;s__Caenorhabditis_briggsae	73	11	0	2	76	228	302
comp15978_c0_seq1.2769.3992.minus.YSL1_1	353	XP_625237.3	431.8	0	d__Eukaryota;k__Metazoa;p__Arthropoda;c__Insecta;o__Hymenoptera;f__Apidae;g__Apis;s__Apis_mellifera	65	77	5	59	411	1	353
comp15979_c0_seq1.154.1749.plus.YSL1_1	530	XP_015593062.1	963.4	0	d__Eukaryota;k__Metazoa;p__Arthropoda;c__Insecta;o__Hymenoptera;f__Cephidae;g__Cephus;s__Cephus_cinctus	92	15	0	1	530	2	531
comp159792_c0_seq1.163.741.plus.YSL1_1	191	XP_001894710.1	254.6	0	d__Eukaryota;k__Metazoa;p__Nematoda;c__Chromadorea;o__Spirurida;f__Onchocercidae;g__Brugia;s__Brugia_malayi	61	41	0	1	191	60	250
comp15980_c0_seq1.654.1151.minus.YSL1_1	135	XP_015519107.1	229.9	0	d__Eukaryota;k__Metazoa;p__Arthropoda;c__Insecta;o__Hymenoptera;f__Diprionidae;g__Neodiprion;s__Neodiprion_lecontei	84	11	0	30	164	5	139
comp15982_c0_seq1.40.588.plus.YSL1_1	134	XP_003702300.1	230.7	0	d__Eukaryota;k__Metazoa;p__Arthropoda;c__Insecta;o__Hymenoptera;f__Megachilidae;g__Megachile;s__Megachile_rotundata	84	11	0	48	181	1	134
comp159820_c0_seq1.46.288.plus.YSL4_1	69	WP_040256433.1	131.7	3e-28	d__Bacteria;k__norank;p__Proteobacteria;c__Alphaproteobacteria;o__Rickettsiales;f__Rickettsiaceae;g__Rickettsia;s__Rickettsia_hoogstraalii	96	0	0	1	69	191	259
comp159860_c0_seq1.1.1226.minus.YSL3_1	408	XP_015591906.1	767.7	0	d__Eukaryota;k__Metazoa;p__Arthropoda;c__Insecta;o__Hymenoptera;f__Cephidae;g__Cephus;s__Cephus_cinctus	95	10	0	1	408	3106	3513
comp159863_c0_seq1.1.389.minus.YSL2_1	128	XP_024501397.1	142.5	2e-31	NO-TaxID	54	32	2	1	128	414	541
comp159866_c0_seq1.1.327.minus.YSL4_1	108	XP_012276482.1	218.4	0	d__Eukaryota;k__Metazoa;p__Arthropoda;c__Insecta;o__Hymenoptera;f__Orussidae;g__Orussus;s__Orussus_abietinus	94	1	0	1	108	159	266
comp15987_c0_seq1.1.186.minus.YSL1_1	61	XP_024940170.1	117.5	6e-24	d__Eukaryota;k__Metazoa;p__Arthropoda;c__Insecta;o__Hymenoptera;f__Cephidae;g__Cephus;s__Cephus_cinctus	93	3	0	1	61	1	61
comp159884_c0_seq1.1.397.minus.YSL2_1	130	CAP31290.2	139.4	1e-30	d__Eukaryota;k__Metazoa;p__Nematoda;c__Chromadorea;o__Rhabditida;f__Rhabditidae;g__Caenorhabditis;s__Caenorhabditis_briggsae	51	40	3	1	130	457	586
comp15993_c0_seq2.173.600.minus.YSL2_1	104	XP_015514966.1	138.7	3e-30	d__Eukaryota;k__Metazoa;p__Arthropoda;c__Insecta;o__Hymenoptera;f__Diprionidae;g__Neodiprion;s__Neodiprion_lecontei	63	26	1	4	107	1	104
comp159980_c0_seq1.240.647.minus.YSL3_1	132	XP_020711096.1	192.2	0	d__Eukaryota;k__Metazoa;p__Nematoda;c__Chromadorea;o__Rhabditida;f__Dictyocaulidae;g__Dictyocaulus;s__Dictyocaulus_viviparus	67	22	0	1	132	203	334
comp159987_c0_seq1.1.392.minus.YSL1_1	130	XP_008547307.1	270.4	0	d__Eukaryota;k__Metazoa;p__Arthropoda;c__Insecta;o__Hymenoptera;f__Braconidae;g__Microplitis;s__Microplitis_demolitor	94	3	0	1	130	169	298
comp160065_c0_seq1.70.417.plus.YSL2_1	117	XP_024504674.1	163.3	1e-37	d__Eukaryota;k__Metazoa;p__Arthropoda;c__Insecta;o__Hymenoptera;f__Cephidae;g__Cephus;s__Cephus_cinctus	65	24	3	1	117	420	536
comp160066_c0_seq1.1.482.minus.YSL3_1	158	KHN86885.1	234.6	0	d__Eukaryota;k__Metazoa;p__Nematoda;c__Chromadorea;o__Ascaridida;f__Toxocaridae;g__Toxocara;s__Toxocara_canis	68	26	0	1	158	1071	1228
comp160117_c0_seq1.13.468.plus.YSL2_1	148	KHN77979.1	291.2	0	d__Eukaryota;k__Metazoa;p__Nematoda;c__Chromadorea;o__Ascaridida;f__Toxocaridae;g__Toxocara;s__Toxocara_canis	95	2	0	2	149	4	151
comp16013_c0_seq1.375.1562.plus.YSL1_1	266	KMQ92573.1	278.9	0	d__Eukaryota;k__Metazoa;p__Arthropoda;c__Insecta;o__Hymenoptera;f__Formicidae;g__Lasius;s__Lasius_niger	52	79	10	84	349	9	274
comp16019_c0_seq1.100.1239.plus.YSL1_1	348	PAV86088.1	289.3	0	d__Eukaryota;k__Metazoa;p__Nematoda;c__Chromadorea;o__Ascaridida;f__Toxocaridae;g__Toxocara;s__Toxocara_canis	46	140	11	28	375	1	348
comp16019_c0_seq2.100.1263.plus.YSL1_1	297	XP_003140501.1	287	0	d__Eukaryota;k__Metazoa;p__Nematoda;c__Chromadorea;o__Spirurida;f__Onchocercidae;g__Loa;s__Loa_loa	48	101	4	80	376	60	356
comp160225_c0_seq1.34.294.plus.YSL2_1	69	XP_003113547.1	105.5	2e-20	d__Eukaryota;k__Metazoa;p__Nematoda;c__Chromadorea;o__Rhabditida;f__Rhabditidae;g__Caenorhabditis;s__Caenorhabditis_remanei	75	10	0	1	69	314	382
comp160239_c0_seq1.1.304.minus.YSL4_1	99	XP_394987.4	212.6	0	d__Eukaryota;k__Metazoa;p__Arthropoda;c__Insecta;o__Hymenoptera;f__Apidae;g__Apis;s__Apis_mellifera	100	0	0	2	100	1	99
comp16024_c0_seq1.576.1145.plus.YSL1_1	196	XP_011057550.1	173.7	7e-41	d__Eukaryota;k__Metazoa;p__Arthropoda;c__Insecta;o__Hymenoptera;f__Formicidae;g__Acromyrmex;s__Acromyrmex_echinatior	49	69	9	1	196	2	197
comp16026_c0_seq1.109.1509.plus.YSL1_1	466	XP_015510044.1	777.3	0	d__Eukaryota;k__Metazoa;p__Arthropoda;c__Insecta;o__Hymenoptera;f__Diprionidae;g__Neodiprion;s__Neodiprion_lecontei	84	43	1	1	466	2	467
comp160264_c0_seq1.12.389.minus.YSL4_1	123	XP_024510366.1	94.7	4e-17	d__Eukaryota;k__Metazoa;p__Arthropoda;c__Insecta;o__Hymenoptera;f__Cephidae;g__Cephus;s__Cephus_cinctus	37	54	2	1	123	131	253
comp160287_c0_seq1.241.600.minus.YSL4_1	118	KMQ96765.1	143.3	1e-31	d__Eukaryota;k__Metazoa;p__Arthropoda;c__Insecta;o__Hymenoptera;f__Formicidae;g__Lasius;s__Lasius_niger	56	33	0	1	118	1214	1331
comp160289_c0_seq1.1.613.minus.YSL2_1	78	PDM62371.1	66.6	2e-08	d__Eukaryota;k__Metazoa;p__Nematoda;c__Chromadorea;o__Rhabditida;f__Haemonchidae;g__Haemonchus;s__Haemonchus_contortus	45	31	3	6	83	491	568
comp160304_c0_seq1.1.333.minus.YSL1_1	110	XP_001894827.1	192.2	0	d__Eukaryota;k__Metazoa;p__Nematoda;c__Chromadorea;o__Spirurida;f__Onchocercidae;g__Brugia;s__Brugia_malayi	76	21	0	1	110	1450	1559
comp160340_c0_seq1.1.841.minus.YSL2_1	272	KHN79639.1	366.3	0	d__Eukaryota;k__Metazoa;p__Nematoda;c__Chromadorea;o__Ascaridida;f__Toxocaridae;g__Toxocara;s__Toxocara_canis	62	67	4	1	272	203	474
comp16037_c0_seq1.170.755.minus.YSL3_1	113	EZA56861.1	75.1	4e-11	d__Eukaryota;k__Metazoa;p__Arthropoda;c__Insecta;o__Hymenoptera;f__Formicidae;g__Cerapachys;s__Cerapachys_biroi	36	52	2	81	193	75	187
comp16039_c0_seq1.239.1399.minus.YSL1_1	337	ACT35690.1	533.5	0	d__Eukaryota;k__Metazoa;p__Nematoda;c__Chromadorea;o__Tylenchida;f__Anguinidae;g__Ditylenchus;s__Ditylenchus_destructor	72	47	1	49	385	41	377
comp160414_c0_seq1.1.486.minus.YSL1_1	161	XP_015602765.1	202.6	0	d__Eukaryota;k__Metazoa;p__Arthropoda;c__Insecta;o__Hymenoptera;f__Cephidae;g__Cephus;s__Cephus_cinctus	63	41	8	1	161	427	587
comp16042_c0_seq1.202.1104.plus.YSL3_1	299	XP_024938675.1	422.5	0	d__Eukaryota;k__Metazoa;p__Arthropoda;c__Insecta;o__Hymenoptera;f__Cephidae;g__Cephus;s__Cephus_cinctus	71	48	3	1	299	119	417
comp160461_c0_seq1.1.397.minus.YSL3_1	131	XP_014610658.1	212.2	0	d__Eukaryota;k__Metazoa;p__Arthropoda;c__Insecta;o__Hymenoptera;f__Vespidae;g__Polistes;s__Polistes_canadensis	82	11	0	1	131	243	373
comp160462_c0_seq1.1.302.minus.YSL4_1	99	XP_015604930.1	168.7	2e-39	d__Eukaryota;k__Metazoa;p__Arthropoda;c__Insecta;o__Hymenoptera;f__Cephidae;g__Cephus;s__Cephus_cinctus	86	8	0	1	99	353	451
comp160514_c0_seq1.1.317.minus.YSL2_1	104	PDM84062.1	161	5e-37	d__Eukaryota;k__Metazoa;p__Nematoda;c__Chromadorea;o__Ascaridida;f__Toxocaridae;g__Toxocara;s__Toxocara_canis	67	20	0	2	105	828	931
comp16053_c0_seq1.31.447.plus.YSL2_1	131	KHN79676.1	168.3	3e-39	d__Eukaryota;k__Metazoa;p__Nematoda;c__Chromadorea;o__Ascaridida;f__Toxocaridae;g__Toxocara;s__Toxocara_canis	61	30	4	4	134	6	136
comp160539_c0_seq1.11.394.plus.YSL2_1	126	EJW77616.1	57.8	6e-06	d__Eukaryota;k__Metazoa;p__Nematoda;c__Chromadorea;o__Spirurida;f__Onchocercidae;g__Wuchereria;s__Wuchereria_bancrofti	28	69	17	9	134	132	257
comp16057_c0_seq1.495.1943.plus.YSL1_1	481	XP_015600211.1	906.7	0	d__Eukaryota;k__Metazoa;p__Arthropoda;c__Insecta;o__Hymenoptera;f__Cephidae;g__Cephus;s__Cephus_cinctus	91	15	0	1	481	2	482
comp160600_c0_seq1.5.457.plus.YSL1_1	144	CDJ84774.1	220.7	0	d__Eukaryota;k__Metazoa;p__Nematoda;c__Chromadorea;o__Rhabditida;f__Haemonchidae;g__Haemonchus;s__Haemonchus_contortus	69	21	0	1	144	2690	2833
comp160661_c0_seq1.1.491.minus.YSL2_1	137	KHN72436.1	230.3	0	d__Eukaryota;k__Metazoa;p__Nematoda;c__Chromadorea;o__Ascaridida;f__Toxocaridae;g__Toxocara;s__Toxocara_canis	77	18	0	26	162	18	154
comp16068_c0_seq1.105.1286.plus.YSL1_1	392	XP_015598180.1	761.1	0	d__Eukaryota;k__Metazoa;p__Arthropoda;c__Insecta;o__Hymenoptera;f__Cephidae;g__Cephus;s__Cephus_cinctus	98	4	0	1	392	2	393
comp16072_c0_seq1.126.794.plus.YSL1_1	221	XP_012274092.1	388.7	0	d__Eukaryota;k__Metazoa;p__Arthropoda;c__Insecta;o__Hymenoptera;f__Orussidae;g__Orussus;s__Orussus_abietinus	90	13	0	1	221	2	222
comp160791_c0_seq1.1.398.minus.YSL2_1	130	XP_022820493.1	77.8	5e-12	d__Eukaryota;k__Metazoa;p__Nematoda;c__Chromadorea;o__Spirurida;f__Onchocercidae;g__Wuchereria;s__Wuchereria_bancrofti	32	58	5	1	130	1001	1130
comp160822_c0_seq1.1.407.minus.YSL1_1	73	KHN76567.1	112.8	1e-22	d__Eukaryota;k__Metazoa;p__Nematoda;c__Chromadorea;o__Ascaridida;f__Toxocaridae;g__Toxocara;s__Toxocara_canis	68	17	1	64	136	126	198
comp16083_c0_seq1.151.1212.plus.YSL1_1	352	XP_015513984.1	588.6	0	d__Eukaryota;k__Metazoa;p__Arthropoda;c__Insecta;o__Hymenoptera;f__Diprionidae;g__Neodiprion;s__Neodiprion_lecontei	80	41	0	1	352	2	353
comp16095_c0_seq1.361.623.minus.YSL1_1	85	XP_015429116.1	116.7	1e-23	d__Eukaryota;k__Metazoa;p__Arthropoda;c__Insecta;o__Hymenoptera;f__Halictidae;g__Dufourea;s__Dufourea_novaeangliae	66	19	0	1	85	45	129
comp16097_c0_seq2.115.1065.plus.YSL1_1	314	WP_064125527.1	429.5	0	d__Bacteria;k__norank;p__Proteobacteria;c__Alphaproteobacteria;o__Rickettsiales;f__Anaplasmataceae;g__Wolbachia;s__Wolbachia_endosymbiont_of_Dactylopius_coccus	67	65	2	1	314	2	315
comp160977_c0_seq1.1.258.minus.YSL2_1	80	XP_015606648.1	172.9	1e-40	d__Eukaryota;k__Metazoa;p__Arthropoda;c__Insecta;o__Hymenoptera;f__Cephidae;g__Cephus;s__Cephus_cinctus	98	2	0	1	80	146	225
comp16103_c0_seq1.194.658.minus.YSL2_1	152	ACT88125.1	298.9	0	d__Eukaryota;k__Metazoa;p__Arthropoda;c__Insecta;o__Diptera;f__Drosophilidae;g__Drosophila;s__Drosophila_melanogaster	99	1	0	2	153	8	159
comp161031_c0_seq1.1.375.minus.YSL4_1	97	XP_015608461.1	162.5	2e-37	NO-TaxID	84	13	0	28	124	1639	1735
comp16105_c0_seq1.99.491.plus.YSL1_1	128	XP_011143454.1	209.1	0	d__Eukaryota;k__Metazoa;p__Arthropoda;c__Insecta;o__Hymenoptera;f__Formicidae;g__Harpegnathos;s__Harpegnathos_saltator	81	15	0	1	128	2	129
comp16107_c0_seq1.750.1196.minus.YSL1_1	147	KOX70865.1	297.7	0	d__Eukaryota;k__Metazoa;p__Arthropoda;c__Insecta;o__Hymenoptera;f__Apidae;g__Melipona;s__Melipona_quadrifasciata	100	0	0	1	147	41	187
comp16108_c0_seq1.156.779.plus.YSL1_1	207	XP_015594322.1	336.7	0	d__Eukaryota;k__Metazoa;p__Arthropoda;c__Insecta;o__Hymenoptera;f__Cephidae;g__Cephus;s__Cephus_cinctus	80	33	4	1	207	2	208
comp16109_c0_seq1.107.427.minus.YSL1_1	93	XP_015607528.1	150.2	8e-34	d__Eukaryota;k__Metazoa;p__Arthropoda;c__Insecta;o__Hymenoptera;f__Cephidae;g__Cephus;s__Cephus_cinctus	74	15	0	13	105	4	96
comp161122_c0_seq1.1.325.minus.YSL4_1	107	EFP42367.1	204.9	0	d__Bacteria;k__norank;p__Actinobacteria;c__Actinobacteria;o__Corynebacteriales;f__Mycobacteriaceae;g__Mycobacterium;s__Mycobacterium_tuberculosis	100	0	0	1	107	2	108
comp16114_c0_seq1.143.409.plus.YSL1_1	87	XP_014614357.1	147.9	4e-33	d__Eukaryota;k__Metazoa;p__Arthropoda;c__Insecta;o__Hymenoptera;f__Vespidae;g__Polistes;s__Polistes_canadensis	70	11	0	1	87	34	120
comp16120_c0_seq1.621.2096.minus.YSL1_1	490	XP_015599675.1	874.8	0	NO-TaxID	85	34	0	1	490	2	491
comp161260_c0_seq1.1.369.minus.YSL1_1	63	XP_008551675.2	92.4	2e-16	d__Eukaryota;k__Metazoa;p__Arthropoda;c__Insecta;o__Hymenoptera;f__Braconidae;g__Microplitis;s__Microplitis_demolitor	59	7	0	36	98	23	85
comp161383_c0_seq1.1.953.minus.YSL2_1	211	KHN79127.1	160.6	2e-36	d__Eukaryota;k__Metazoa;p__Nematoda;c__Chromadorea;o__Ascaridida;f__Toxocaridae;g__Toxocara;s__Toxocara_canis	40	85	4	1	211	352	562
[truncated: 26,817 more rows]
