# Supplementary material for: Functional and Compositional Changes in Sirex noctilio Gut Microbiome in Different Habitats: Unraveling the Complexity of Invasive Adaptation
Source: Int J Mol Sci. 2024 Feb 21;25(5):2526. doi: 10.3390/ijms25052526 (PMC10931295; doi:10.3390/ijms25052526)
Supplement: Supplementary file 1 [file ijms-25-02526-s001.zip › TABLE S6 BACTERIA-L-FR.xls]

## Sheet: L-correlation
The R value and P value of the correlation coefficient between species
Species	g__Enhydrobacter	g__Corynebacterium	g__Acinetobacter	g__unclassified_f__Comamonadaceae	g__Dechloromonas	g__Zoogloea	g__Belnapia	g__Arthrobacter	g__Sphingobium	g__Ralstonia	g__Bradyrhizobium	g__Curvibacter	g__Herminiimonas	g__Bosea	g__unclassified_f__Oxalobacteraceae	g__unclassified_k__norank_d__Bacteria	g__Pseudomonas	g__Rhodococcus	g__Clostridium_sensu_stricto_12	g__Stenotrophomonas	g__Wolbachia	g__Lactobacillus	g__Luteibacter	g__unclassified_o__Enterobacterales	g__Enterococcus	g__Truepera	g__Sphingomonas	g__Methylobacterium-Methylorubrum	g__Burkholderia-Caballeronia-Paraburkholderia	g__Craurococcus-Caldovatus	g__Streptococcus	g__Erwinia	g__Cutibacterium	g__Enterobacter	g__Deinococcus	g__Kocuria	g__Skermanella	g__Paracoccus	g__Massilia	g__Staphylococcus	g__Brevundimonas	g__Friedmanniella	g__Bacillus	g__Exiguobacterium	g__unclassified_f__Chitinophagaceae	g__norank_f__Acetobacteraceae	g__1174-901-12	g__norank_f__Caulobacteraceae	g__Bryobacter
g__Enhydrobacter	1	0.6273	0.68418	0.24907	0.25603	0.25603	-0.27966	-0.00878	0.03518	-0.13794	-0.19285	0.09098	0.05812	0.32711	0.02074	0.08292	0.21063	-0.07555	0.31423	0.34281	0.107	0.26181	-0.11081	0.53507	0.32786	0.19065	-0.00896	-0.13484	0.16528	-0.218	-0.02792	0.10292	0.17134	0.3645	-0.01948	0.10045	-0.26647	-0.12136	0.18511	0.40812	0.06471	0.14486	0.39704	0.214	-0.22273	-0.11221	0.06753	-0.08265	-0.11206
g__Corynebacterium	0.6273	1	0.61312	0.48553	0.0842	0.0842	0.0639	0.3167	0.0938	0.03402	-0.05162	0.2227	0.14694	0.31879	0.08186	0.06483	0.13265	0.06347	0.24853	0.71958	0.1819	0.01697	-0.48041	0.18277	0.30145	0.39133	-0.15328	-0.29564	0.09874	-0.25234	-0.11095	0.04308	0.08826	0.27708	0.15373	0.19598	0.01259	0.04139	0.21233	0.09587	-0.01262	0.07308	0.14191	0.229	-0.28582	-0.33211	-0.1295	-0.22924	-0.29305
g__Acinetobacter	0.68418	0.61312	1	0.49631	0.14003	0.14003	-0.06375	-0.06446	0.57038	0.04428	0.12362	0.25009	0.20741	0.45082	0.37385	0.49899	0.46176	0.40059	0.23265	0.61002	-0.21391	0.01178	-0.21817	0.47161	0.09801	0.25024	0.41765	0.15634	0.43288	-0.07942	0.06835	-0.10746	0.05971	0.15882	0.12094	0.24834	0.04555	0.16224	0.4489	0.39294	0.4489	0.26252	0.45428	0.45374	-0.02963	0.18808	0.1703	0.01228	0.04533
g__unclassified_f__Comamonadaceae	0.24907	0.48553	0.49631	1	0.25392	0.25392	0.38926	0.5385	0.45435	0.06543	0.08747	0.31069	0.24498	0.34261	0.32362	0.50425	0.33482	0.23665	-0.16612	0.40388	-0.17795	0.13205	-0.37921	0.20936	0.30047	0.25645	0.48001	0.4324	0.17895	0.12342	-0.22979	0.06341	-0.05414	0.30519	0.5483	0.45319	0.33944	0.54384	0.30746	0.09859	0.22985	0.15836	0.14116	0.44732	-0.22313	0.14587	0.17081	-0.06805	-0.1903
g__Dechloromonas	0.25603	0.0842	0.14003	0.25392	1	1	-0.14717	0.32933	0.25261	0.25298	0.08408	0.28963	0.30645	0.32906	0.32906	0.43994	0.25205	0.30852	-0.09737	0.2588	-0.21602	0.14023	-0.26333	-0.19384	-0.19308	-0.12325	-0.02801	0.19662	-0.31269	-0.19308	-0.33958	-0.26312	-0.31269	0.02801	-0.02809	0.08496	-0.23931	0.02809	-0.14107	-0.14013	-0.14107	-0.21602	-0.36515	-0.21602	-0.02821	-0.31269	-0.31293	-0.26312	-0.28778
g__Zoogloea	0.25603	0.0842	0.14003	0.25392	1	1	-0.14717	0.32933	0.25261	0.25298	0.08408	0.28963	0.30645	0.32906	0.32906	0.43994	0.25205	0.30852	-0.09737	0.2588	-0.21602	0.14023	-0.26333	-0.19384	-0.19308	-0.12325	-0.02801	0.19662	-0.31269	-0.19308	-0.33958	-0.26312	-0.31269	0.02801	-0.02809	0.08496	-0.23931	0.02809	-0.14107	-0.14013	-0.14107	-0.21602	-0.36515	-0.21602	-0.02821	-0.31269	-0.31293	-0.26312	-0.28778
g__Belnapia	-0.27966	0.0639	-0.06375	0.38926	-0.14717	-0.14717	1	0.73939	0.23622	0.20651	0.16724	0.28638	0.26073	0.31264	0.32089	0.22661	0.30139	0.18187	-0.21495	0.20035	-0.05322	-0.14995	-0.23817	0.16492	0.29082	0.5073	0.10239	0.08719	0.02353	0.2109	-0.08492	0.04034	-0.17257	0.20286	0.3294	0.12015	0.26724	0.08913	-0.18295	-0.06573	0.1703	-0.03193	-0.2984	0.09367	-0.24816	0.09805	0.0314	-0.35092	-0.13897
g__Arthrobacter	-0.00878	0.3167	-0.06446	0.5385	0.32933	0.32933	0.73939	1	0.07405	0.11124	-0.00393	0.33782	0.2332	0.33837	0.23174	0.17452	0.20123	0.04566	-0.34983	0.2502	0.13859	0.12674	-0.30796	-0.09068	0.42724	0.34824	-0.0959	-0.01104	-0.02394	0.09484	-0.27482	0.06893	-0.14681	0.32229	0.39892	0.17487	0.08984	0.0205	-0.22015	-0.18722	-0.00871	-0.08142	-0.39419	0.04331	-0.40546	-0.3016	-0.1581	-0.46445	-0.33198
g__Sphingobium	0.03518	0.0938	0.57038	0.45435	0.25261	0.25261	0.23622	0.07405	1	0.45192	0.63348	0.3819	0.43724	0.39278	0.56517	0.8088	0.57627	0.74539	0.05765	0.44037	-0.62203	-0.46937	-0.12626	0.23718	-0.19645	0.10378	0.59838	0.48928	0.27826	0.25996	-0.2286	-0.44003	-0.42187	-0.01621	0.18625	0.2392	0.26291	0.37398	0.31775	0.13717	0.40535	0.28584	-0.01922	0.19489	0.36229	0.32314	0.07111	0.08	0.17114
g__Ralstonia	-0.13794	0.03402	0.04428	0.06543	0.25298	0.25298	0.20651	0.11124	0.45192	1	0.84343	0.69539	0.82193	0.5463	0.62355	0.59668	0.6524	0.83149	0.40286	0.49179	-0.69614	-0.68884	0.15729	-0.21199	-0.66825	-0.22085	0.01919	0.2191	-0.18428	-0.15773	-0.30575	-0.47458	-0.60079	-0.27159	-0.24722	-0.37912	-0.22782	-0.06958	-0.3197	-0.34047	-0.36134	-0.38711	-0.5433	-0.63596	0.23048	0.04195	-0.27138	-0.13251	-0.16456
g__Bradyrhizobium	-0.19285	-0.05162	0.12362	0.08747	0.08408	0.08408	0.16724	-0.00393	0.63348	0.84343	1	0.57665	0.64773	0.41736	0.47552	0.54868	0.53569	0.78187	0.18932	0.31959	-0.64868	-0.7605	0.31519	-0.12478	-0.57835	-0.23316	0.29286	0.30701	0.16581	0.23506	-0.15912	-0.43016	-0.47951	-0.13834	-0.03395	-0.21281	-0.02122	0.11365	-0.10378	-0.14654	-0.09785	-0.09406	-0.44723	-0.49786	0.42106	0.242	0.00149	0.13519	0.1913
g__Curvibacter	0.09098	0.2227	0.25009	0.31069	0.28963	0.28963	0.28638	0.33782	0.3819	0.69539	0.57665	1	0.92866	0.89888	0.7969	0.67426	0.79253	0.71923	0.41715	0.61421	-0.44132	-0.32323	-0.03443	-0.31287	-0.39903	-0.35696	-0.02197	0.07457	0.00515	-0.09515	-0.47383	-0.56802	-0.67923	-0.42077	-0.21863	-0.56561	-0.50449	-0.3593	-0.45284	-0.55383	-0.41113	-0.50277	-0.49319	-0.48228	-0.35325	-0.2144	-0.32528	-0.54508	-0.47317
g__Herminiimonas	0.05812	0.14694	0.20741	0.24498	0.30645	0.30645	0.26073	0.2332	0.43724	0.82193	0.64773	0.92866	1	0.85943	0.85179	0.76773	0.81175	0.79862	0.53464	0.58381	-0.55168	-0.39573	-0.03736	-0.18563	-0.49309	-0.31474	-0.05364	0.12912	-0.15971	-0.21367	-0.56911	-0.67194	-0.79855	-0.44342	-0.26899	-0.56411	-0.42208	-0.32638	-0.40889	-0.56542	-0.50256	-0.55168	-0.53798	-0.55168	-0.24858	-0.22142	-0.4686	-0.52262	-0.52914
g__Bosea	0.32711	0.31879	0.45082	0.34261	0.32906	0.32906	0.31264	0.33837	0.39278	0.5463	0.41736	0.89888	0.85943	1	0.87164	0.67941	0.84823	0.68116	0.42873	0.58628	-0.42408	-0.20765	-0.10995	-0.0154	-0.18321	-0.20278	0.011	0.1024	0.00159	-0.07671	-0.35792	-0.43454	-0.54211	-0.23719	-0.08507	-0.39869	-0.40185	-0.35763	-0.33549	-0.33876	-0.28089	-0.52101	-0.39229	-0.3358	-0.42727	-0.19611	-0.27046	-0.59852	-0.44953
g__unclassified_f__Oxalobacteraceae	0.02074	0.08186	0.37385	0.32362	0.32906	0.32906	0.32089	0.23174	0.56517	0.62355	0.47552	0.7969	0.85179	0.87164	1	0.84556	0.89536	0.85735	0.34681	0.48628	-0.65083	-0.32092	-0.09436	-0.06252	-0.33934	-0.27651	0.13509	0.32612	-0.03029	-0.11732	-0.36903	-0.53457	-0.61545	-0.35971	-0.06459	-0.32007	-0.18121	-0.18275	-0.22788	-0.38749	-0.18594	-0.47774	-0.37023	-0.2631	-0.21443	-0.07175	-0.33748	-0.48209	-0.3777
g__unclassified_k__norank_d__Bacteria	0.08292	0.06483	0.49899	0.50425	0.43994	0.43994	0.22661	0.17452	0.8088	0.59668	0.54868	0.67426	0.76773	0.67941	0.84556	1	0.78853	0.84214	0.2838	0.51868	-0.65169	-0.23753	-0.12872	0.05508	-0.33801	-0.12652	0.40967	0.48502	0.06878	-0.06194	-0.50888	-0.62701	-0.6722	-0.28954	0.00309	-0.11213	-0.04935	0.06796	0.06361	-0.24197	0.01707	-0.13577	-0.17918	-0.03734	-0.00931	0.0594	-0.25501	-0.26045	-0.29119
g__Pseudomonas	0.21063	0.13265	0.46176	0.33482	0.25205	0.25205	0.30139	0.20123	0.57627	0.6524	0.53569	0.79253	0.81175	0.84823	0.89536	0.78853	1	0.82474	0.40138	0.47413	-0.74543	-0.4433	0.1014	0.12893	-0.27882	-0.25024	0.25588	0.41003	0.20002	-0.06759	-0.29422	-0.36537	-0.4508	-0.12353	-0.06195	-0.30931	-0.21991	-0.10915	-0.19112	-0.12656	-0.09185	-0.22363	-0.14749	-0.24308	-0.05333	0.13733	-0.08664	-0.25791	-0.16622
g__Rhodococcus	-0.07555	0.06347	0.40059	0.23665	0.30852	0.30852	0.18187	0.04566	0.74539	0.83149	0.78187	0.71923	0.79862	0.68116	0.85735	0.84214	0.82474	1	0.32516	0.55497	-0.80658	-0.61136	0.05693	-0.11808	-0.58893	-0.25061	0.29455	0.40768	0.07624	-0.04654	-0.24257	-0.54271	-0.56208	-0.3137	-0.09749	-0.22041	-0.07944	0.02954	-0.07419	-0.23508	-0.04377	-0.26129	-0.33973	-0.32296	0.21959	0.14202	-0.18626	-0.13222	-0.07415
g__Clostridium_sensu_stricto_12	0.31423	0.24853	0.23265	-0.16612	-0.09737	-0.09737	-0.21495	-0.34983	0.05765	0.40286	0.18932	0.41715	0.53464	0.42873	0.34681	0.2838	0.40138	0.32516	1	0.42787	-0.31552	-0.28548	-0.02404	0.04866	-0.28202	-0.18001	-0.14317	-0.05641	-0.22317	-0.28202	-0.49599	-0.38431	-0.45672	-0.42183	-0.37949	-0.49636	-0.34954	-0.41795	-0.00773	-0.27503	-0.49451	-0.31552	-0.00769	-0.31552	-0.07469	-0.22317	-0.32073	-0.22418	-0.42033
g__Stenotrophomonas	0.34281	0.71958	0.61002	0.40388	0.2588	0.2588	0.20035	0.2502	0.44037	0.49179	0.31959	0.61421	0.58381	0.58628	0.48628	0.51868	0.47413	0.55497	0.42787	1	-0.16805	-0.22532	-0.53715	-0.0418	-0.25939	0.2658	-0.08607	-0.19839	-0.06437	-0.41034	-0.29447	-0.46184	-0.40769	-0.2129	-0.24079	-0.15116	-0.26532	-0.10904	-0.06085	-0.21533	-0.08138	-0.1431	-0.13478	-0.03993	-0.22514	-0.25289	-0.34281	-0.4382	-0.45462
g__Wolbachia	0.107	0.1819	-0.21391	-0.17795	-0.21602	-0.21602	-0.05322	0.13859	-0.62203	-0.69614	-0.64868	-0.44132	-0.55168	-0.42408	-0.65083	-0.65169	-0.74543	-0.80658	-0.31552	-0.16805	1	0.6946	-0.26919	-0.05982	0.46925	0.35182	-0.49588	-0.73788	-0.04606	-0.15642	0.14246	0.16917	0.30266	0.0713	-0.07476	0.02294	-0.13155	-0.31206	-0.06693	-0.05838	-0.0049	0.08929	0.10402	0.25357	-0.50936	-0.46715	-0.1679	-0.25037	-0.21148
g__Lactobacillus	0.26181	0.01697	0.01178	0.13205	0.14023	0.14023	-0.14995	0.12674	-0.46937	-0.68884	-0.7605	-0.32323	-0.39573	-0.20765	-0.32092	-0.23753	-0.4433	-0.61136	-0.28548	-0.22532	0.6946	1	-0.19541	0.02294	0.44169	0.16851	-0.12371	-0.23338	-0.05531	-0.209	0.02902	0.17834	0.25114	0.01178	0.05761	0.11989	-0.12742	-0.18907	0.09644	-0.01695	0.09496	-0.03246	0.28656	0.42844	-0.58606	-0.28104	-0.08827	-0.24138	-0.32991
g__Luteibacter	-0.11081	-0.48041	-0.21817	-0.37921	-0.26333	-0.26333	-0.23817	-0.30796	-0.12626	0.15729	0.31519	-0.03443	-0.03736	-0.10995	-0.09436	-0.12872	0.1014	0.05693	-0.02404	-0.53715	-0.26919	-0.19541	1	-0.06646	-0.1377	-0.48682	0.2704	0.30973	0.46785	0.34779	0.27168	0.24218	0.22613	0.07528	0.05856	-0.2043	-0.05005	-0.10787	0.03096	0.17681	0.05572	0.07619	0.10941	-0.26411	0.41094	0.41015	0.39797	0.53087	0.55098
g__unclassified_o__Enterobacterales	0.53507	0.18277	0.47161	0.20936	-0.19384	-0.19384	0.16492	-0.09068	0.23718	-0.21199	-0.12478	-0.31287	-0.18563	-0.0154	-0.06252	0.05508	0.12893	-0.11808	0.04866	-0.0418	-0.05982	0.02294	-0.06646	1	0.44542	0.54748	0.29687	0.15653	0.20319	0.04678	0.2057	0.27626	0.29617	0.59884	0.22289	0.42114	0.32979	0.30966	0.36317	0.73509	0.42982	0.4636	0.53085	0.46173	0.12049	0.41327	0.35068	0.22668	0.27107
g__Enterococcus	0.32786	0.30145	0.09801	0.30047	-0.19308	-0.19308	0.29082	0.42724	-0.19645	-0.66825	-0.57835	-0.39903	-0.49309	-0.18321	-0.33934	-0.33801	-0.27882	-0.58893	-0.28202	-0.25939	0.46925	0.44169	-0.1377	0.44542	1	0.48834	0.09294	-0.0322	0.25386	0.35922	0.04525	0.5592	0.45111	0.62017	0.63725	0.54852	0.43681	0.13898	0.39836	0.4067	0.36261	0.40035	0.37455	0.64242	-0.2511	-0.06689	0.28065	0.00706	0.08074
g__Truepera	0.19065	0.39133	0.25024	0.25645	-0.12325	-0.12325	0.5073	0.34824	0.10378	-0.22085	-0.23316	-0.35696	-0.31474	-0.20278	-0.27651	-0.12652	-0.25024	-0.25061	-0.18001	0.2658	0.35182	0.16851	-0.48682	0.54748	0.48834	1	0.07335	-0.17742	-0.03066	-0.02231	0.16349	0.27024	0.25838	0.49617	0.27694	0.55845	0.41938	0.27694	0.33469	0.46199	0.49117	0.40412	0.22069	0.52298	-0.01304	0.09197	0.14025	-0.02252	0.03547
g__Sphingomonas	-0.00896	-0.15328	0.41765	0.48001	-0.02801	-0.02801	0.10239	-0.0959	0.59838	0.01919	0.29286	-0.02197	-0.05364	0.011	0.13509	0.40967	0.25588	0.29455	-0.14317	-0.08607	-0.49588	-0.12371	0.2704	0.29687	0.09294	0.07335	1	0.84071	0.51946	0.61341	0.13076	0.24256	0.1851	0.27353	0.58997	0.53238	0.54978	0.65192	0.66372	0.50331	0.65928	0.46995	0.41298	0.47319	0.48149	0.75829	0.70658	0.59564	0.5425
g__Methylobacterium-Methylorubrum	-0.13484	-0.29564	0.15634	0.4324	0.19662	0.19662	0.08719	-0.01104	0.48928	0.2191	0.30701	0.07457	0.12912	0.1024	0.32612	0.48502	0.41003	0.40768	-0.05641	-0.19839	-0.73788	-0.23338	0.30973	0.15653	-0.0322	-0.17742	0.84071	1	0.23056	0.48302	-0.06707	0.22172	0.03892	0.23304	0.56805	0.41612	0.51517	0.62722	0.46211	0.29668	0.31798	0.19179	0.1716	0.17878	0.49332	0.6198	0.50042	0.50502	0.36981
g__Burkholderia-Caballeronia-Paraburkholderia	0.16528	0.09874	0.43288	0.17895	-0.31269	-0.31269	0.02353	-0.02394	0.27826	-0.18428	0.16581	0.00515	-0.15971	0.00159	-0.03029	0.06878	0.20002	0.07624	-0.22317	-0.06437	-0.04606	-0.05531	0.46785	0.20319	0.25386	-0.03066	0.51946	0.23056	1	0.38593	0.273	0.19634	0.37576	0.31944	0.32936	0.14944	0.20728	0.15271	0.40452	0.41229	0.57445	0.62176	0.51501	0.3849	0.22256	0.38485	0.50644	0.44254	0.55986
g__Craurococcus-Caldovatus	-0.218	-0.25234	-0.07942	0.12342	-0.19308	-0.19308	0.2109	0.09484	0.25996	-0.15773	0.23506	-0.09515	-0.21367	-0.07671	-0.11732	-0.06194	-0.06759	-0.04654	-0.28202	-0.41034	-0.15642	-0.209	0.34779	0.04678	0.35922	-0.02231	0.61341	0.48302	0.38593	1	0.11696	0.35633	0.1801	0.31769	0.69826	0.42634	0.51442	0.35761	0.38559	0.3027	0.40347	0.29235	-0.02712	0.18621	0.35325	0.41509	0.62911	0.41278	0.57562
g__Streptococcus	-0.02792	-0.11095	0.06835	-0.22979	-0.33958	-0.33958	-0.08492	-0.27482	-0.2286	-0.30575	-0.15912	-0.47383	-0.56911	-0.35792	-0.36903	-0.50888	-0.29422	-0.24257	-0.49599	-0.29447	0.14246	0.02902	0.27168	0.2057	0.04525	0.16349	0.13076	-0.06707	0.273	0.11696	1	0.61428	0.78885	0.35217	0.07452	0.31856	0.18015	0.25187	0.06587	0.60895	0.54491	0.18831	0.3398	0.22269	0.2485	0.56411	0.6151	0.45606	0.67719
g__Erwinia	0.10292	0.04308	-0.10746	0.06341	-0.26312	-0.26312	0.04034	0.06893	-0.44003	-0.47458	-0.43016	-0.56802	-0.67194	-0.43454	-0.53457	-0.62701	-0.36537	-0.54271	-0.38431	-0.46184	0.16917	0.17834	0.24218	0.27626	0.5592	0.27024	0.24256	0.22172	0.19634	0.35633	0.61428	1	0.89443	0.72152	0.56969	0.59611	0.47062	0.44035	0.32942	0.66675	0.39592	0.3045	0.43111	0.3654	0.20724	0.44254	0.73917	0.54167	0.53792
g__Cutibacterium	0.17134	0.08826	0.05971	-0.05414	-0.31269	-0.31269	-0.17257	-0.14681	-0.42187	-0.60079	-0.47951	-0.67923	-0.79855	-0.54211	-0.61545	-0.6722	-0.4508	-0.56208	-0.45672	-0.40769	0.30266	0.25114	0.22613	0.29617	0.45111	0.25838	0.1851	0.03892	0.37576	0.1801	0.78885	0.89443	1	0.6538	0.38027	0.54793	0.38585	0.38925	0.37294	0.73495	0.52783	0.44741	0.60783	0.45728	0.23459	0.42727	0.69447	0.60148	0.63042
g__Enterobacter	0.3645	0.27708	0.15882	0.30519	0.02801	0.02801	0.20286	0.32229	-0.01621	-0.27159	-0.13834	-0.42077	-0.44342	-0.23719	-0.35971	-0.28954	-0.12353	-0.3137	-0.42183	-0.2129	0.0713	0.01178	0.07528	0.59884	0.62017	0.49617	0.27353	0.23304	0.31944	0.31769	0.35217	0.72152	0.6538	1	0.63127	0.70488	0.52779	0.55162	0.36742	0.77851	0.44446	0.55421	0.32449	0.35003	0.2889	0.32242	0.5572	0.46055	0.50623
g__Deinococcus	-0.01948	0.15373	0.12094	0.5483	-0.02809	-0.02809	0.3294	0.39892	0.18625	-0.24722	-0.03395	-0.21863	-0.26899	-0.08507	-0.06459	0.00309	-0.06195	-0.09749	-0.37949	-0.24079	-0.07476	0.05761	0.05856	0.22289	0.63725	0.27694	0.58997	0.56805	0.32936	0.69826	0.07452	0.56969	0.38027	0.63127	1	0.76811	0.81451	0.61538	0.63002	0.3941	0.44131	0.31856	0.13905	0.47134	0.1902	0.27247	0.50791	0.36337	0.34707
g__Kocuria	0.10045	0.19598	0.24834	0.45319	0.08496	0.08496	0.12015	0.17487	0.2392	-0.37912	-0.21281	-0.56561	-0.56411	-0.39869	-0.32007	-0.11213	-0.30931	-0.22041	-0.49636	-0.15116	0.02294	0.11989	-0.2043	0.42114	0.54852	0.55845	0.53238	0.41612	0.14944	0.42634	0.31856	0.59611	0.54793	0.70488	0.76811	1	0.8236	0.8039	0.7206	0.68977	0.68989	0.55224	0.37585	0.69316	0.38952	0.39547	0.53777	0.49987	0.4737
g__Skermanella	-0.26647	0.01259	0.04555	0.33944	-0.23931	-0.23931	0.26724	0.08984	0.26291	-0.22782	-0.02122	-0.50449	-0.42208	-0.40185	-0.18121	-0.04935	-0.21991	-0.07944	-0.34954	-0.26532	-0.13155	-0.12742	-0.05005	0.32979	0.43681	0.41938	0.54978	0.51517	0.20728	0.51442	0.18015	0.47062	0.38585	0.52779	0.81451	0.8236	1	0.76882	0.7319	0.46373	0.53092	0.47428	0.25995	0.54698	0.46762	0.40339	0.43322	0.53457	0.46164
g__Paracoccus	-0.12136	0.04139	0.16224	0.54384	0.02809	0.02809	0.08913	0.0205	0.37398	-0.06958	0.11365	-0.3593	-0.32638	-0.35763	-0.18275	0.06796	-0.10915	0.02954	-0.41795	-0.10904	-0.31206	-0.18907	-0.10787	0.30966	0.13898	0.27694	0.65192	0.62722	0.15271	0.35761	0.25187	0.44035	0.38925	0.55162	0.61538	0.8039	0.76882	1	0.56464	0.55793	0.50372	0.52009	0.32544	0.45833	0.54532	0.61681	0.58282	0.65591	0.50772
g__Massilia	0.18511	0.21233	0.4489	0.30746	-0.14107	-0.14107	-0.18295	-0.22015	0.31775	-0.3197	-0.10378	-0.45284	-0.40889	-0.33549	-0.22788	0.06361	-0.19112	-0.07419	-0.00773	-0.06085	-0.06693	0.09644	0.03096	0.36317	0.39836	0.33469	0.66372	0.46211	0.40452	0.38559	0.06587	0.32942	0.37294	0.36742	0.63002	0.7206	0.7319	0.56464	1	0.54264	0.60448	0.60405	0.60625	0.702	0.45597	0.33535	0.43342	0.59852	0.40571
g__Staphylococcus	0.40812	0.09587	0.39294	0.09859	-0.14013	-0.14013	-0.06573	-0.18722	0.13717	-0.34047	-0.14654	-0.55383	-0.56542	-0.33876	-0.38749	-0.24197	-0.12656	-0.23508	-0.27503	-0.21533	-0.05838	-0.01695	0.17681	0.73509	0.4067	0.46199	0.50331	0.29668	0.41229	0.3027	0.60895	0.66675	0.73495	0.77851	0.3941	0.68977	0.46373	0.55793	0.54264	1	0.73612	0.68111	0.65978	0.53678	0.50186	0.66922	0.76989	0.67289	0.74554
g__Brevundimonas	0.06471	-0.01262	0.4489	0.22985	-0.14107	-0.14107	0.1703	-0.00871	0.40535	-0.36134	-0.09785	-0.41113	-0.50256	-0.28089	-0.18594	0.01707	-0.09185	-0.04377	-0.49451	-0.08138	-0.0049	0.09496	0.05572	0.42982	0.36261	0.49117	0.65928	0.31798	0.57445	0.40347	0.54491	0.39592	0.52783	0.44446	0.44131	0.68989	0.53092	0.50372	0.60448	0.73612	1	0.69547	0.57653	0.76404	0.38582	0.63009	0.6539	0.48253	0.66527
g__Friedmanniella	0.14486	0.07308	0.26252	0.15836	-0.21602	-0.21602	-0.03193	-0.08142	0.28584	-0.38711	-0.09406	-0.50277	-0.55168	-0.52101	-0.47774	-0.13577	-0.22363	-0.26129	-0.31552	-0.1431	0.08929	-0.03246	0.07619	0.4636	0.40035	0.40412	0.46995	0.19179	0.62176	0.29235	0.18831	0.3045	0.44741	0.55421	0.31856	0.55224	0.47428	0.52009	0.60405	0.68111	0.69547	1	0.68262	0.64286	0.50936	0.42438	0.51195	0.63268	0.61112
g__Bacillus	0.39704	0.14191	0.45428	0.14116	-0.36515	-0.36515	-0.2984	-0.39419	-0.01922	-0.5433	-0.44723	-0.49319	-0.53798	-0.39229	-0.37023	-0.17918	-0.14749	-0.33973	-0.00769	-0.13478	0.10402	0.28656	0.10941	0.53085	0.37455	0.22069	0.41298	0.1716	0.51501	-0.02712	0.3398	0.43111	0.60783	0.32449	0.13905	0.37585	0.25995	0.32544	0.60625	0.65978	0.57653	0.68262	1	0.75089	0.18722	0.47009	0.52738	0.53273	0.39102
g__Exiguobacterium	0.214	0.229	0.45374	0.44732	-0.21602	-0.21602	0.09367	0.04331	0.19489	-0.63596	-0.49786	-0.48228	-0.55168	-0.3358	-0.2631	-0.03734	-0.24308	-0.32296	-0.31552	-0.03993	0.25357	0.42844	-0.26411	0.46173	0.64242	0.52298	0.47319	0.17878	0.3849	0.18621	0.22269	0.3654	0.45728	0.35003	0.47134	0.69316	0.54698	0.45833	0.702	0.53678	0.76404	0.64286	0.75089	1	0.00653	0.31582	0.40824	0.26052	0.23646
g__unclassified_f__Chitinophagaceae	-0.22273	-0.28582	-0.02963	-0.22313	-0.02821	-0.02821	-0.24816	-0.40546	0.36229	0.23048	0.42106	-0.35325	-0.24858	-0.42727	-0.21443	-0.00931	-0.05333	0.21959	-0.07469	-0.22514	-0.50936	-0.58606	0.41094	0.12049	-0.2511	-0.01304	0.48149	0.49332	0.22256	0.35325	0.2485	0.20724	0.23459	0.2889	0.1902	0.38952	0.46762	0.54532	0.45597	0.50186	0.38582	0.50936	0.18722	0.00653	1	0.56693	0.45148	0.82432	0.76423
g__norank_f__Acetobacteraceae	-0.11221	-0.33211	0.18808	0.14587	-0.31269	-0.31269	0.09805	-0.3016	0.32314	0.04195	0.242	-0.2144	-0.22142	-0.19611	-0.07175	0.0594	0.13733	0.14202	-0.22317	-0.25289	-0.46715	-0.28104	0.41015	0.41327	-0.06689	0.09197	0.75829	0.6198	0.38485	0.41509	0.56411	0.44254	0.42727	0.32242	0.27247	0.39547	0.40339	0.61681	0.33535	0.66922	0.63009	0.42438	0.47009	0.31582	0.56693	1	0.84306	0.70744	0.74392
g__1174-901-12	0.06753	-0.1295	0.1703	0.17081	-0.31293	-0.31293	0.0314	-0.1581	0.07111	-0.27138	0.00149	-0.32528	-0.4686	-0.27046	-0.33748	-0.25501	-0.08664	-0.18626	-0.32073	-0.34281	-0.1679	-0.08827	0.39797	0.35068	0.28065	0.14025	0.70658	0.50042	0.50644	0.62911	0.6151	0.73917	0.69447	0.5572	0.50791	0.53777	0.43322	0.58282	0.43342	0.76989	0.6539	0.51195	0.52738	0.40824	0.45148	0.84306	1	0.73449	0.79898
g__norank_f__Caulobacteraceae	-0.08265	-0.22924	0.01228	-0.06805	-0.26312	-0.26312	-0.35092	-0.46445	0.08	-0.13251	0.13519	-0.54508	-0.52262	-0.59852	-0.48209	-0.26045	-0.25791	-0.13222	-0.22418	-0.4382	-0.25037	-0.24138	0.53087	0.22668	0.00706	-0.02252	0.59564	0.50502	0.44254	0.41278	0.45606	0.54167	0.60148	0.46055	0.36337	0.49987	0.53457	0.65591	0.59852	0.67289	0.48253	0.63268	0.53273	0.26052	0.82432	0.70744	0.73449	1	0.84869
g__Bryobacter	-0.11206	-0.29305	0.04533	-0.1903	-0.28778	-0.28778	-0.13897	-0.33198	0.17114	-0.16456	0.1913	-0.47317	-0.52914	-0.44953	-0.3777	-0.29119	-0.16622	-0.07415	-0.42033	-0.45462	-0.21148	-0.32991	0.55098	0.27107	0.08074	0.03547	0.5425	0.36981	0.55986	0.57562	0.67719	0.53792	0.63042	0.50623	0.34707	0.4737	0.46164	0.50772	0.40571	0.74554	0.66527	0.61112	0.39102	0.23646	0.76423	0.74392	0.79898	0.84869	1
g__Escherichia-Shigella	-0.02917	-0.17568	0.08462	-0.01979	-0.28778	-0.28778	-0.18959	-0.30209	0.04922	-0.31093	0.01059	-0.50616	-0.61733	-0.47939	-0.45518	-0.36874	-0.2312	-0.20884	-0.42033	-0.44996	-0.1482	-0.18009	0.46099	0.24928	0.19969	0.03103	0.59841	0.43043	0.54452	0.58083	0.68178	0.70987	0.76693	0.56516	0.46226	0.57303	0.5036	0.61685	0.48944	0.77729	0.65462	0.61279	0.52591	0.36468	0.65842	0.75773	0.9095	0.88024	0.94022
The red font indicates the unique bacterial genera in the top 50 relative abundance of the larval gut.
[truncated: 2 more columns]

## Sheet: L-pvalue
The R value and P value of the correlation coefficient between species
Species	g__Enhydrobacter	g__Corynebacterium	g__Acinetobacter	g__unclassified_f__Comamonadaceae	g__Dechloromonas	g__Zoogloea	g__Belnapia	g__Arthrobacter	g__Sphingobium	g__Ralstonia	g__Bradyrhizobium	g__Curvibacter	g__Herminiimonas	g__Bosea	g__unclassified_f__Oxalobacteraceae	g__unclassified_k__norank_d__Bacteria	g__Pseudomonas	g__Rhodococcus	g__Clostridium_sensu_stricto_12	g__Stenotrophomonas	g__Wolbachia	g__Lactobacillus	g__Luteibacter	g__unclassified_o__Enterobacterales	g__Enterococcus	g__Truepera	g__Sphingomonas	g__Methylobacterium-Methylorubrum	g__Burkholderia-Caballeronia-Paraburkholderia	g__Craurococcus-Caldovatus	g__Streptococcus	g__Erwinia	g__Cutibacterium	g__Enterobacter	g__Deinococcus	g__Kocuria	g__Skermanella	g__Paracoccus	g__Massilia	g__Staphylococcus	g__Brevundimonas	g__Friedmanniella	g__Bacillus	g__Exiguobacterium	g__unclassified_f__Chitinophagaceae	g__norank_f__Acetobacteraceae	g__1174-901-12	g__norank_f__Caulobacteraceae	g__Bryobacter
g__Enhydrobacter	0	0.00929194	0.00346513	0.35225	0.338492	0.338492	0.294178	0.974246	0.897077	0.610435	0.474254	0.737563	0.830701	0.216214	0.93922	0.760149	0.433612	0.780949	0.235901	0.19366	0.693278	0.32733	0.682877	0.0327037	0.215095	0.479404	0.973719	0.618554	0.540729	0.417313	0.918234	0.704463	0.52576	0.16513	0.942924	0.711263	0.318466	0.654358	0.4925	0.11658	0.811802	0.592462	0.12783	0.426128	0.407021	0.679073	0.803764	0.760898	0.67948
g__Corynebacterium	0.00929194	0	0.0115519	0.0565798	0.75653	0.75653	0.814139	0.232049	0.729708	0.900452	0.849415	0.40708	0.587099	0.228804	0.763114	0.811474	0.624334	0.815361	0.353317	0.0016752	0.500163	0.95025	0.0596278	0.498078	0.256521	0.133908	0.570884	0.266261	0.716008	0.345747	0.682492	0.874132	0.745141	0.29883	0.569733	0.466953	0.963078	0.879035	0.429833	0.723947	0.963	0.787943	0.600106	0.393599	0.283206	0.208848	0.632641	0.393074	0.270667
g__Acinetobacter	0.00346513	0.0115519	0	0.0505349	0.60499	0.60499	0.814543	0.812533	0.021049	0.870649	0.648299	0.350204	0.440842	0.0796779	0.153739	0.0491079	0.0717684	0.124144	0.385896	0.012098	0.426326	0.965457	0.416947	0.0651568	0.718018	0.34991	0.107474	0.563117	0.0939718	0.769997	0.801403	0.692011	0.826141	0.556861	0.655468	0.3537	0.866962	0.548288	0.0811278	0.132175	0.0811278	0.325961	0.0771137	0.0775077	0.913258	0.485452	0.528325	0.963995	0.867598
g__unclassified_f__Comamonadaceae	0.35225	0.0565798	0.0505349	0	0.342627	0.342627	0.136153	0.0313949	0.0770625	0.809757	0.747353	0.241517	0.360476	0.193941	0.22144	0.046397	0.204929	0.377534	0.538628	0.120802	0.509671	0.625906	0.147455	0.436461	0.258152	0.337684	0.0598721	0.0943841	0.507247	0.648826	0.391916	0.815531	0.842164	0.250376	0.0278738	0.0779173	0.198362	0.0294359	0.246692	0.716402	0.39179	0.558033	0.602044	0.0823354	0.406151	0.589858	0.527063	0.802273	0.480231
g__Dechloromonas	0.338492	0.75653	0.60499	0.342627	0	0	0.586514	0.212919	0.34522	0.344482	0.756879	0.276566	0.248328	0.213327	0.213327	0.088146	0.346322	0.244994	0.719781	0.33312	0.421651	0.604453	0.324423	0.47194	0.473699	0.649297	0.917999	0.465483	0.238327	0.473699	0.198168	0.324825	0.238327	0.917999	0.917757	0.754406	0.372032	0.917757	0.602282	0.604722	0.602282	0.421651	0.164318	0.421651	0.917391	0.238327	0.237952	0.324825	0.279783
g__Zoogloea	0.338492	0.75653	0.60499	0.342627	0	0	0.586514	0.212919	0.34522	0.344482	0.756879	0.276566	0.248328	0.213327	0.213327	0.088146	0.346322	0.244994	0.719781	0.33312	0.421651	0.604453	0.324423	0.47194	0.473699	0.649297	0.917999	0.465483	0.238327	0.473699	0.198168	0.324825	0.238327	0.917999	0.917757	0.754406	0.372032	0.917757	0.602282	0.604722	0.602282	0.421651	0.164318	0.421651	0.917391	0.238327	0.237952	0.324825	0.279783
g__Belnapia	0.294178	0.814139	0.814543	0.136153	0.586514	0.586514	0	0.00106301	0.378428	0.442857	0.53587	0.282235	0.32939	0.238416	0.225581	0.39869	0.256636	0.500228	0.424017	0.456881	0.844798	0.579383	0.374386	0.541616	0.274507	0.0448821	0.705917	0.748135	0.931066	0.433016	0.754519	0.882095	0.522755	0.451157	0.212814	0.657608	0.317023	0.742713	0.497636	0.80888	0.52831	0.906541	0.261609	0.730053	0.354074	0.717905	0.908097	0.182639	0.60776
g__Arthrobacter	0.974246	0.232049	0.812533	0.0313949	0.212919	0.212919	0.00106301	0	0.785192	0.681689	0.988466	0.20066	0.38474	0.199873	0.387805	0.517986	0.454864	0.866657	0.184093	0.349986	0.608735	0.63997	0.245884	0.738396	0.0988266	0.186239	0.723865	0.967639	0.929884	0.726804	0.302952	0.799766	0.587432	0.223458	0.125864	0.517132	0.740734	0.939938	0.41262	0.487486	0.974458	0.764353	0.130833	0.873464	0.119216	0.25628	0.558681	0.0699206	0.209044
g__Sphingobium	0.897077	0.729708	0.021049	0.0770625	0.34522	0.34522	0.378428	0.785192	0	0.0788539	0.00842407	0.144376	0.0903473	0.132339	0.0225284	0.000148594	0.0194666	0.000919226	0.832054	0.0877998	0.0100872	0.0666167	0.641248	0.376447	0.465865	0.702111	0.0143365	0.0544176	0.296701	0.330873	0.394443	0.0880769	0.103599	0.952481	0.48978	0.372255	0.32523	0.153582	0.230418	0.612456	0.119322	0.283176	0.943687	0.469489	0.167894	0.222167	0.793543	0.768351	0.526265
g__Ralstonia	0.610435	0.900452	0.870649	0.809757	0.344482	0.344482	0.442857	0.681689	0.0788539	0	4.04533e-05	0.0027822	9.37307e-05	0.0285668	0.00985246	0.0146893	0.00615851	6.54438e-05	0.121826	0.0530059	0.0027406	0.0031663	0.560722	0.430591	0.00466072	0.411089	0.943769	0.414915	0.494468	0.559603	0.249471	0.0632521	0.0138492	0.308905	0.355942	0.14757	0.396102	0.797915	0.2274	0.196914	0.169095	0.138527	0.0296287	0.00809436	0.390449	0.877408	0.309284	0.624688	0.542501
g__Bradyrhizobium	0.474254	0.849415	0.648299	0.747353	0.756879	0.756879	0.53587	0.988466	0.00842407	4.04533e-05	0	0.0193673	0.00666633	0.107745	0.0626569	0.0277425	0.0324637	0.000346055	0.482519	0.227573	0.00656049	0.000625878	0.234397	0.645203	0.0189326	0.384827	0.270991	0.247421	0.539401	0.380847	0.556128	0.0962914	0.0601789	0.6094	0.900671	0.428761	0.937822	0.675144	0.702096	0.588131	0.718453	0.728978	0.0824025	0.0497055	0.104336	0.366531	0.995616	0.617632	0.477877
g__Curvibacter	0.737563	0.40708	0.350204	0.241517	0.276566	0.276566	0.282235	0.20066	0.144376	0.0027822	0.0193673	0	2.08557e-07	2.21035e-06	0.000219195	0.00417628	0.000251275	0.00168781	0.107935	0.0113633	0.0870412	0.222023	0.899281	0.238052	0.125753	0.17471	0.935639	0.783721	0.98491	0.725958	0.0637273	0.0217101	0.00380613	0.104605	0.415932	0.022401	0.0462771	0.171692	0.0781768	0.0260254	0.113648	0.0471524	0.0522315	0.0585007	0.179557	0.425225	0.218934	0.0289934	0.0641472
g__Herminiimonas	0.830701	0.587099	0.440842	0.360476	0.248328	0.248328	0.32939	0.38474	0.0903473	9.37307e-05	0.00666633	2.08557e-07	0	1.98905e-05	2.82023e-05	0.000515703	0.000134389	0.000207533	0.0328711	0.0175805	0.026732	0.129204	0.890743	0.491254	0.0522861	0.235097	0.843596	0.633666	0.554633	0.426843	0.0214023	0.00435809	0.000208012	0.0853691	0.313736	0.0228378	0.103417	0.2173	0.11582	0.0224541	0.0472578	0.026732	0.0315882	0.026732	0.353229	0.409869	0.0671303	0.037804	0.0350629
g__Bosea	0.216214	0.228804	0.0796779	0.193941	0.213327	0.213327	0.238416	0.199873	0.132339	0.0285668	0.107745	2.21035e-06	1.98905e-05	7.13541e-109	1.08897e-05	0.00379365	3.29643e-05	0.00367011	0.0975251	0.0169942	0.101616	0.440292	0.685206	0.954852	0.497035	0.451338	0.967762	0.705889	0.995324	0.777658	0.173465	0.0925803	0.030061	0.376413	0.754083	0.126101	0.122859	0.173844	0.203979	0.199327	0.291961	0.0385039	0.132874	0.203526	0.0987972	0.46665	0.310998	0.0143082	0.0806505
g__unclassified_f__Oxalobacteraceae	0.93922	0.763114	0.153739	0.22144	0.213327	0.213327	0.225581	0.387805	0.0225284	0.00985246	0.0626569	0.000219195	2.82023e-05	1.08897e-05	7.13541e-109	3.69762e-05	2.78213e-06	2.19164e-05	0.188175	0.0561441	0.00632541	0.225543	0.728133	0.818092	0.198511	0.299866	0.617905	0.217687	0.911322	0.665213	0.15954	0.032898	0.0111536	0.171164	0.812143	0.226844	0.501819	0.498121	0.39598	0.138105	0.490518	0.0612686	0.158084	0.324852	0.425176	0.791737	0.20114	0.058614	0.149209
g__unclassified_k__norank_d__Bacteria	0.760149	0.811474	0.0491079	0.046397	0.088146	0.088146	0.39869	0.517986	0.000148594	0.0146893	0.0277425	0.00417628	0.000515703	0.00379365	3.69762e-05	0	0.000283904	4.26995e-05	0.286772	0.0395384	0.0062339	0.375722	0.634713	0.839461	0.20038	0.640571	0.115064	0.0568778	0.800179	0.819741	0.0441081	0.00933428	0.0043372	0.276717	0.99094	0.679278	0.855973	0.802514	0.814946	0.366576	0.949978	0.616122	0.506699	0.890811	0.972704	0.827014	0.340506	0.329931	0.273861
g__Pseudomonas	0.433612	0.624334	0.0717684	0.204929	0.346322	0.346322	0.256636	0.454864	0.0194666	0.00615851	0.0324637	0.000251275	0.000134389	3.29643e-05	2.78213e-06	0.000283904	0	8.45116e-05	0.123336	0.0635375	0.000918174	0.0854666	0.708649	0.634164	0.295682	0.34991	0.33879	0.11471	0.457637	0.803574	0.268671	0.164045	0.0796964	0.648542	0.819719	0.243713	0.413136	0.687411	0.478305	0.640447	0.735115	0.405081	0.585676	0.364329	0.844476	0.612036	0.749683	0.334849	0.538378
g__Rhodococcus	0.780949	0.815361	0.124144	0.377534	0.244994	0.244994	0.500228	0.866657	0.000919226	6.54438e-05	0.000346055	0.00168781	0.000207533	0.00367011	2.19164e-05	4.26995e-05	8.45116e-05	0	0.219119	0.0256539	0.000160085	0.0118604	0.834122	0.663186	0.0163818	0.349177	0.268108	0.11701	0.778994	0.864109	0.365362	0.029842	0.023441	0.236744	0.71946	0.412049	0.769938	0.913515	0.784818	0.380807	0.872132	0.328327	0.197952	0.22244	0.413843	0.599823	0.489771	0.625462	0.784905
g__Clostridium_sensu_stricto_12	0.235901	0.353317	0.385896	0.538628	0.719781	0.719781	0.424017	0.184093	0.832054	0.121826	0.482519	0.107935	0.0328711	0.0975251	0.188175	0.286772	0.123336	0.219119	0	0.0982699	0.233877	0.283819	0.929586	0.857969	0.289947	0.504689	0.596839	0.835618	0.406074	0.289947	0.0507071	0.14165	0.0753406	0.103639	0.14714	0.0505065	0.184487	0.107194	0.977343	0.302568	0.0515108	0.233877	0.977444	0.233877	0.783383	0.406074	0.225836	0.403898	0.105007
g__Stenotrophomonas	0.19366	0.0016752	0.012098	0.120802	0.33312	0.33312	0.456881	0.349986	0.0877998	0.0530059	0.227573	0.0113633	0.0175805	0.0169942	0.0561441	0.0395384	0.0635375	0.0256539	0.0982699	0	0.533853	0.401456	0.0319051	0.877831	0.331972	0.31973	0.751294	0.461393	0.812776	0.114407	0.268247	0.0717132	0.117001	0.428549	0.368992	0.576277	0.320649	0.687702	0.822872	0.423186	0.764464	0.597025	0.618708	0.883263	0.401843	0.344663	0.19366	0.0895586	0.0768672
g__Wolbachia	0.693278	0.500163	0.426326	0.509671	0.421651	0.421651	0.844798	0.608735	0.0100872	0.0027406	0.00656049	0.0870412	0.026732	0.101616	0.00632541	0.0062339	0.000918174	0.000160085	0.233877	0.533853	7.13541e-109	0.00282641	0.313365	0.82582	0.0666987	0.181439	0.0507686	0.00110201	0.865505	0.562932	0.598675	0.531108	0.254534	0.793007	0.783177	0.932792	0.627221	0.239336	0.805453	0.829951	0.985638	0.742284	0.701447	0.343321	0.0438761	0.0680959	0.53422	0.349663	0.43172
g__Lactobacillus	0.32733	0.95025	0.965457	0.625906	0.604453	0.604453	0.579383	0.63997	0.0666167	0.0031663	0.000625878	0.222023	0.129204	0.440292	0.225543	0.375722	0.0854666	0.0118604	0.283819	0.401456	0.00282641	0	0.468287	0.93281	0.0867398	0.532716	0.648055	0.38435	0.838781	0.43726	0.915041	0.508723	0.348118	0.965457	0.832176	0.65831	0.638161	0.483118	0.722364	0.950323	0.726482	0.905013	0.281916	0.0977736	0.0170438	0.291691	0.745136	0.3678	0.212065
g__Luteibacter	0.682877	0.0596278	0.416947	0.147455	0.324423	0.324423	0.374386	0.245884	0.641248	0.560722	0.234397	0.899281	0.890743	0.685206	0.728133	0.634713	0.708649	0.834122	0.929586	0.0319051	0.313365	0.468287	0	0.806801	0.611054	0.055831	0.311102	0.24305	0.0676266	0.186842	0.308737	0.366153	0.399718	0.781705	0.829451	0.447868	0.853946	0.690907	0.909391	0.512416	0.837601	0.779147	0.686699	0.322934	0.113825	0.114597	0.126851	0.0343597	0.0269634
g__unclassified_o__Enterobacterales	0.0327037	0.498078	0.0651568	0.436461	0.47194	0.47194	0.541616	0.738396	0.376447	0.430591	0.645203	0.238052	0.491254	0.954852	0.818092	0.839461	0.634164	0.663186	0.857969	0.877831	0.82582	0.93281	0.806801	0	0.0838031	0.028155	0.264173	0.562638	0.450397	0.863399	0.444698	0.300321	0.265357	0.0142427	0.406682	0.104262	0.212245	0.243154	0.166788	0.00117715	0.0965815	0.0704973	0.03437	0.0717893	0.656696	0.111597	0.18296	0.398542	0.309871
g__Enterococcus	0.215095	0.256521	0.718018	0.258152	0.473699	0.473699	0.274507	0.0988266	0.465865	0.00466072	0.0189326	0.125753	0.0522861	0.497035	0.198511	0.20038	0.295682	0.0163818	0.289947	0.331972	0.0666987	0.0867398	0.611054	0.0838031	0	0.0549572	0.73209	0.905761	0.342763	0.171792	0.867845	0.0243214	0.0794632	0.0103806	0.00792695	0.0277981	0.0907014	0.607735	0.126449	0.117977	0.167494	0.124389	0.152905	0.00728312	0.3482	0.805569	0.292386	0.979309	0.766268
g__Truepera	0.479404	0.133908	0.34991	0.337684	0.649297	0.649297	0.0448821	0.186239	0.702111	0.411089	0.384827	0.17471	0.235097	0.451338	0.299866	0.640571	0.34991	0.349177	0.504689	0.31973	0.181439	0.532716	0.055831	0.028155	0.0549572	0	0.787198	0.510956	0.910267	0.934639	0.545185	0.311413	0.333922	0.0506105	0.29908	0.0245521	0.105876	0.29908	0.205125	0.0716098	0.0533568	0.120555	0.411445	0.0376489	0.961772	0.7348	0.60442	0.934025	0.896248
g__Sphingomonas	0.973719	0.570884	0.107474	0.0598721	0.917999	0.917999	0.705917	0.723865	0.0143365	0.943769	0.270991	0.935639	0.843596	0.967762	0.617905	0.115064	0.33879	0.268108	0.596839	0.751294	0.0507686	0.648055	0.311102	0.264173	0.73209	0.787198	0	4.52883e-05	0.0391895	0.0115021	0.6293	0.365391	0.49253	0.305323	0.0161448	0.0337598	0.0273677	0.00620951	0.00505526	0.0468747	0.00546783	0.0662388	0.111868	0.0641371	0.0589744	0.000663138	0.00221326	0.0149073	0.0299191
g__Methylobacterium-Methylorubrum	0.618554	0.266261	0.563117	0.0943841	0.465483	0.465483	0.748135	0.967639	0.0544176	0.414915	0.247421	0.783721	0.633666	0.705889	0.217687	0.0568778	0.11471	0.11701	0.835618	0.461393	0.00110201	0.38435	0.24305	0.562638	0.905761	0.510956	4.52883e-05	7.13541e-109	0.3903	0.0580588	0.805079	0.409219	0.886193	0.38507	0.021701	0.108897	0.0411311	0.00930413	0.0715254	0.264502	0.230054	0.476738	0.525133	0.507657	0.0521619	0.0104382	0.048364	0.0460126	0.158598
g__Burkholderia-Caballeronia-Paraburkholderia	0.540729	0.716008	0.0939718	0.507247	0.238327	0.238327	0.931066	0.929884	0.296701	0.494468	0.539401	0.98491	0.554633	0.995324	0.911322	0.800179	0.457637	0.778994	0.406074	0.812776	0.865505	0.838781	0.0676266	0.450397	0.342763	0.910267	0.0391895	0.3903	0	0.139836	0.30629	0.46613	0.151485	0.227809	0.21287	0.580695	0.441139	0.572344	0.120151	0.11253	0.019945	0.0101285	0.0412067	0.140983	0.407386	0.141043	0.0453025	0.0860662	0.0241172
g__Craurococcus-Caldovatus	0.417313	0.345747	0.769997	0.648826	0.473699	0.473699	0.433016	0.726804	0.330873	0.559603	0.380847	0.725958	0.426843	0.777658	0.665213	0.819741	0.803574	0.864109	0.289947	0.114407	0.562932	0.43726	0.186842	0.863399	0.171792	0.934639	0.0115021	0.0580588	0.139836	0	0.666186	0.175519	0.504482	0.230511	0.00262592	0.099614	0.0414781	0.173869	0.140212	0.254462	0.121215	0.27187	0.920593	0.489882	0.179557	0.109869	0.00903085	0.112059	0.0196367
g__Streptococcus	0.918234	0.682492	0.801403	0.391916	0.198168	0.198168	0.754519	0.302952	0.394443	0.249471	0.556128	0.0637273	0.0214023	0.173465	0.15954	0.0441081	0.268671	0.365362	0.0507071	0.268247	0.598675	0.915041	0.308737	0.444698	0.867845	0.545185	0.6293	0.805079	0.30629	0.666186	0	0.0113522	0.000281218	0.180974	0.783875	0.229166	0.504361	0.34668	0.808498	0.0122921	0.0290537	0.484917	0.197859	0.407103	0.353377	0.0228387	0.0112121	0.0758199	0.00395448
g__Erwinia	0.704463	0.874132	0.692011	0.815531	0.324825	0.324825	0.882095	0.799766	0.0880769	0.0632521	0.0962914	0.0217101	0.00435809	0.0925803	0.032898	0.00933428	0.164045	0.029842	0.14165	0.0717132	0.531108	0.508723	0.366153	0.300321	0.0243214	0.311413	0.365391	0.409219	0.46613	0.175519	0.0113522	0	2.95171e-06	0.00160458	0.0212406	0.0148079	0.0658015	0.0878148	0.212789	0.0047888	0.129	0.25151	0.0954747	0.164007	0.441218	0.0860662	0.00106879	0.0302209	0.0316115
g__Cutibacterium	0.52576	0.745141	0.826141	0.842164	0.238327	0.238327	0.522755	0.587432	0.103599	0.0138492	0.0601789	0.00380613	0.000208012	0.030061	0.0111536	0.0043372	0.0796964	0.023441	0.0753406	0.117001	0.254534	0.348118	0.399718	0.265357	0.0794632	0.333922	0.49253	0.886193	0.151485	0.504482	0.000281218	2.95171e-06	0	0.00601237	0.146243	0.0280004	0.139922	0.136169	0.154822	0.00118111	0.0355994	0.0822692	0.0124976	0.07494	0.381818	0.0987955	0.002834	0.0137108	0.00884628
g__Enterobacter	0.16513	0.29883	0.556861	0.250376	0.917999	0.917999	0.451157	0.223458	0.952481	0.308905	0.6094	0.104605	0.0853691	0.376413	0.171164	0.276717	0.648542	0.236744	0.103639	0.428549	0.793007	0.965457	0.781705	0.0142427	0.0103806	0.0506105	0.305323	0.38507	0.227809	0.230511	0.180974	0.00160458	0.00601237	0	0.0087268	0.00229335	0.0356175	0.0267495	0.161514	0.000381414	0.084557	0.025899	0.220133	0.183829	0.277833	0.223248	0.024944	0.0726187	0.0454091
g__Deinococcus	0.942924	0.569733	0.655468	0.0278738	0.917757	0.917757	0.212814	0.125864	0.48978	0.355942	0.900671	0.415932	0.313736	0.754083	0.812143	0.99094	0.819719	0.71946	0.14714	0.368992	0.783177	0.832176	0.829451	0.406682	0.00792695	0.29908	0.0161448	0.021701	0.21287	0.00262592	0.783875	0.0212406	0.146243	0.0087268	7.13541e-109	0.000510409	0.000122161	0.0111645	0.00890179	0.130935	0.0870453	0.229165	0.607531	0.0653324	0.480469	0.307267	0.0445825	0.166541	0.187817
g__Kocuria	0.711263	0.466953	0.3537	0.0779173	0.754406	0.754406	0.657608	0.517132	0.372255	0.14757	0.428761	0.022401	0.0228378	0.126101	0.226844	0.679278	0.243713	0.412049	0.0505065	0.576277	0.932792	0.65831	0.447868	0.104262	0.0277981	0.0245521	0.0337598	0.108897	0.580695	0.099614	0.229166	0.0148079	0.0280004	0.00229335	0.000510409	0	8.81712e-05	0.000174907	0.00163761	0.0031094	0.00310192	0.0265467	0.151375	0.00290832	0.135877	0.129473	0.0316689	0.0486508	0.0638069
g__Skermanella	0.318466	0.963078	0.866962	0.198362	0.372032	0.372032	0.317023	0.740734	0.32523	0.396102	0.937822	0.0462771	0.103417	0.122859	0.501819	0.855973	0.413136	0.769938	0.184487	0.320649	0.627221	0.638161	0.853946	0.212245	0.0907014	0.105876	0.0273677	0.0411311	0.441139	0.0414781	0.504361	0.0658015	0.139922	0.0356175	0.000122161	8.81712e-05	7.13541e-109	0.00050062	0.00126824	0.0704117	0.0343399	0.0634416	0.3309	0.0283291	0.0677761	0.121291	0.0936922	0.032898	0.0718578
g__Paracoccus	0.654358	0.879035	0.548288	0.0294359	0.917757	0.917757	0.742713	0.939938	0.153582	0.797915	0.675144	0.171692	0.2173	0.173844	0.498121	0.802514	0.687411	0.913515	0.107194	0.687702	0.239336	0.483118	0.690907	0.243154	0.607735	0.29908	0.00620951	0.00930413	0.572344	0.173869	0.34668	0.0878148	0.136169	0.0267495	0.0111645	0.000174907	0.00050062	7.13541e-109	0.022682	0.0247134	0.0466675	0.0389085	0.218694	0.074184	0.028908	0.010926	0.0178192	0.00579801	0.0446714
g__Massilia	0.4925	0.429833	0.0811278	0.246692	0.602282	0.602282	0.497636	0.41262	0.230418	0.2274	0.702096	0.0781768	0.11582	0.203979	0.39598	0.814946	0.478305	0.784818	0.977343	0.822872	0.805453	0.722364	0.909391	0.166788	0.126449	0.205125	0.00505526	0.0715254	0.120151	0.140212	0.808498	0.212789	0.154822	0.161514	0.00890179	0.00163761	0.00126824	0.022682	0	0.0298686	0.0131272	0.01321	0.0127918	0.00243358	0.0758819	0.204178	0.0935171	0.0143071	0.118962
g__Staphylococcus	0.11658	0.723947	0.132175	0.716402	0.604722	0.604722	0.80888	0.487486	0.612456	0.196914	0.588131	0.0260254	0.0224541	0.199327	0.138105	0.366576	0.640447	0.380807	0.302568	0.423186	0.829951	0.950323	0.512416	0.00117715	0.117977	0.0716098	0.0468747	0.264502	0.11253	0.254462	0.0122921	0.0047888	0.00118111	0.000381414	0.130935	0.0031094	0.0704117	0.0247134	0.0298686	0	0.00114912	0.00367333	0.00541984	0.0320437	0.0476144	0.00457949	0.00048607	0.0042825	0.000915862
g__Brevundimonas	0.811802	0.963	0.0811278	0.39179	0.602282	0.602282	0.52831	0.974458	0.119322	0.169095	0.718453	0.113648	0.0472578	0.291961	0.490518	0.949978	0.735115	0.872132	0.0515108	0.764464	0.985638	0.726482	0.837601	0.0965815	0.167494	0.0533568	0.00546783	0.230054	0.019945	0.121215	0.0290537	0.129	0.0355994	0.084557	0.0870453	0.00310192	0.0343399	0.0466675	0.0131272	0.00114912	0	0.00277776	0.0194	0.000569803	0.139956	0.00889165	0.00600274	0.0583527	0.00491713
g__Friedmanniella	0.592462	0.787943	0.325961	0.558033	0.421651	0.421651	0.906541	0.764353	0.283176	0.138527	0.728978	0.0471524	0.026732	0.0385039	0.0612686	0.616122	0.405081	0.328327	0.233877	0.597025	0.742284	0.905013	0.779147	0.0704973	0.124389	0.120555	0.0662388	0.476738	0.0101285	0.27187	0.484917	0.25151	0.0822692	0.025899	0.229165	0.0265467	0.0634416	0.0389085	0.01321	0.00367333	0.00277776	7.13541e-109	0.00356946	0.0072311	0.0438761	0.101351	0.0426378	0.00853263	0.0119017
g__Bacillus	0.12783	0.600106	0.0771137	0.602044	0.164318	0.164318	0.261609	0.130833	0.943687	0.0296287	0.0824025	0.0522315	0.0315882	0.132874	0.158084	0.506699	0.585676	0.197952	0.977444	0.618708	0.701447	0.281916	0.686699	0.03437	0.152905	0.411445	0.111868	0.525133	0.0412067	0.920593	0.197859	0.0954747	0.0124976	0.220133	0.607531	0.151375	0.3309	0.218694	0.0127918	0.00541984	0.0194	0.00356946	7.13541e-109	0.000801688	0.48748	0.0661431	0.0357861	0.0336175	0.134236
g__Exiguobacterium	0.426128	0.393599	0.0775077	0.0823354	0.421651	0.421651	0.730053	0.873464	0.469489	0.00809436	0.0497055	0.0585007	0.026732	0.203526	0.324852	0.890811	0.364329	0.22244	0.233877	0.883263	0.343321	0.0977736	0.322934	0.0717893	0.00728312	0.0376489	0.0641371	0.507657	0.140983	0.489882	0.407103	0.164007	0.07494	0.183829	0.0653324	0.00290832	0.0283291	0.074184	0.00243358	0.0320437	0.000569803	0.0072311	0.000801688	7.13541e-109	0.980851	0.23342	0.116461	0.329807	0.377938
g__unclassified_f__Chitinophagaceae	0.407021	0.283206	0.913258	0.406151	0.917391	0.917391	0.354074	0.119216	0.167894	0.390449	0.104336	0.179557	0.353229	0.0987972	0.425176	0.972704	0.844476	0.413843	0.783383	0.401843	0.0438761	0.0170438	0.113825	0.656696	0.3482	0.961772	0.0589744	0.0521619	0.407386	0.179557	0.353377	0.441218	0.381818	0.277833	0.480469	0.135877	0.0677761	0.028908	0.0758819	0.0476144	0.139956	0.0438761	0.48748	0.980851	0	0.0220182	0.0791827	8.58377e-05	0.000566885
g__norank_f__Acetobacteraceae	0.679073	0.208848	0.485452	0.589858	0.238327	0.238327	0.717905	0.25628	0.222167	0.877408	0.366531	0.425225	0.409869	0.46665	0.791737	0.827014	0.612036	0.599823	0.406074	0.344663	0.0680959	0.291691	0.114597	0.111597	0.805569	0.7348	0.000663138	0.0104382	0.141043	0.109869	0.0228387	0.0860662	0.0987955	0.223248	0.307267	0.129473	0.121291	0.010926	0.204178	0.00457949	0.00889165	0.101351	0.0661431	0.23342	0.0220182	0	4.10802e-05	0.00217384	0.000952848
g__1174-901-12	0.803764	0.632641	0.528325	0.527063	0.237952	0.237952	0.908097	0.558681	0.793543	0.309284	0.995616	0.218934	0.0671303	0.310998	0.20114	0.340506	0.749683	0.489771	0.225836	0.19366	0.53422	0.745136	0.126851	0.18296	0.292386	0.60442	0.00221326	0.048364	0.0453025	0.00903085	0.0112121	0.00106879	0.002834	0.024944	0.0445825	0.0316689	0.0936922	0.0178192	0.0935171	0.00048607	0.00600274	0.0426378	0.0357861	0.116461	0.0791827	4.10802e-05	0	0.00119394	0.000205181
g__norank_f__Caulobacteraceae	0.760898	0.393074	0.963995	0.802273	0.324825	0.324825	0.182639	0.0699206	0.768351	0.624688	0.617632	0.0289934	0.037804	0.0143082	0.058614	0.329931	0.334849	0.625462	0.403898	0.0895586	0.349663	0.3678	0.0343597	0.398542	0.979309	0.934025	0.0149073	0.0460126	0.0860662	0.112059	0.0758199	0.0302209	0.0137108	0.0726187	0.166541	0.0486508	0.032898	0.00579801	0.0143071	0.0042825	0.0583527	0.00853263	0.0336175	0.329807	8.58377e-05	0.00217384	0.00119394	0	3.23253e-05
g__Bryobacter	0.67948	0.270667	0.867598	0.480231	0.279783	0.279783	0.60776	0.209044	0.526265	0.542501	0.477877	0.0641472	0.0350629	0.0806505	0.149209	0.273861	0.538378	0.784905	0.105007	0.0768672	0.43172	0.212065	0.0269634	0.309871	0.766268	0.896248	0.0299191	0.158598	0.0241172	0.0196367	0.00395448	0.0316115	0.00884628	0.0454091	0.187817	0.0638069	0.0718578	0.0446714	0.118962	0.000915862	0.00491713	0.0119017	0.134236	0.377938	0.000566885	0.000952848	0.000205181	3.23253e-05	0
g__Escherichia-Shigella	0.914614	0.515171	0.755348	0.942007	0.279783	0.279783	0.481895	0.255466	0.856352	0.241132	0.968963	0.0454412	0.0108401	0.0602517	0.0764558	0.159898	0.388932	0.437613	0.105007	0.0803249	0.583857	0.504507	0.0723055	0.351832	0.458405	0.909163	0.0143307	0.0960607	0.0291932	0.0183076	0.00362758	0.00206564	0.000527075	0.0225295	0.0714265	0.0203251	0.0467265	0.0109198	0.0543279	0.000394975	0.00592875	0.0116092	0.0364007	0.164906	0.00555001	0.000673007	1.04661e-06	6.86607e-06	6.24275e-08
[truncated: 3 more columns]

## Sheet: FR-correlation
The R value and P value of the correlation coefficient between species
Species	g__norank_f__Magnetospirillaceae	g__Gordonia	g__Asticcacaulis	g__Rickettsia	g__Rhodococcus	g__Cutibacterium	g__unclassified_k__norank_d__Bacteria	g__Streptomyces	g__Bradyrhizobium	g__Hydrotalea	g__unclassified_f__Comamonadaceae	g__Methylobacterium-Methylorubrum	g__Acinetobacter	g__Staphylococcus	g__Bryobacter	g__Tundrisphaera	g__Conexibacter	g__Deinococcus	g__Massilia	g__Acidiphilium	g__Bryocella	g__1174-901-12	g__norank_f__Acetobacteraceae	g__Paracoccus	g__Leifsonia	g__unclassified_f__Acetobacteraceae	g__Granulicella	g__Pseudomonas	g__Enterobacter	g__norank_f__Caulobacteraceae	g__Robbsia	g__Parafrigoribacterium	g__Sphingomonas	g__Burkholderia-Caballeronia-Paraburkholderia	g__Pseudoxanthomonas	g__Terriglobus	g__Allorhizobium-Neorhizobium-Pararhizobium-Rhizobium	g__Mycobacterium	g__Novosphingobium	g__Sphingobacterium	g__Ralstonia	g__Escherichia-Shigella	g__Taibaiella	g__Chitinophaga	g__unclassified_f__Rhodanobacteraceae	g__Bordetella	g__Mucilaginibacter	g__Tardiphaga	g__Dyella
g__norank_f__Magnetospirillaceae	1	0.10387	-0.15306	0.34694	0.0664	-0.19921	0.02437	0.50331	0.13305	0.13999	0.13401	0.34565	0.25355	0.24818	0.60246	0.60478	0.53452	0.59087	0.53921	0.56737	0.5041	0.32745	0.54984	0.44267	0.30211	0.58609	0.59161	-0.02415	0.1454	0.55132	0.34427	0.43951	0.31995	0.38066	0.28398	0.2868	-0.12689	0.2294	0.31704	0.00606	-0.34376	-0.46107	-0.34412	-0.30647	-0.30647	-0.30647	-0.09664	-0.42085	-0.3818
g__Gordonia	0.10387	1	0.52878	0.00315	0.22159	0.27745	-0.17286	0.54992	0.44957	0.21984	0.41525	0.05798	0.10986	0.16524	0.1536	0.25867	0.19432	0.25178	0.05419	0.15289	0.04361	0.36568	0.28702	0.2787	0.32243	0.33455	0.37242	0.08938	0.16445	0.1495	-0.03413	0.29472	-0.0689	0.20408	-0.01398	-0.15481	0.16494	0.17131	0.19841	0.4373	-0.22217	-0.07395	0.06066	-0.05672	0.14285	-0.01471	0.15193	0.08558	-0.17077
g__Asticcacaulis	-0.15306	0.52878	1	0.41837	0.46483	0.48898	0.08528	0.50937	0.53824	0.51543	0.54214	0.14553	0.39239	0.3995	0.19672	0.2868	0.39453	0.28021	0.31504	0.33044	0.32582	0.46086	0.37462	0.46086	0.46525	0.41087	0.35617	-0.10263	0.00606	0.05453	0.03074	0.44588	-0.18714	0.10272	-0.17825	-0.1964	0.29607	0.12677	0.17986	0.25446	-0.34376	0.03689	0.04916	0.02043	0.02043	0.02043	0.053	0.29304	-0.20363
g__Rickettsia	0.34694	0.00315	0.41837	1	0.35617	0.38032	0.26802	0.40628	0.42333	0.44544	0.4264	0.29713	0.59161	0.58715	0.2582	0.40526	0.27999	0.39594	0.49074	0.36785	0.40574	0.27894	0.30815	0.49118	0.39879	0.48942	0.49502	-0.12074	-0.04847	0.16358	0.14754	0.23568	0.07848	-0.00604	-0.2719	-0.13717	-0.17522	-0.15696	0.09755	-0.13935	-0.34376	-0.1168	-0.34412	-0.30647	-0.30647	-0.30647	-0.42085	-0.14652	-0.17817
g__Rhodococcus	0.0664	0.22159	0.46483	0.35617	1	0.50357	0.52074	0.53095	0.55456	0.41411	0.63967	0.57938	0.62857	0.6231	0.48735	0.48873	0.48564	0.50092	0.62366	0.54406	0.56009	0.63319	0.53441	0.54171	0.43432	0.37891	0.3	-0.41786	0.21506	0.19713	-0.31278	-0.04522	-0.18929	-0.2109	-0.35389	-0.30246	-0.01787	-0.13571	0.10821	-0.14695	0.09297	-0.30551	-0.22104	-0.32636	-0.31427	-0.51573	-0.33013	-0.12172	-0.49693
g__Cutibacterium	-0.19921	0.27745	0.48898	0.38032	0.50357	1	0.43966	0.29597	0.84616	0.63998	0.64147	0.59373	0.675	0.76813	0.16003	0.37623	0.28988	0.25046	0.49463	0.33381	0.35279	0.57041	0.33244	0.60987	0.54692	0.50402	0.52857	-0.37143	0.18638	0.35484	0.1673	-0.01696	-0.13214	-0.06613	-0.12869	-0.10697	0.18409	0.13929	0.09018	0.08961	-0.12396	0.07638	-0.22879	-0.18534	-0.07252	-0.15311	-0.12357	0.2582	-0.37646
g__unclassified_k__norank_d__Bacteria	0.02437	-0.17286	0.08528	0.26802	0.52074	0.43966	1	0.35837	0.60471	0.76354	0.73182	0.78824	0.80724	0.72359	0.46424	0.4364	0.46344	0.63	0.60941	0.55271	0.57434	0.5801	0.59786	0.58462	0.52481	0.36701	0.3802	-0.16577	-0.10127	-0.11212	-0.24955	-0.32606	-0.61084	-0.6745	-0.47973	-0.52479	-0.52842	-0.40002	-0.44495	-0.50634	-0.33323	-0.46974	-0.75324	-0.73994	-0.78059	-0.80092	-0.69228	-0.50991	-0.81672
g__Streptomyces	0.50331	0.54992	0.50937	0.40628	0.53095	0.29597	0.35837	1	0.54897	0.62963	0.66155	0.53784	0.59193	0.60252	0.52608	0.63265	0.60315	0.74299	0.60486	0.58634	0.51146	0.58198	0.73699	0.64505	0.67864	0.70377	0.6583	-0.21525	0.06481	0.32043	-0.0274	0.33216	-0.08431	0.0763	-0.09874	-0.21953	-0.07181	0.20628	0.32337	0.21962	-0.58757	-0.18267	-0.28435	-0.29949	-0.32378	-0.41484	-0.201	-0.14543	-0.60126
g__Bradyrhizobium	0.13305	0.44957	0.53824	0.42333	0.55456	0.84616	0.60471	0.54897	1	0.83724	0.89984	0.79425	0.84079	0.86368	0.53741	0.6679	0.62793	0.62998	0.71634	0.64942	0.63214	0.85535	0.70457	0.8248	0.76276	0.73232	0.79428	-0.26118	0.11849	0.35368	0.16578	0.16799	-0.28265	-0.12265	-0.18263	-0.19677	0.00895	0.03757	-0.03162	0.00359	-0.4162	-0.3352	-0.51473	-0.4783	-0.39354	-0.46418	-0.24296	-0.08961	-0.73164
g__Hydrotalea	0.13999	0.21984	0.51543	0.44544	0.41411	0.63998	0.76354	0.62963	0.83724	1	0.8775	0.74496	0.88092	0.84743	0.45238	0.50934	0.59921	0.68376	0.70651	0.70763	0.7054	0.72227	0.7536	0.80169	0.73476	0.65563	0.72657	-0.07153	-0.05667	0.12846	0.12651	0.14896	-0.41787	-0.27883	-0.28825	-0.33437	-0.22796	-0.04894	-0.14258	-0.20024	-0.64312	-0.26453	-0.61314	-0.56061	-0.56061	-0.56061	-0.4238	-0.17108	-0.77778
g__unclassified_f__Comamonadaceae	0.13401	0.41525	0.54214	0.4264	0.63967	0.64147	0.73182	0.66155	0.89984	0.8775	1	0.79458	0.84508	0.83109	0.53397	0.589	0.59639	0.68636	0.68175	0.66064	0.66241	0.8353	0.75386	0.74028	0.78722	0.61319	0.70994	-0.191	-0.11212	0.10308	-0.10643	0.10457	-0.42344	-0.35078	-0.43103	-0.40848	-0.19838	-0.17298	-0.10828	-0.16998	-0.51499	-0.43672	-0.58205	-0.56715	-0.57731	-0.64846	-0.40104	-0.21122	-0.80912
g__Methylobacterium-Methylorubrum	0.34565	0.05798	0.14553	0.29713	0.57938	0.59373	0.78824	0.53784	0.79425	0.74496	0.79458	1	0.84306	0.8768	0.68682	0.73732	0.66555	0.75476	0.81368	0.6873	0.7197	0.81802	0.7711	0.8027	0.78636	0.70198	0.71211	-0.38027	0.0144	0.33663	0.05297	0.04921	-0.24395	-0.23429	-0.10593	-0.12134	-0.12388	0.06637	-0.02717	-0.12961	-0.45527	-0.49868	-0.60669	-0.52209	-0.55649	-0.60708	-0.31772	-0.26029	-0.88299
g__Acinetobacter	0.25355	0.10986	0.39239	0.59161	0.62857	0.675	0.80724	0.59193	0.84079	0.88092	0.84508	0.84306	1	0.94897	0.64374	0.66763	0.66634	0.79463	0.86022	0.7746	0.80013	0.80001	0.78999	0.88431	0.70599	0.73458	0.72143	-0.15357	0.11828	0.2043	0.16366	0.09609	-0.24643	-0.23235	-0.21805	-0.24529	-0.19124	-0.09286	-0.2056	-0.25448	-0.44355	-0.35642	-0.62433	-0.61645	-0.59228	-0.71315	-0.4832	-0.29324	-0.75669
g__Staphylococcus	0.24818	0.16524	0.3995	0.58715	0.6231	0.76813	0.72359	0.60252	0.86368	0.84743	0.83109	0.8768	0.94897	1	0.52878	0.63336	0.55111	0.70281	0.81042	0.67867	0.72753	0.76979	0.69713	0.88309	0.76075	0.7285	0.72874	-0.2274	0.06289	0.26235	0.13675	0.0973	-0.19159	-0.18907	-0.19176	-0.19972	-0.11918	0.03044	-0.01899	-0.14735	-0.4729	-0.30268	-0.55505	-0.51711	-0.45853	-0.55953	-0.41146	-0.1202	-0.71343
g__Bryobacter	0.60246	0.1536	0.19672	0.2582	0.48735	0.16003	0.46424	0.52608	0.53741	0.45238	0.53397	0.68682	0.64374	0.52878	1	0.90338	0.92392	0.89178	0.81761	0.78318	0.74815	0.80738	0.86637	0.73249	0.57151	0.77173	0.64374	-0.18912	0.24455	0.3796	0.27037	0.37608	-0.04001	0.12013	0.19111	0.09015	0.04914	0.10547	-0.12673	0.00365	-0.34912	-0.64074	-0.46006	-0.45544	-0.52109	-0.60315	-0.11081	-0.49207	-0.73607
g__Tundrisphaera	0.60478	0.25867	0.2868	0.40526	0.48873	0.37623	0.4364	0.63265	0.6679	0.50934	0.589	0.73732	0.66763	0.63336	0.90338	1	0.88648	0.84023	0.82365	0.67619	0.61415	0.81235	0.79098	0.75399	0.68761	0.87682	0.74324	-0.39468	0.18509	0.53121	0.26481	0.31817	-0.03504	0.14121	0.14121	0.04476	0.07107	0.17336	0.07451	0.15733	-0.43009	-0.54465	-0.50964	-0.43485	-0.49935	-0.49935	-0.12857	-0.38286	-0.73874
g__Conexibacter	0.53452	0.19432	0.39453	0.27999	0.48564	0.28988	0.46344	0.60315	0.62793	0.59921	0.59639	0.66555	0.66634	0.55111	0.92392	0.88648	1	0.83571	0.86897	0.85538	0.78974	0.84328	0.90808	0.76387	0.61418	0.82142	0.72657	-0.27482	0.2418	0.5176	0.34887	0.44687	-0.07529	0.18463	0.16202	0.09137	0.12246	0.18823	0.02281	0.03023	-0.38791	-0.50605	-0.44964	-0.40347	-0.50965	-0.50965	-0.06804	-0.34215	-0.75794
g__Deinococcus	0.59087	0.25178	0.28021	0.39594	0.50092	0.25046	0.63	0.74299	0.62998	0.68376	0.68636	0.75476	0.79463	0.70281	0.89178	0.84023	0.83571	1	0.80833	0.80022	0.75966	0.7629	0.91076	0.83892	0.66549	0.79444	0.69913	-0.10271	0.20977	0.23147	0.13212	0.28043	-0.23424	-0.07124	-0.00721	-0.18331	-0.20379	0.02342	-0.15287	-0.02351	-0.58241	-0.57067	-0.58205	-0.60171	-0.58138	-0.69318	-0.35824	-0.54247	-0.83191
g__Massilia	0.53921	0.05419	0.31504	0.49074	0.62366	0.49463	0.60941	0.60486	0.71634	0.70651	0.68175	0.81368	0.86022	0.81042	0.81761	0.82365	0.86897	0.80833	1	0.90879	0.90156	0.86769	0.86278	0.85689	0.62242	0.81256	0.75986	-0.29749	0.24101	0.53237	0.36135	0.2723	-0.00358	0.07534	0.01794	0.03887	0.00179	0.09677	0.06697	-0.19065	-0.32851	-0.44165	-0.5682	-0.50949	-0.5661	-0.62676	-0.28134	-0.27208	-0.75185
g__Acidiphilium	0.56737	0.15289	0.33044	0.36785	0.54406	0.33381	0.55271	0.58634	0.64942	0.70763	0.66064	0.6873	0.7746	0.67867	0.78318	0.67619	0.85538	0.80022	0.90879	1	0.97099	0.8105	0.91743	0.84292	0.53532	0.72453	0.74693	-0.03689	0.27763	0.45532	0.33055	0.37849	-0.0793	0.08491	0.01292	0.02286	-0.0886	0.06271	-0.00745	-0.28874	-0.30806	-0.51461	-0.53066	-0.55761	-0.5368	-0.63043	-0.28476	-0.35619	-0.74262
g__Bryocella	0.5041	0.04361	0.32582	0.40574	0.56009	0.35279	0.57434	0.51146	0.63214	0.7054	0.66241	0.7197	0.80013	0.72753	0.74815	0.61415	0.78974	0.75966	0.90156	0.97099	1	0.79825	0.88093	0.84939	0.56787	0.68982	0.71648	-0.01091	0.18615	0.3723	0.32963	0.40294	-0.03637	0.05824	0.01638	0.07137	-0.04186	0.07638	-0.03306	-0.33215	-0.32348	-0.4963	-0.4798	-0.49647	-0.50057	-0.60315	-0.2573	-0.26669	-0.70157
g__1174-901-12	0.32745	0.36568	0.46086	0.27894	0.63319	0.57041	0.5801	0.58198	0.85535	0.72227	0.8353	0.81802	0.80001	0.76979	0.80738	0.81235	0.84328	0.7629	0.86769	0.8105	0.79825	1	0.85907	0.82703	0.73519	0.78008	0.75875	-0.21166	0.09541	0.37444	0.22833	0.282	-0.16682	-0.01616	-0.0395	-0.05095	0.09426	0.06278	-0.0625	-0.09181	-0.36577	-0.54982	-0.52878	-0.49983	-0.53828	-0.60911	-0.14913	-0.21027	-0.80925
g__norank_f__Acetobacteraceae	0.54984	0.28702	0.37462	0.30815	0.53441	0.33244	0.59786	0.73699	0.70457	0.7536	0.75386	0.7711	0.78999	0.69713	0.86637	0.79098	0.90808	0.91076	0.86278	0.91743	0.88093	0.85907	1	0.86715	0.75045	0.839	0.82216	-0.08758	0.13274	0.39103	0.23843	0.44695	-0.12154	0.0653	0.07513	0.00277	-0.02683	0.17158	-0.03791	-0.07354	-0.51179	-0.51691	-0.48225	-0.49804	-0.54643	-0.63717	-0.17998	-0.36088	-0.83461
g__Paracoccus	0.44267	0.2787	0.46086	0.49118	0.54171	0.60987	0.58462	0.64505	0.8248	0.80169	0.74028	0.8027	0.88431	0.88309	0.73249	0.75399	0.76387	0.83892	0.85689	0.84292	0.84939	0.82703	0.86715	1	0.772	0.87972	0.82871	-0.05202	0.20522	0.38344	0.31601	0.39746	-0.12377	0.06463	0.09336	-0.00185	0.0018	0.22242	-0.03533	-0.0414	-0.50488	-0.4384	-0.48301	-0.5059	-0.4027	-0.50388	-0.24454	-0.22601	-0.74307
g__Leifsonia	0.30211	0.32243	0.46525	0.39879	0.43432	0.54692	0.52481	0.67864	0.76276	0.73476	0.78722	0.78636	0.70599	0.76075	0.57151	0.68761	0.61418	0.66549	0.62242	0.53532	0.56787	0.73519	0.75045	0.772	1	0.822	0.82395	-0.18767	-0.30852	0.27085	0.08919	0.44412	-0.09294	0	0.04651	0.02953	0.1127	0.31457	0.08484	0.1417	-0.68627	-0.34582	-0.32603	-0.26213	-0.38109	-0.36093	-0.02584	-0.03138	-0.69519
g__unclassified_f__Acetobacteraceae	0.58609	0.33455	0.41087	0.48942	0.37891	0.50402	0.36701	0.70377	0.73232	0.65563	0.61319	0.70198	0.73458	0.7285	0.77173	0.87682	0.82142	0.79444	0.81256	0.72453	0.68982	0.78008	0.839	0.87972	0.822	1	0.9151	-0.16265	0.113	0.57937	0.48051	0.56482	0.14835	0.33631	0.322	0.2372	0.20841	0.42717	0.13629	0.20449	-0.55638	-0.32216	-0.35611	-0.3085	-0.3448	-0.37504	0.012	-0.15044	-0.63114
g__Granulicella	0.59161	0.37242	0.35617	0.49502	0.3	0.52857	0.3802	0.6583	0.79428	0.72657	0.70994	0.71211	0.72143	0.72874	0.64374	0.74324	0.72657	0.69913	0.75986	0.74693	0.71648	0.75875	0.82216	0.82871	0.82395	0.9151	1	-0.11429	0.01434	0.59499	0.45826	0.55772	0.125	0.2681	0.18052	0.21025	0.10188	0.33929	0.17855	0.07885	-0.57525	-0.33096	-0.41493	-0.3465	-0.36665	-0.3868	-0.03135	-0.12172	-0.64751
g__Pseudomonas	-0.02415	0.08938	-0.10263	-0.12074	-0.41786	-0.37143	-0.16577	-0.21525	-0.26118	-0.07153	-0.191	-0.38027	-0.15357	-0.2274	-0.18912	-0.39468	-0.27482	-0.10271	-0.29749	-0.03689	-0.01091	-0.21166	-0.08758	-0.05202	-0.18767	-0.16265	-0.11429	1	-0.23298	-0.5018	0.11638	0.1545	0.00357	-0.00715	0.12332	0.04611	-0.2252	-0.13929	-0.53384	-0.36201	-0.04455	-0.12002	0.01745	-0.17728	-0.02417	-0.08461	-0.05717	-0.19365	0.2447
g__Enterobacter	0.1454	0.16445	0.00606	-0.04847	0.21506	0.18638	-0.10127	0.06481	0.11849	-0.05667	-0.11212	0.0144	0.11828	0.06289	0.24455	0.18509	0.2418	0.20977	0.24101	0.27763	0.18615	0.09541	0.13274	0.20522	-0.30852	0.113	0.01434	-0.23298	1	0.43525	0.31025	-0.02269	0.12186	0.32287	0.24395	0.07774	0.1722	0.15771	0.14299	0.26619	0.34795	0.15695	0.09924	0.00809	0.30327	0.04044	0.02961	-0.04627	0.00378
g__norank_f__Caulobacteraceae	0.55132	0.1495	0.05453	0.16358	0.19713	0.35484	-0.11212	0.32043	0.35368	0.12846	0.10308	0.33663	0.2043	0.26235	0.3796	0.53121	0.5176	0.23147	0.53237	0.45532	0.3723	0.37444	0.39103	0.38344	0.27085	0.57937	0.59499	-0.5018	0.43525	1	0.5548	0.40277	0.5018	0.64933	0.46637	0.55157	0.43049	0.58423	0.65341	0.31655	0.05443	0.04015	0.01168	0.11726	0.10109	0.10109	0.3128	0.17398	-0.20024
g__Robbsia	0.34427	-0.03413	0.03074	0.14754	-0.31278	0.1673	-0.24955	-0.0274	0.16578	0.12651	-0.10643	0.05297	0.16366	0.13675	0.27037	0.26481	0.34887	0.13212	0.36135	0.33055	0.32963	0.22833	0.23843	0.31601	0.08919	0.48051	0.45826	0.11638	0.31025	0.5548	1	0.57371	0.61101	0.73168	0.70256	0.71369	0.52783	0.55282	0.13775	0.21535	-0.14201	0.20741	0.08293	0.19695	0.17643	0.17643	0.44887	0.2573	0.08434
g__Parafrigoribacterium	0.43951	0.29472	0.44588	0.23568	-0.04522	-0.01696	-0.32606	0.33216	0.16799	0.14896	0.10457	0.04921	0.09609	0.0973	0.37608	0.31817	0.44687	0.28043	0.2723	0.37849	0.40294	0.282	0.44695	0.39746	0.44412	0.56482	0.55772	0.1545	-0.02269	0.40277	0.57371	1	0.51438	0.74303	0.5997	0.63828	0.59782	0.67642	0.353	0.41979	-0.40669	0	0.32836	0.34223	0.25083	0.25083	0.58379	0.29579	-0.00794
g__Sphingomonas	0.31995	-0.0689	-0.18714	0.07848	-0.18929	-0.13214	-0.61084	-0.08431	-0.28265	-0.41787	-0.42344	-0.24395	-0.24643	-0.19159	-0.04001	-0.03504	-0.07529	-0.23424	-0.00358	-0.0793	-0.03637	-0.16682	-0.12154	-0.12377	-0.09294	0.14835	0.125	0.00357	0.12186	0.5018	0.61101	0.51438	1	0.84361	0.70241	0.86128	0.65416	0.62857	0.48695	0.33334	0.23243	0.43644	0.5778	0.61243	0.49961	0.39888	0.65472	0.48136	0.52705
g__Burkholderia-Caballeronia-Paraburkholderia	0.38066	0.20408	0.10272	-0.00604	-0.2109	-0.06613	-0.6745	0.0763	-0.12265	-0.27883	-0.35078	-0.23429	-0.23235	-0.18907	0.12013	0.14121	0.18463	-0.07124	0.07534	0.08491	0.05824	-0.01616	0.0653	0.06463	0	0.33631	0.2681	-0.00715	0.32287	0.64933	0.73168	0.74303	0.84361	1	0.83542	0.85651	0.77639	0.81144	0.56591	0.57758	0.06688	0.36038	0.57443	0.60087	0.57265	0.52224	0.77252	0.47994	0.37303
g__Pseudoxanthomonas	0.28398	-0.01398	-0.17825	-0.2719	-0.35389	-0.12869	-0.47973	-0.09874	-0.18263	-0.28825	-0.43103	-0.10593	-0.21805	-0.19176	0.19111	0.14121	0.16202	-0.00721	0.01794	0.01292	0.01638	-0.0395	0.07513	0.09336	0.04651	0.322	0.18052	0.12332	0.24395	0.46637	0.70256	0.5997	0.70241	0.83542	1	0.88789	0.70125	0.8454	0.22835	0.51659	0.01745	0.24025	0.49681	0.51216	0.48393	0.4436	0.76421	0.31935	0.25622
g__Terriglobus	0.2868	-0.15481	-0.1964	-0.13717	-0.30246	-0.10697	-0.52479	-0.21953	-0.19677	-0.33437	-0.40848	-0.12134	-0.24529	-0.19972	0.09015	0.04476	0.09137	-0.18331	0.03887	0.02286	0.07137	-0.05095	0.00277	-0.00185	0.02953	0.2372	0.21025	0.04611	0.07774	0.55157	0.71369	0.63828	0.86128	0.85651	0.88789	1	0.74391	0.7746	0.36694	0.33686	0.14803	0.25355	0.52466	0.58674	0.46398	0.46398	0.78762	0.44762	0.35187
g__Allorhizobium-Neorhizobium-Pararhizobium-Rhizobium	-0.12689	0.16494	0.29607	-0.17522	-0.01787	0.18409	-0.52842	-0.07181	0.00895	-0.22796	-0.19838	-0.12388	-0.19124	-0.11918	0.04914	0.07107	0.12246	-0.20379	0.00179	-0.0886	-0.04186	0.09426	-0.02683	0.0018	0.1127	0.20841	0.10188	-0.2252	0.1722	0.43049	0.52783	0.59782	0.65416	0.77639	0.70125	0.74391	1	0.77748	0.44587	0.66009	0.12698	0.45685	0.71222	0.77428	0.64725	0.59684	0.9082	0.75498	0.34854
g__Mycobacterium	0.2294	0.17131	0.12677	-0.15696	-0.13571	0.13929	-0.40002	0.20628	0.03757	-0.04894	-0.17298	0.06637	-0.09286	0.03044	0.10547	0.17336	0.18823	0.02342	0.09677	0.06271	0.07638	0.06278	0.17158	0.22242	0.31457	0.42717	0.33929	-0.13929	0.15771	0.58423	0.55282	0.67642	0.62857	0.81144	0.8454	0.7746	0.77748	1	0.57893	0.69176	-0.17626	0.38188	0.56035	0.62048	0.56811	0.54796	0.78382	0.59386	0.13176
g__Novosphingobium	0.31704	0.19841	0.17986	0.09755	0.10821	0.09018	-0.44495	0.32337	-0.03162	-0.14258	-0.10828	-0.02717	-0.2056	-0.01899	-0.12673	0.07451	0.02281	-0.15287	0.06697	-0.00745	-0.03306	-0.0625	-0.03791	-0.03533	0.08484	0.13629	0.17855	-0.53384	0.14299	0.65341	0.13775	0.353	0.48695	0.56591	0.22835	0.36694	0.44587	0.57893	1	0.51585	-0.00391	0.35447	0.40046	0.52087	0.46186	0.51273	0.42003	0.56346	0.16539
g__Sphingobacterium	0.00606	0.4373	0.25446	-0.13935	-0.14695	0.08961	-0.50634	0.21962	0.00359	-0.20024	-0.16998	-0.12961	-0.25448	-0.14735	0.00365	0.15733	0.03023	-0.02351	-0.19065	-0.28874	-0.33215	-0.09181	-0.07354	-0.0414	0.1417	0.20449	0.07885	-0.36201	0.26619	0.31655	0.21535	0.41979	0.33334	0.57758	0.51659	0.33686	0.66009	0.69176	0.51585	1	-0.20993	0.44895	0.58571	0.65506	0.66719	0.62676	0.68298	0.50715	0.21913
g__Ralstonia	-0.34376	-0.22217	-0.34376	-0.34376	0.09297	-0.12396	-0.33323	-0.58757	-0.4162	-0.64312	-0.51499	-0.45527	-0.44355	-0.4729	-0.34912	-0.43009	-0.38791	-0.58241	-0.32851	-0.30806	-0.32348	-0.36577	-0.51179	-0.50488	-0.68627	-0.55638	-0.57525	-0.04455	0.34795	0.05443	-0.14201	-0.40669	0.23243	0.06688	0.01745	0.14803	0.12698	-0.17626	-0.00391	-0.20993	1	0.21499	0.36383	0.22288	0.31465	0.18355	0.10602	0.10402	0.53083
g__Escherichia-Shigella	-0.46107	-0.07395	0.03689	-0.1168	-0.30551	0.07638	-0.46974	-0.18267	-0.3352	-0.26453	-0.43672	-0.49868	-0.35642	-0.30268	-0.64074	-0.54465	-0.50605	-0.57067	-0.44165	-0.51461	-0.4963	-0.54982	-0.51691	-0.4384	-0.34582	-0.32216	-0.33096	-0.12002	0.15695	0.04015	0.20741	0	0.43644	0.36038	0.24025	0.25355	0.45685	0.38188	0.35447	0.44895	0.21499	1	0.697	0.74265	0.70162	0.64008	0.45638	0.74561	0.6824
g__Taibaiella	-0.34412	0.06066	0.04916	-0.34412	-0.22104	-0.22879	-0.75324	-0.28435	-0.51473	-0.61314	-0.58205	-0.60669	-0.62433	-0.55505	-0.46006	-0.50964	-0.44964	-0.58205	-0.5682	-0.53066	-0.4798	-0.52878	-0.48225	-0.48301	-0.32603	-0.35611	-0.41493	0.01745	0.09924	0.01168	0.08293	0.32836	0.5778	0.57443	0.49681	0.52466	0.71222	0.56035	0.40046	0.58571	0.36383	0.697	1	0.93402	0.89902	0.78965	0.79299	0.73292	0.76438
g__Chitinophaga	-0.30647	-0.05672	0.02043	-0.30647	-0.32636	-0.18534	-0.73994	-0.29949	-0.4783	-0.56061	-0.56715	-0.52209	-0.61645	-0.51711	-0.45544	-0.43485	-0.40347	-0.60171	-0.50949	-0.55761	-0.49647	-0.49983	-0.49804	-0.5059	-0.26213	-0.3085	-0.3465	-0.17728	0.00809	0.11726	0.19695	0.34223	0.61243	0.60087	0.51216	0.58674	0.77428	0.62048	0.52087	0.65506	0.22288	0.74265	0.93402	1	0.86364	0.86364	0.85306	0.82809	0.71351
g__unclassified_f__Rhodanobacteraceae	-0.30647	0.14285	0.02043	-0.30647	-0.31427	-0.07252	-0.78059	-0.32378	-0.39354	-0.56061	-0.57731	-0.55649	-0.59228	-0.45853	-0.52109	-0.49935	-0.50965	-0.58138	-0.5661	-0.5368	-0.50057	-0.53828	-0.54643	-0.4027	-0.38109	-0.3448	-0.36665	-0.02417	0.30327	0.10109	0.17643	0.25083	0.49961	0.57265	0.48393	0.46398	0.64725	0.56811	0.46186	0.66719	0.31465	0.70162	0.89902	0.86364	1	0.88636	0.71782	0.74694	0.73474
g__Bordetella	-0.30647	-0.01471	0.02043	-0.30647	-0.51573	-0.15311	-0.80092	-0.41484	-0.46418	-0.56061	-0.64846	-0.60708	-0.71315	-0.55953	-0.60315	-0.49935	-0.50965	-0.69318	-0.62676	-0.63043	-0.60315	-0.60911	-0.63717	-0.50388	-0.36093	-0.37504	-0.3868	-0.08461	0.04044	0.10109	0.17643	0.25083	0.39888	0.52224	0.4436	0.46398	0.59684	0.54796	0.51273	0.62676	0.18355	0.64008	0.78965	0.86364	0.88636	1	0.71782	0.74694	0.71351
g__Mucilaginibacter	-0.09664	0.15193	0.053	-0.42085	-0.33013	-0.12357	-0.69228	-0.201	-0.24296	-0.4238	-0.40104	-0.31772	-0.4832	-0.41146	-0.11081	-0.12857	-0.06804	-0.35824	-0.28134	-0.28476	-0.2573	-0.14913	-0.17998	-0.24454	-0.02584	0.012	-0.03135	-0.05717	0.02961	0.3128	0.44887	0.58379	0.65472	0.77252	0.76421	0.78762	0.9082	0.78382	0.42003	0.68298	0.10602	0.45638	0.79299	0.85306	0.71782	0.71782	1	0.70095	0.46074
g__Tardiphaga	-0.42085	0.08558	0.29304	-0.14652	-0.12172	0.2582	-0.50991	-0.14543	-0.08961	-0.17108	-0.21122	-0.26029	-0.29324	-0.1202	-0.49207	-0.38286	-0.34215	-0.54247	-0.27208	-0.35619	-0.26669	-0.21027	-0.36088	-0.22601	-0.03138	-0.15044	-0.12172	-0.19365	-0.04627	0.17398	0.2573	0.29579	0.48136	0.47994	0.31935	0.44762	0.75498	0.59386	0.56346	0.50715	0.10402	0.74561	0.73292	0.82809	0.74694	0.74694	0.70095	1	0.51906
g__Dyella	-0.3818	-0.17077	-0.20363	-0.17817	-0.49693	-0.37646	-0.81672	-0.60126	-0.73164	-0.77778	-0.80912	-0.88299	-0.75669	-0.71343	-0.73607	-0.73874	-0.75794	-0.83191	-0.75185	-0.74262	-0.70157	-0.80925	-0.83461	-0.74307	-0.69519	-0.63114	-0.64751	0.2447	0.00378	-0.20024	0.08434	-0.00794	0.52705	0.37303	0.25622	0.35187	0.34854	0.13176	0.16539	0.21913	0.53083	0.6824	0.76438	0.71351	0.73474	0.71351	0.46074	0.51906	1
g__Luteibacter	0.10263	0.10428	-0.08452	-0.13885	-0.475	-0.39643	-0.75679	-0.29776	-0.51163	-0.53458	-0.63606	-0.687	-0.65357	-0.56222	-0.49463	-0.47398	-0.44422	-0.49371	-0.50538	-0.32459	-0.37461	-0.59732	-0.51117	-0.38924	-0.5916	-0.40036	-0.35	0.275	0.2509	0.07527	0.10547	0.15262	0.22857	0.40036	0.20197	0.20103	0.06434	0.16429	0.38776	0.20072	0.26148	0.24004	0.40329	0.34247	0.59228	0.65272	0.22685	0.21762	0.59104
The red font indicates the unique bacterial genera in the top 50 relative abundance of the larval frass.
[truncated: 2 more columns]

## Sheet: FR-pvalue
The R value and P value of the correlation coefficient between species
Species	g__norank_f__Magnetospirillaceae	g__Gordonia	g__Asticcacaulis	g__Rickettsia	g__Rhodococcus	g__Cutibacterium	g__unclassified_k__norank_d__Bacteria	g__Streptomyces	g__Bradyrhizobium	g__Hydrotalea	g__unclassified_f__Comamonadaceae	g__Methylobacterium-Methylorubrum	g__Acinetobacter	g__Staphylococcus	g__Bryobacter	g__Tundrisphaera	g__Conexibacter	g__Deinococcus	g__Massilia	g__Acidiphilium	g__Bryocella	g__1174-901-12	g__norank_f__Acetobacteraceae	g__Paracoccus	g__Leifsonia	g__unclassified_f__Acetobacteraceae	g__Granulicella	g__Pseudomonas	g__Enterobacter	g__norank_f__Caulobacteraceae	g__Robbsia	g__Parafrigoribacterium	g__Sphingomonas	g__Burkholderia-Caballeronia-Paraburkholderia	g__Pseudoxanthomonas	g__Terriglobus	g__Allorhizobium-Neorhizobium-Pararhizobium-Rhizobium	g__Mycobacterium	g__Novosphingobium	g__Sphingobacterium	g__Ralstonia	g__Escherichia-Shigella	g__Taibaiella	g__Chitinophaga	g__unclassified_f__Rhodanobacteraceae	g__Bordetella	g__Mucilaginibacter	g__Tardiphaga	g__Dyella
g__norank_f__Magnetospirillaceae	3.50898e-101	0.712591	0.586027	0.205184	0.814106	0.476586	0.931313	0.0558036	0.636428	0.618752	0.633963	0.206992	0.361865	0.372467	0.0174603	0.0169207	0.0400929	0.0203695	0.0380557	0.0273915	0.0553551	0.233497	0.0337171	0.0984546	0.273785	0.0216703	0.0201741	0.931927	0.605119	0.0331436	0.208932	0.101168	0.245014	0.161587	0.305002	0.300021	0.65226	0.410829	0.24957	0.982904	0.209643	0.0836639	0.209132	0.266575	0.266575	0.266575	0.731888	0.118259	0.160228
g__Gordonia	0.712591	0	0.0426988	0.991118	0.427369	0.316738	0.537841	0.0336876	0.0927083	0.431129	0.123754	0.837368	0.696707	0.556185	0.584699	0.351917	0.487704	0.365335	0.847879	0.586447	0.877346	0.180123	0.299636	0.314478	0.241169	0.222925	0.171617	0.751416	0.558091	0.594869	0.90388	0.286279	0.807247	0.465654	0.960567	0.58169	0.556903	0.541549	0.478406	0.103098	0.426128	0.793373	0.829974	0.840873	0.611541	0.958518	0.588832	0.761696	0.542861
g__Asticcacaulis	0.586027	0.0426988	3.50898e-101	0.120672	0.080844	0.0643508	0.76251	0.052448	0.03847	0.0492445	0.0368198	0.604791	0.147988	0.140135	0.48223	0.300021	0.145599	0.311758	0.252738	0.229001	0.235971	0.0838227	0.168903	0.0838227	0.080537	0.128169	0.192571	0.715896	0.982904	0.846958	0.913405	0.0957516	0.504226	0.715651	0.525055	0.482973	0.283969	0.652553	0.521242	0.360085	0.209643	0.896165	0.861878	0.942385	0.942385	0.942385	0.851209	0.289164	0.466669
g__Rickettsia	0.205184	0.991118	0.120672	3.50898e-101	0.192571	0.161993	0.334131	0.132909	0.115875	0.0961212	0.112979	0.282157	0.0201741	0.0213786	0.352818	0.133982	0.312152	0.144029	0.0632553	0.177347	0.133478	0.31404	0.263823	0.0629817	0.140912	0.0640767	0.0606408	0.668202	0.863807	0.560214	0.599763	0.397777	0.781008	0.98295	0.326917	0.625927	0.532215	0.576409	0.729443	0.620395	0.209643	0.678465	0.209132	0.266575	0.266575	0.266575	0.118259	0.602327	0.525223
g__Rhodococcus	0.814106	0.427369	0.080844	0.192571	0	0.0556545	0.0465586	0.041702	0.0319149	0.124894	0.010229	0.0236057	0.0120795	0.013083	0.0653794	0.064507	0.0664769	0.0571664	0.0129774	0.036026	0.0298972	0.0112799	0.0401446	0.0369989	0.105738	0.163683	0.277317	0.121173	0.441466	0.481297	0.256347	0.872862	0.499263	0.450544	0.195644	0.2732	0.94959	0.62962	0.701074	0.601233	0.741741	0.268161	0.428553	0.235157	0.253964	0.0490927	0.229477	0.665637	0.0594999
g__Cutibacterium	0.476586	0.316738	0.0643508	0.161993	0.0556545	0	0.101038	0.284141	6.99947e-05	0.0101792	0.00995059	0.0196204	0.0057635	0.000823568	0.568879	0.166926	0.294637	0.367935	0.0608769	0.224	0.197137	0.0263918	0.226031	0.0157762	0.034871	0.0554006	0.0427973	0.17285	0.505991	0.194358	0.551199	0.95217	0.638744	0.814862	0.64762	0.704364	0.51132	0.620546	0.74927	0.750807	0.659828	0.786748	0.412103	0.508414	0.797291	0.585916	0.660849	0.352818	0.166647
g__unclassified_k__norank_d__Bacteria	0.931313	0.537841	0.76251	0.334131	0.0465586	0.101038	0	0.189638	0.016936	0.000924414	0.00192642	0.000481254	0.000274413	0.00229357	0.0812851	0.103889	0.0818808	0.0118277	0.0158768	0.0326141	0.0251429	0.0233926	0.0185757	0.022084	0.0445729	0.17842	0.162141	0.554893	0.719516	0.690766	0.369734	0.235608	0.0155666	0.00581307	0.0703538	0.0445831	0.0428672	0.139578	0.0965275	0.0541085	0.224867	0.0772699	0.00118692	0.00161198	0.000594201	0.000332967	0.00423503	0.0521599	0.000202617
g__Streptomyces	0.0558036	0.0336876	0.052448	0.132909	0.041702	0.284141	0.189638	3.50898e-101	0.0340584	0.0118933	0.00723113	0.0386426	0.0200882	0.0174473	0.0439703	0.011371	0.0172976	0.00150482	0.016901	0.0216027	0.0513255	0.0228403	0.00172095	0.00941538	0.00541006	0.00341097	0.00762527	0.441045	0.818512	0.244266	0.922782	0.226447	0.765154	0.78695	0.726254	0.431789	0.799239	0.460758	0.239716	0.431589	0.0212628	0.514657	0.304345	0.278167	0.239097	0.124161	0.472554	0.605062	0.0177456
g__Bradyrhizobium	0.636428	0.0927083	0.03847	0.115875	0.0319149	6.99947e-05	0.016936	0.0340584	0	9.8679e-05	4.92e-06	0.000405398	8.62861e-05	3.33392e-05	0.0388263	0.00650524	0.0121938	0.0118311	0.00266195	0.00879116	0.0114575	4.79985e-05	0.00335933	0.000154294	0.000942438	0.00190569	0.000405115	0.347086	0.674053	0.195923	0.554879	0.54953	0.307382	0.663227	0.514735	0.482129	0.974739	0.894257	0.910935	0.989867	0.122803	0.221964	0.0496066	0.0713108	0.146699	0.0813311	0.382927	0.750803	0.0019337
g__Hydrotalea	0.618752	0.431129	0.0492445	0.0961212	0.124894	0.0101792	0.000924414	0.0118933	9.8679e-05	0	1.72308e-05	0.00143894	1.44547e-05	6.65263e-05	0.0904397	0.052466	0.0182433	0.00494184	0.00323505	0.00316521	0.00330556	0.00235729	0.00117688	0.000325364	0.00180737	0.00796277	0.00215465	0.800024	0.841005	0.648212	0.653227	0.596229	0.121158	0.314241	0.297475	0.223175	0.413846	0.862492	0.61222	0.474271	0.00970054	0.34072	0.0150744	0.0297127	0.0297127	0.0297127	0.115431	0.542118	0.000640782
g__unclassified_f__Comamonadaceae	0.633963	0.123754	0.0368198	0.112979	0.010229	0.00995059	0.00192642	0.00723113	4.92e-06	1.72308e-05	0	0.000401585	7.30385e-05	0.000123626	0.0403396	0.0208726	0.0189407	0.00471683	0.00512221	0.00733906	0.0071284	0.000106048	0.00116962	0.00159964	0.000495232	0.0150647	0.00302498	0.495315	0.690766	0.714699	0.705799	0.710732	0.115773	0.199877	0.108701	0.130622	0.478465	0.537562	0.700891	0.544736	0.0494752	0.103608	0.0228212	0.0274643	0.0242266	0.0089258	0.138475	0.449847	0.000258727
g__Methylobacterium-Methylorubrum	0.206992	0.837368	0.604791	0.282157	0.0236057	0.0196204	0.000481254	0.0386426	0.000405398	0.00143894	0.000401585	3.50898e-101	7.90533e-05	1.78465e-05	0.00467798	0.00170835	0.00676663	0.00114477	0.000223697	0.00463763	0.00248565	0.000194099	0.000763316	0.000315497	0.000507266	0.00353047	0.00289737	0.162049	0.959374	0.21987	0.851273	0.861744	0.380927	0.400639	0.707128	0.666623	0.66004	0.814207	0.923416	0.645236	0.0881452	0.0584699	0.0164841	0.0458933	0.0311992	0.0163947	0.248514	0.348801	1.29655e-05
g__Acinetobacter	0.361865	0.696707	0.147988	0.0201741	0.0120795	0.0057635	0.000274413	0.0200882	8.62861e-05	1.44547e-05	7.30385e-05	7.90533e-05	0	6.92808e-08	0.00960753	0.00653504	0.00667821	0.000401019	3.88922e-05	0.000696985	0.000340918	0.000342187	0.000458086	1.20802e-05	0.00326812	0.00181416	0.00239887	0.584764	0.674606	0.465162	0.560009	0.733352	0.375951	0.404667	0.434972	0.378233	0.494755	0.742045	0.462268	0.360036	0.0977108	0.192236	0.0128517	0.0143872	0.0199974	0.002838	0.0680553	0.288812	0.00109303
g__Staphylococcus	0.372467	0.556185	0.140135	0.0213786	0.013083	0.000823568	0.00229357	0.0174473	3.33392e-05	6.65263e-05	0.000123626	1.78465e-05	6.92808e-08	3.50898e-101	0.0427011	0.0112507	0.0332247	0.00347448	0.000248296	0.00540719	0.00211158	0.000789543	0.00386973	1.28925e-05	0.000990165	0.00206854	0.0020578	0.41504	0.823791	0.344845	0.626976	0.730128	0.493967	0.499765	0.493573	0.475451	0.672269	0.914245	0.94645	0.600245	0.0750344	0.272837	0.0317332	0.0483819	0.0856012	0.0300968	0.127573	0.669598	0.00282258
g__Bryobacter	0.0174603	0.584699	0.48223	0.352818	0.0653794	0.568879	0.0812851	0.0439703	0.0388263	0.0904397	0.0403396	0.00467798	0.00960753	0.0427011	0	3.93001e-06	8.74131e-07	7.97652e-06	0.000196769	0.000553861	0.00133728	0.000273204	2.94818e-05	0.00189871	0.0260358	0.000751083	0.00960753	0.499641	0.379714	0.162851	0.329753	0.167117	0.887429	0.669789	0.495056	0.74934	0.861927	0.708331	0.652674	0.9897	0.20216	0.0100621	0.0844333	0.0880101	0.0463876	0.0172992	0.694213	0.0624346	0.0017561
g__Tundrisphaera	0.0169207	0.351917	0.300021	0.133982	0.064507	0.166926	0.103889	0.011371	0.00650524	0.052466	0.0208726	0.00170835	0.00653504	0.0112507	3.93001e-06	3.50898e-101	1.07403e-05	8.81565e-05	0.000160526	0.00564595	0.0148632	0.000233491	0.000445397	0.0011658	0.00461209	1.78328e-05	0.00149632	0.145435	0.508994	0.0415828	0.340172	0.247805	0.901333	0.615669	0.615669	0.874141	0.801285	0.53665	0.791861	0.575501	0.109566	0.0357838	0.0523044	0.105261	0.0580766	0.0580766	0.647916	0.158979	0.00165568
g__Conexibacter	0.0400929	0.487704	0.145599	0.312152	0.0664769	0.294637	0.0818808	0.0172976	0.0121938	0.0182433	0.0189407	0.00676663	0.00667821	0.0332247	8.74131e-07	1.07403e-05	0	0.00010446	2.61182e-05	4.79408e-05	0.000461339	7.83651e-05	2.87379e-06	0.000916754	0.0148558	0.000173197	0.00215465	0.321546	0.385266	0.0481323	0.202508	0.0949251	0.789711	0.510064	0.564002	0.74605	0.663722	0.501702	0.935682	0.914845	0.153086	0.0542683	0.092654	0.135875	0.0522991	0.0522991	0.809602	0.211927	0.00106056
g__Deinococcus	0.0203695	0.365335	0.311758	0.144029	0.0571664	0.367935	0.0118277	0.00150482	0.0118311	0.00494184	0.00471683	0.00114477	0.000401019	0.00347448	7.97652e-06	8.81565e-05	0.00010446	0	0.000265225	0.00034006	0.00101691	0.000939034	2.38727e-06	9.26339e-05	0.00677387	0.000403253	0.00372714	0.71568	0.45304	0.406504	0.638814	0.311354	0.400739	0.80082	0.979644	0.51316	0.466298	0.933961	0.58651	0.933725	0.0227154	0.0263087	0.0228212	0.0176403	0.0230162	0.00416524	0.189821	0.0366813	0.000120025
g__Massilia	0.0380557	0.847879	0.252738	0.0632553	0.0129774	0.0608769	0.0158768	0.016901	0.00266195	0.00323505	0.00512221	0.000223697	3.88922e-05	0.000248296	0.000196769	0.000160526	2.61182e-05	0.000265225	0	2.73766e-06	4.41686e-06	2.77372e-05	3.47081e-05	4.4953e-05	0.0132113	0.000231935	0.00101204	0.281548	0.386875	0.0410541	0.185719	0.326185	0.989885	0.78959	0.94941	0.890612	0.994938	0.731525	0.812551	0.496123	0.231905	0.0993207	0.0271159	0.0523833	0.0278154	0.0124057	0.309728	0.32658	0.00122655
g__Acidiphilium	0.0273915	0.586447	0.229001	0.177347	0.036026	0.224	0.0326141	0.0216027	0.00879116	0.00316521	0.00733906	0.00463763	0.000696985	0.00540719	0.000553861	0.00564595	4.79408e-05	0.00034006	2.73766e-06	3.50898e-101	1.8614e-09	0.000247703	1.46526e-06	7.94843e-05	0.039741	0.00224924	0.00137537	0.896165	0.316407	0.0881022	0.228844	0.164187	0.778757	0.763507	0.963546	0.935557	0.753513	0.82431	0.978976	0.296618	0.263972	0.0496731	0.0418315	0.0307915	0.0390917	0.0117527	0.303622	0.192546	0.0015175
g__Bryocella	0.0553551	0.877346	0.235971	0.133478	0.0298972	0.197137	0.0251429	0.0513255	0.0114575	0.00330556	0.0071284	0.00248565	0.000340918	0.00211158	0.00133728	0.0148632	0.000461339	0.00101691	4.41686e-06	1.8614e-09	0	0.000360591	1.44455e-05	6.14547e-05	0.0272228	0.0044303	0.00265424	0.969215	0.506525	0.171762	0.23022	0.136441	0.897611	0.83665	0.953794	0.800461	0.88224	0.786748	0.906892	0.226458	0.239559	0.0598762	0.0703033	0.0597733	0.0573678	0.0172992	0.354551	0.336629	0.00355841
g__1174-901-12	0.233497	0.180123	0.0838227	0.31404	0.0112799	0.0263918	0.0233926	0.0228403	4.79985e-05	0.00235729	0.000106048	0.000194099	0.000342187	0.000789543	0.000273204	0.000233491	7.83651e-05	0.000939034	2.77372e-05	0.000247703	0.000360591	3.50898e-101	4.08983e-05	0.000142798	0.00179019	0.000602502	0.00103978	0.448878	0.735186	0.169123	0.413069	0.308532	0.552364	0.954423	0.888853	0.85691	0.738285	0.824101	0.824874	0.744866	0.180003	0.0337242	0.0426994	0.0577963	0.0384519	0.0159439	0.595794	0.451943	0.000257681
g__norank_f__Acetobacteraceae	0.0337171	0.299636	0.168903	0.263823	0.0401446	0.226031	0.0185757	0.00172095	0.00335933	0.00117688	0.00116962	0.000763316	0.000458086	0.00386973	2.94818e-05	0.000445397	2.87379e-06	2.38727e-06	3.47081e-05	1.46526e-06	1.44455e-05	4.08983e-05	3.50898e-101	2.84375e-05	0.00126757	9.23694e-05	0.000168889	0.756288	0.637226	0.149524	0.392119	0.094861	0.666119	0.817164	0.790144	0.992186	0.924373	0.540905	0.893303	0.7945	0.0511502	0.0484854	0.0686779	0.0588434	0.0350648	0.0106247	0.520968	0.186339	0.000108797
g__Paracoccus	0.0984546	0.314478	0.0838227	0.0629817	0.0369989	0.0157762	0.022084	0.00941538	0.000154294	0.000325364	0.00159964	0.000315497	1.20802e-05	1.28925e-05	0.00189871	0.0011658	0.000916754	9.26339e-05	4.4953e-05	7.94843e-05	6.14547e-05	0.000142798	2.84375e-05	3.50898e-101	0.000745817	1.53833e-05	0.000134593	0.853926	0.463115	0.158294	0.251201	0.142366	0.660327	0.818992	0.740698	0.994772	0.994933	0.425586	0.900533	0.883521	0.0549194	0.102134	0.0681785	0.0543488	0.136697	0.0554808	0.379739	0.417959	0.00150217
g__Leifsonia	0.273785	0.241169	0.080537	0.140912	0.105738	0.034871	0.0445729	0.00541006	0.000942438	0.00180737	0.000495232	0.000507266	0.00326812	0.000990165	0.0260358	0.00461209	0.0148558	0.00677387	0.0132113	0.039741	0.0272228	0.00179019	0.00126757	0.000745817	3.50898e-101	0.000169806	0.000158882	0.503006	0.263223	0.328857	0.751944	0.0972249	0.741822	1	0.86926	0.916784	0.689229	0.253493	0.763702	0.614429	0.00472494	0.206746	0.235657	0.345279	0.161072	0.186274	0.927158	0.911601	0.00401269
g__unclassified_f__Acetobacteraceae	0.0216703	0.222925	0.128169	0.0640767	0.163683	0.0554006	0.17842	0.00341097	0.00190569	0.00796277	0.0150647	0.00353047	0.00181416	0.00206854	0.000751083	1.78328e-05	0.000173197	0.000403253	0.000231935	0.00224924	0.0044303	0.000602502	9.23694e-05	1.53833e-05	0.000169806	3.50898e-101	1.74473e-06	0.562486	0.688431	0.0236068	0.069832	0.0282513	0.597753	0.220335	0.241829	0.394644	0.456042	0.112263	0.628162	0.464754	0.0312403	0.241589	0.192655	0.263253	0.208183	0.16838	0.966148	0.592527	0.0116301
g__Granulicella	0.0201741	0.171617	0.192571	0.0606408	0.277317	0.0427973	0.162141	0.00762527	0.000405115	0.00215465	0.00302498	0.00289737	0.00239887	0.0020578	0.00960753	0.00149632	0.00215465	0.00372714	0.00101204	0.00137537	0.00265424	0.00103978	0.000168889	0.000134593	0.000158882	1.74473e-06	0	0.685066	0.959555	0.0192974	0.0858147	0.0307519	0.657136	0.333995	0.519696	0.451984	0.717891	0.216029	0.52434	0.779985	0.0248578	0.228225	0.124073	0.205791	0.178878	0.154377	0.91168	0.665637	0.00905935
g__Pseudomonas	0.931927	0.751416	0.715896	0.668202	0.121173	0.17285	0.554893	0.441045	0.347086	0.800024	0.495315	0.162049	0.584764	0.41504	0.499641	0.145435	0.321546	0.71568	0.281548	0.896165	0.969215	0.448878	0.756288	0.853926	0.503006	0.562486	0.685066	0	0.403366	0.0566644	0.679568	0.582461	0.989921	0.979826	0.661477	0.870389	0.419678	0.620546	0.0403962	0.184861	0.874738	0.670068	0.950782	0.527335	0.93185	0.764324	0.839617	0.489236	0.379415
g__Enterobacter	0.605119	0.558091	0.982904	0.863807	0.441466	0.505991	0.719516	0.818512	0.674053	0.841005	0.690766	0.959374	0.674606	0.823791	0.379714	0.508994	0.385266	0.45304	0.386875	0.316407	0.506525	0.735186	0.637226	0.463115	0.263223	0.688431	0.959555	0.403366	0	0.104904	0.260414	0.936024	0.665268	0.240491	0.38093	0.783029	0.539431	0.574566	0.611189	0.337581	0.203783	0.576424	0.724928	0.97718	0.271858	0.886229	0.91656	0.869927	0.989338
g__norank_f__Caulobacteraceae	0.0331436	0.594869	0.846958	0.560214	0.481297	0.194358	0.690766	0.244266	0.195923	0.648212	0.714699	0.21987	0.465162	0.344845	0.162851	0.0415828	0.0481323	0.406504	0.0410541	0.0881022	0.171762	0.169123	0.149524	0.158294	0.328857	0.0236068	0.0192974	0.0566644	0.104904	0	0.0318249	0.136619	0.0566644	0.0088043	0.0797145	0.0330493	0.109192	0.0221941	0.00825209	0.250354	0.847233	0.887027	0.96706	0.677262	0.71999	0.71999	0.25631	0.535166	0.474271
g__Robbsia	0.208932	0.90388	0.913405	0.599763	0.256347	0.551199	0.369734	0.922782	0.554879	0.653227	0.705799	0.851273	0.560009	0.626976	0.329753	0.340172	0.202508	0.638814	0.185719	0.228844	0.23022	0.413069	0.392119	0.251201	0.751944	0.069832	0.0858147	0.679568	0.260414	0.0318249	0	0.0253398	0.0155289	0.00193202	0.00349135	0.00280794	0.0431428	0.032572	0.624453	0.440822	0.613647	0.458256	0.768892	0.481723	0.529349	0.529349	0.0932786	0.354551	0.765057
g__Parafrigoribacterium	0.101168	0.286279	0.0957516	0.397777	0.872862	0.95217	0.235608	0.226447	0.54953	0.596229	0.710732	0.861744	0.733352	0.730128	0.167117	0.247805	0.0949251	0.311354	0.326185	0.164187	0.136441	0.308532	0.094861	0.142366	0.0972249	0.0282513	0.0307519	0.582461	0.936024	0.136619	0.0253398	0	0.0497898	0.0015036	0.0181219	0.0104474	0.0185849	0.00562351	0.196847	0.119285	0.132483	1	0.232135	0.211817	0.367215	0.367215	0.0223198	0.284447	0.977583
g__Sphingomonas	0.245014	0.807247	0.504226	0.781008	0.499263	0.638744	0.0155666	0.765154	0.307382	0.121158	0.115773	0.380927	0.375951	0.493967	0.887429	0.901333	0.789711	0.400739	0.989885	0.778757	0.897611	0.552364	0.666119	0.660327	0.741822	0.597753	0.657136	0.989921	0.665268	0.0566644	0.0155289	0.0497898	0	7.73691e-05	0.0035013	3.71184e-05	0.00815366	0.0120795	0.0656364	0.224707	0.404511	0.103855	0.0240797	0.0152256	0.0579252	0.140808	0.00808031	0.0692688	0.0435116
g__Burkholderia-Caballeronia-Paraburkholderia	0.161587	0.465654	0.715651	0.98295	0.450544	0.814862	0.00581307	0.78695	0.663227	0.314241	0.199877	0.400639	0.404667	0.499765	0.669789	0.615669	0.510064	0.80082	0.78959	0.763507	0.83665	0.954423	0.817164	0.818992	1	0.220335	0.333995	0.979826	0.240491	0.0088043	0.00193202	0.0015036	7.73691e-05	3.50898e-101	0.000105588	4.56829e-05	0.000664892	0.000240397	0.0278808	0.0241452	0.812793	0.186991	0.0251128	0.017839	0.0256748	0.0458222	0.000735783	0.0702108	0.17086
g__Pseudoxanthomonas	0.305002	0.960567	0.525055	0.326917	0.195644	0.64762	0.0703538	0.726254	0.514735	0.297475	0.108701	0.707128	0.434972	0.493573	0.495056	0.615669	0.564002	0.979644	0.94941	0.963546	0.953794	0.888853	0.790144	0.740698	0.86926	0.241829	0.519696	0.661477	0.38093	0.0797145	0.00349135	0.0181219	0.0035013	0.000105588	3.50898e-101	9.93783e-06	0.00357981	7.21258e-05	0.413034	0.0486474	0.950789	0.388406	0.0595728	0.0509583	0.0675824	0.0976655	0.000908943	0.24596	0.356645
g__Terriglobus	0.300021	0.58169	0.482973	0.625927	0.2732	0.704364	0.0445831	0.431789	0.482129	0.223175	0.130622	0.666623	0.378233	0.475451	0.74934	0.874141	0.74605	0.51316	0.890612	0.935557	0.800461	0.85691	0.992186	0.994772	0.916784	0.394644	0.451984	0.870389	0.783029	0.0330493	0.00280794	0.0104474	3.71184e-05	4.56829e-05	9.93783e-06	3.50898e-101	0.00147392	0.000696985	0.178502	0.219535	0.598545	0.361865	0.0446488	0.0214919	0.0814785	0.0814785	0.000489756	0.0943074	0.198382
g__Allorhizobium-Neorhizobium-Pararhizobium-Rhizobium	0.65226	0.556903	0.283969	0.532215	0.94959	0.51132	0.0428672	0.799239	0.974739	0.413846	0.478465	0.66004	0.494755	0.672269	0.861927	0.801285	0.663722	0.466298	0.994938	0.753513	0.88224	0.738285	0.924373	0.994933	0.689229	0.456042	0.717891	0.419678	0.539431	0.109192	0.0431428	0.0185849	0.00815366	0.000664892	0.00357981	0.00147392	3.50898e-101	0.000645877	0.0957611	0.00740573	0.652021	0.0869082	0.00289139	0.000702762	0.00909675	0.0188282	2.85184e-06	0.00113863	0.202962
g__Mycobacterium	0.410829	0.541549	0.652553	0.576409	0.62962	0.620546	0.139578	0.460758	0.894257	0.862492	0.537562	0.814207	0.742045	0.914245	0.708331	0.53665	0.501702	0.933961	0.731525	0.82431	0.786748	0.824101	0.540905	0.425586	0.253493	0.112263	0.216029	0.620546	0.574566	0.0221941	0.032572	0.00562351	0.0120795	0.000240397	7.21258e-05	0.000696985	0.000645877	0	0.0237398	0.0042757	0.529765	0.160134	0.0298067	0.013585	0.0271462	0.0344563	0.0005442	0.0195869	0.639721
g__Novosphingobium	0.24957	0.478406	0.521242	0.729443	0.701074	0.74927	0.0965275	0.239716	0.910935	0.61222	0.700891	0.923416	0.462268	0.94645	0.652674	0.791861	0.935682	0.58651	0.812551	0.978976	0.906892	0.824874	0.893303	0.900533	0.763702	0.628162	0.52434	0.0403962	0.611189	0.00825209	0.624453	0.196847	0.0656364	0.0278808	0.413034	0.178502	0.0957611	0.0237398	0	0.0490305	0.988959	0.194863	0.139097	0.0464962	0.0830637	0.050655	0.119051	0.0287181	0.555811
g__Sphingobacterium	0.982904	0.103098	0.360085	0.620395	0.601233	0.750807	0.0541085	0.431589	0.989867	0.474271	0.544736	0.645236	0.360036	0.600245	0.9897	0.575501	0.914845	0.933725	0.496123	0.296618	0.226458	0.744866	0.7945	0.883521	0.614429	0.464754	0.779985	0.184861	0.337581	0.250354	0.440822	0.119285	0.224707	0.0241452	0.0486474	0.219535	0.00740573	0.0042757	0.0490305	0	0.452675	0.0932114	0.0217778	0.00803603	0.00658327	0.0124057	0.00501109	0.0536616	0.432644
g__Ralstonia	0.209643	0.426128	0.209643	0.209643	0.741741	0.659828	0.224867	0.0212628	0.122803	0.00970054	0.0494752	0.0881452	0.0977108	0.0750344	0.20216	0.109566	0.153086	0.0227154	0.231905	0.263972	0.239559	0.180003	0.0511502	0.0549194	0.00472494	0.0312403	0.0248578	0.874738	0.203783	0.847233	0.613647	0.132483	0.404511	0.812793	0.950789	0.598545	0.652021	0.529765	0.988959	0.452675	0	0.441599	0.182502	0.424614	0.253355	0.512593	0.706874	0.712185	0.0417559
g__Escherichia-Shigella	0.0836639	0.793373	0.896165	0.678465	0.268161	0.786748	0.0772699	0.514657	0.221964	0.34072	0.103608	0.0584699	0.192236	0.272837	0.0100621	0.0357838	0.0542683	0.0263087	0.0993207	0.0496731	0.0598762	0.0337242	0.0484854	0.102134	0.206746	0.241589	0.228225	0.670068	0.576424	0.887027	0.458256	1	0.103855	0.186991	0.388406	0.361865	0.0869082	0.160134	0.194863	0.0932114	0.441599	0	0.00387965	0.00151651	0.00355469	0.0101651	0.08727	0.00141767	0.00506335
g__Taibaiella	0.209132	0.829974	0.861878	0.209132	0.428553	0.412103	0.00118692	0.304345	0.0496066	0.0150744	0.0228212	0.0164841	0.0128517	0.0317332	0.0844333	0.0523044	0.092654	0.0228212	0.0271159	0.0418315	0.0703033	0.0426994	0.0686779	0.0681785	0.235657	0.192655	0.124073	0.950782	0.724928	0.96706	0.768892	0.232135	0.0240797	0.0251128	0.0595728	0.0446488	0.00289139	0.0298067	0.139097	0.0217778	0.182502	0.00387965	3.50898e-101	3.55161e-07	5.17864e-06	0.000462552	0.000420443	0.0018812	0.000905169
g__Chitinophaga	0.266575	0.840873	0.942385	0.266575	0.235157	0.508414	0.00161198	0.278167	0.0713108	0.0297127	0.0274643	0.0458933	0.0143872	0.0483819	0.0880101	0.105261	0.135875	0.0176403	0.0523833	0.0307915	0.0597733	0.0577963	0.0588434	0.0543488	0.345279	0.263253	0.205791	0.527335	0.97718	0.677262	0.481723	0.211817	0.0152256	0.017839	0.0509583	0.0214919	0.000702762	0.013585	0.0464962	0.00803603	0.424614	0.00151651	3.55161e-07	3.87691e-103	3.34011e-05	3.34011e-05	5.28562e-05	0.000137568	0.00281806
g__unclassified_f__Rhodanobacteraceae	0.266575	0.611541	0.942385	0.266575	0.253964	0.797291	0.000594201	0.239097	0.146699	0.0297127	0.0242266	0.0311992	0.0199974	0.0856012	0.0463876	0.0580766	0.0522991	0.0230162	0.0278154	0.0390917	0.0573678	0.0384519	0.0350648	0.136697	0.161072	0.208183	0.178878	0.93185	0.271858	0.71999	0.529349	0.367215	0.0579252	0.0256748	0.0675824	0.0814785	0.00909675	0.0271462	0.0830637	0.00658327	0.253355	0.00355469	5.17864e-06	3.34011e-05	3.87691e-103	1.08101e-05	0.00258333	0.00137498	0.00180797
g__Bordetella	0.266575	0.958518	0.942385	0.266575	0.0490927	0.585916	0.000332967	0.124161	0.0813311	0.0297127	0.0089258	0.0163947	0.002838	0.0300968	0.0172992	0.0580766	0.0522991	0.00416524	0.0124057	0.0117527	0.0172992	0.0159439	0.0106247	0.0554808	0.186274	0.16838	0.154377	0.764324	0.886229	0.71999	0.529349	0.367215	0.140808	0.0458222	0.0976655	0.0814785	0.0188282	0.0344563	0.050655	0.0124057	0.512593	0.0101651	0.000462552	3.34011e-05	1.08101e-05	3.87691e-103	0.00258333	0.00137498	0.00281806
g__Mucilaginibacter	0.731888	0.588832	0.851209	0.118259	0.229477	0.660849	0.00423503	0.472554	0.382927	0.115431	0.138475	0.248514	0.0680553	0.127573	0.694213	0.647916	0.809602	0.189821	0.309728	0.303622	0.354551	0.595794	0.520968	0.379739	0.927158	0.966148	0.91168	0.839617	0.91656	0.25631	0.0932786	0.0223198	0.00808031	0.000735783	0.000908943	0.000489756	2.85184e-06	0.0005442	0.119051	0.00501109	0.706874	0.08727	0.000420443	5.28562e-05	0.00258333	0.00258333	3.50898e-101	0.00360032	0.0839159
g__Tardiphaga	0.118259	0.761696	0.289164	0.602327	0.665637	0.352818	0.0521599	0.605062	0.750803	0.542118	0.449847	0.348801	0.288812	0.669598	0.0624346	0.158979	0.211927	0.0366813	0.32658	0.192546	0.336629	0.451943	0.186339	0.417959	0.911601	0.592527	0.665637	0.489236	0.869927	0.535166	0.354551	0.284447	0.0692688	0.0702108	0.24596	0.0943074	0.00113863	0.0195869	0.0287181	0.0536616	0.712185	0.00141767	0.0018812	0.000137568	0.00137498	0.00137498	0.00360032	3.50898e-101	0.0473981
g__Dyella	0.160228	0.542861	0.466669	0.525223	0.0594999	0.166647	0.000202617	0.0177456	0.0019337	0.000640782	0.000258727	1.29655e-05	0.00109303	0.00282258	0.0017561	0.00165568	0.00106056	0.000120025	0.00122655	0.0015175	0.00355841	0.000257681	0.000108797	0.00150217	0.00401269	0.0116301	0.00905935	0.379415	0.989338	0.474271	0.765057	0.977583	0.0435116	0.17086	0.356645	0.198382	0.202962	0.639721	0.555811	0.432644	0.0417559	0.00506335	0.000905169	0.00281806	0.00180797	0.00281806	0.0839159	0.0473981	0
g__Luteibacter	0.715896	0.711503	0.764585	0.621659	0.0735709	0.143495	0.00109041	0.281094	0.0512376	0.0400694	0.010804	0.00466281	0.00823037	0.0291463	0.0608767	0.0742791	0.0971373	0.0614294	0.0546399	0.237848	0.168915	0.0187099	0.0514815	0.151562	0.0201763	0.139209	0.200945	0.321211	0.367072	0.789774	0.708331	0.587125	0.412566	0.139209	0.470391	0.472503	0.819789	0.558497	0.153267	0.473196	0.346517	0.388842	0.136062	0.211467	0.0199974	0.00834361	0.416199	0.435895	0.0203232
[truncated: 2 more columns]
