# Supplementary material for: Functional and Compositional Changes in Sirex noctilio Gut Microbiome in Different Habitats: Unraveling the Complexity of Invasive Adaptation
Source: Int J Mol Sci. 2024 Feb 21;25(5):2526. doi: 10.3390/ijms25052526 (PMC10931295; doi:10.3390/ijms25052526)
Supplement: Supplementary file 1 [file ijms-25-02526-s001.zip › TABLE S7 FUNGI-L-FR.xls]

## Sheet: L-correlation
The R value and P value of the correlation coefficient between species
Species	g__Amylostereum	g__Coprinellus	g__unclassified_c__Sordariomycetes	g__Meyerozyma	g__Setophoma	g__unclassified_f__Coniothyriaceae	g__Rhexodenticula	g__Kuraishia	g__unclassified_f__Niessliaceae	g__Claussenomyces	g__Coniochaeta	g__unclassified_f__Valsaceae	g__Naganishia	g__Aequabiliella	g__Vishniacozyma	g__Sarea	g__unclassified_p__Ascomycota	g__Ceratocystis	g__Tremella	g__Capronia	g__Collophora	g__Malassezia	g__Talaromyces	g__unclassified_c__Microbotryomycetes	g__Pezicula	g__Thyronectria	g__Nothophoma	g__Phaeococcomyces	g__unclassified_o__Helotiales	g__unclassified_o__Mytilinidiales	g__Pleurostoma	g__Latorua	g__Phaeoacremonium	g__Comoclathris	g__Ophiostoma	g__Trichoderma	g__Verticillium	g__Penicillium	g__Yamadazyma	g__unclassified_f__Ophiostomataceae	g__Diplodia	g__Sydowia	g__Aspergillus	g__Alternaria	g__unclassified_o__Chaetothyriales	g__Cladosporium	g__Cutaneotrichosporon	g__Bartalinia	g__Hyphopichia
g__Amylostereum	1	-0.1	-0.1	-0.1	-0.1	-0.1	-0.1	-0.1	-0.1	-0.1	-0.17922	-0.0809	-0.06742	0.0925	-0.01348	-0.28508	-0.19267	-0.32219	-0.2931	-0.19069	-0.26519	-0.39092	-0.23965	-0.09828	-0.21574	-0.15353	-0.62929	-0.35265	-0.32953	-0.49487	-0.72652	-0.48562	-0.28316	-0.26594	-0.85325	-0.84932	-0.74028	-0.86105	-0.6543	-0.71647	-0.693	-0.76277	-0.7723	-0.74315	-0.63452	-0.61188	-0.52807	-0.2	-0.21058
g__Coprinellus	-0.1	1	1	1	1	1	1	1	1	1	0.63593	0.74162	0.5933	0.63593	0.74162	0.50578	0.40369	0.54525	0.51177	0.5244	0.51177	0.5244	0.50696	0.63593	0.74162	0.51177	0.31464	0.38156	0.63593	0.57911	0.57911	0.63593	0.74162	0.63593	0.20184	0.30137	0.40462	0.40091	0.4362	0.30706	0.42058	0.5244	0.51177	0.50461	0.50578	0.50229	-0.23235	-0.1	-0.23164
g__unclassified_c__Sordariomycetes	-0.1	1	1	1	1	1	1	1	1	1	0.63593	0.74162	0.5933	0.63593	0.74162	0.50578	0.40369	0.54525	0.51177	0.5244	0.51177	0.5244	0.50696	0.63593	0.74162	0.51177	0.31464	0.38156	0.63593	0.57911	0.57911	0.63593	0.74162	0.63593	0.20184	0.30137	0.40462	0.40091	0.4362	0.30706	0.42058	0.5244	0.51177	0.50461	0.50578	0.50229	-0.23235	-0.1	-0.23164
g__Meyerozyma	-0.1	1	1	1	1	1	1	1	1	1	0.63593	0.74162	0.5933	0.63593	0.74162	0.50578	0.40369	0.54525	0.51177	0.5244	0.51177	0.5244	0.50696	0.63593	0.74162	0.51177	0.31464	0.38156	0.63593	0.57911	0.57911	0.63593	0.74162	0.63593	0.20184	0.30137	0.40462	0.40091	0.4362	0.30706	0.42058	0.5244	0.51177	0.50461	0.50578	0.50229	-0.23235	-0.1	-0.23164
g__Setophoma	-0.1	1	1	1	1	1	1	1	1	1	0.63593	0.74162	0.5933	0.63593	0.74162	0.50578	0.40369	0.54525	0.51177	0.5244	0.51177	0.5244	0.50696	0.63593	0.74162	0.51177	0.31464	0.38156	0.63593	0.57911	0.57911	0.63593	0.74162	0.63593	0.20184	0.30137	0.40462	0.40091	0.4362	0.30706	0.42058	0.5244	0.51177	0.50461	0.50578	0.50229	-0.23235	-0.1	-0.23164
g__unclassified_f__Coniothyriaceae	-0.1	1	1	1	1	1	1	1	1	1	0.63593	0.74162	0.5933	0.63593	0.74162	0.50578	0.40369	0.54525	0.51177	0.5244	0.51177	0.5244	0.50696	0.63593	0.74162	0.51177	0.31464	0.38156	0.63593	0.57911	0.57911	0.63593	0.74162	0.63593	0.20184	0.30137	0.40462	0.40091	0.4362	0.30706	0.42058	0.5244	0.51177	0.50461	0.50578	0.50229	-0.23235	-0.1	-0.23164
g__Rhexodenticula	-0.1	1	1	1	1	1	1	1	1	1	0.63593	0.74162	0.5933	0.63593	0.74162	0.50578	0.40369	0.54525	0.51177	0.5244	0.51177	0.5244	0.50696	0.63593	0.74162	0.51177	0.31464	0.38156	0.63593	0.57911	0.57911	0.63593	0.74162	0.63593	0.20184	0.30137	0.40462	0.40091	0.4362	0.30706	0.42058	0.5244	0.51177	0.50461	0.50578	0.50229	-0.23235	-0.1	-0.23164
g__Kuraishia	-0.1	1	1	1	1	1	1	1	1	1	0.63593	0.74162	0.5933	0.63593	0.74162	0.50578	0.40369	0.54525	0.51177	0.5244	0.51177	0.5244	0.50696	0.63593	0.74162	0.51177	0.31464	0.38156	0.63593	0.57911	0.57911	0.63593	0.74162	0.63593	0.20184	0.30137	0.40462	0.40091	0.4362	0.30706	0.42058	0.5244	0.51177	0.50461	0.50578	0.50229	-0.23235	-0.1	-0.23164
g__unclassified_f__Niessliaceae	-0.1	1	1	1	1	1	1	1	1	1	0.63593	0.74162	0.5933	0.63593	0.74162	0.50578	0.40369	0.54525	0.51177	0.5244	0.51177	0.5244	0.50696	0.63593	0.74162	0.51177	0.31464	0.38156	0.63593	0.57911	0.57911	0.63593	0.74162	0.63593	0.20184	0.30137	0.40462	0.40091	0.4362	0.30706	0.42058	0.5244	0.51177	0.50461	0.50578	0.50229	-0.23235	-0.1	-0.23164
g__Claussenomyces	-0.1	1	1	1	1	1	1	1	1	1	0.63593	0.74162	0.5933	0.63593	0.74162	0.50578	0.40369	0.54525	0.51177	0.5244	0.51177	0.5244	0.50696	0.63593	0.74162	0.51177	0.31464	0.38156	0.63593	0.57911	0.57911	0.63593	0.74162	0.63593	0.20184	0.30137	0.40462	0.40091	0.4362	0.30706	0.42058	0.5244	0.51177	0.50461	0.50578	0.50229	-0.23235	-0.1	-0.23164
g__Coniochaeta	-0.17922	0.63593	0.63593	0.63593	0.63593	0.63593	0.63593	0.63593	0.63593	0.63593	1	0.85749	0.84034	0.25735	0.38587	0.50878	0.72931	0.77544	0.66273	0.81249	0.75149	0.41231	0.44256	0.62132	0.77174	0.45859	0.40625	0.51103	0.62132	0.60933	0.1674	0.25735	0.38587	0.62132	0.21588	0.21488	0.28071	0.33028	0.68088	0.75741	0.79022	0.6124	0.60948	0.60095	0.5117	0.71434	0.42313	0.38156	-0.44193
g__unclassified_f__Valsaceae	-0.0809	0.74162	0.74162	0.74162	0.74162	0.74162	0.74162	0.74162	0.74162	0.74162	0.85749	1	0.98	0.38587	0.5	0.5456	0.66681	0.58817	0.48305	0.6364	0.69007	0.21213	0.30761	0.38587	0.5	0.69007	0.60811	0.65169	0.77174	0.78087	0.31235	0.38587	0.5	0.77174	0.23134	0.17609	0.19096	0.18921	0.42642	0.52445	0.55293	0.42426	0.48305	0.47629	0.4092	0.54183	0.12532	-0.14832	-0.34358
g__Naganishia	-0.06742	0.5933	0.5933	0.5933	0.5933	0.5933	0.5933	0.5933	0.5933	0.5933	0.84034	0.98	1	0.2744	0.38	0.50468	0.68041	0.54406	0.42784	0.60811	0.67626	0.09899	0.21875	0.2744	0.38	0.67626	0.6364	0.66884	0.73744	0.76525	0.20303	0.2744	0.38	0.73744	0.21773	0.12191	0.10912	0.10812	0.38231	0.53825	0.53875	0.35355	0.42784	0.42186	0.341	0.50119	0.21931	-0.14832	-0.34358
g__Aequabiliella	0.0925	0.63593	0.63593	0.63593	0.63593	0.63593	0.63593	0.63593	0.63593	0.63593	0.25735	0.38587	0.2744	1	0.85749	0.65498	0.49593	0.47598	0.67457	0.56996	0.60948	0.62453	0.55686	0.55515	0.38587	0.26332	0.07276	0.06618	0.25735	0.1674	0.1674	0.25735	0.38587	0.25735	-0.31506	-0.00871	0.28655	0.24916	0.01261	-0.02071	-0.04863	0.03032	0.13314	0.07001	0.38305	0.31942	-0.44328	-0.19078	0.42184
g__Vishniacozyma	-0.01348	0.74162	0.74162	0.74162	0.74162	0.74162	0.74162	0.74162	0.74162	0.74162	0.38587	0.5	0.38	0.85749	1	0.4774	0.53072	0.66169	0.55205	0.49497	0.48305	0.49497	0.51269	0.38587	0.5	0.17252	0.25456	0.18007	0.38587	0.31235	0.31235	0.38587	0.5	0.38587	-0.10887	0.24382	0.53196	0.32435	0.1691	0.17942	0.1276	0.21213	0.34503	0.13608	0.2728	0.37251	-0.34463	-0.14832	0.12494
g__Sarea	-0.28508	0.50578	0.50578	0.50578	0.50578	0.50578	0.50578	0.50578	0.50578	0.50578	0.50878	0.5456	0.50468	0.65498	0.4774	1	0.69606	0.62677	0.72005	0.61727	0.76711	0.54976	0.24009	0.59065	0.4092	0.29649	0.24594	0.08772	0.22807	0.41539	0.28758	0.04386	0.3069	0.3889	0.11137	0.08545	0.45349	0.4885	0.31088	0.40709	0.41335	0.2797	0.24708	0.32483	0.46977	0.47345	0.20032	0	0.27693
g__unclassified_p__Ascomycota	-0.19267	0.40369	0.40369	0.40369	0.40369	0.40369	0.40369	0.40369	0.40369	0.40369	0.72931	0.66681	0.68041	0.49593	0.53072	0.69606	1	0.75038	0.64795	0.73131	0.72308	0.30792	0.31163	0.43175	0.46268	0.34276	0.40415	0.22755	0.30923	0.31879	0	0.09919	0.39464	0.63013	0.02778	0.22581	0.37587	0.25748	0.27514	0.58691	0.5161	0.37528	0.42727	0.36111	0.38979	0.70968	0.42102	0.20184	-0.10626
g__Ceratocystis	-0.32219	0.54525	0.54525	0.54525	0.54525	0.54525	0.54525	0.54525	0.54525	0.54525	0.77544	0.58817	0.54406	0.47598	0.66169	0.62677	0.75038	1	0.76609	0.74862	0.71536	0.57706	0.4473	0.54533	0.73521	0.01268	0.30153	0.2175	0.34989	0.44206	0.21242	0.09457	0.25733	0.34989	0.15008	0.31371	0.68192	0.5763	0.65135	0.75595	0.69317	0.52507	0.56823	0.3952	0.39361	0.62493	0.38295	0.4362	-0.09186
g__Tremella	-0.2931	0.51177	0.51177	0.51177	0.51177	0.51177	0.51177	0.51177	0.51177	0.51177	0.66273	0.48305	0.42784	0.67457	0.55205	0.72005	0.64795	0.76609	1	0.94662	0.93333	0.88807	0.75711	0.80475	0.69007	0.28333	0.21958	0.33137	0.43788	0.39875	0.16166	0.19823	0.17252	0.21006	0	0.17059	0.42121	0.56423	0.62404	0.58333	0.54543	0.44891	0.52619	0.51648	0.73417	0.69171	0.14864	0.40941	0.31253
g__Capronia	-0.19069	0.5244	0.5244	0.5244	0.5244	0.5244	0.5244	0.5244	0.5244	0.5244	0.81249	0.6364	0.60811	0.56996	0.49497	0.61727	0.73131	0.74862	0.94662	1	0.94662	0.75	0.74922	0.77005	0.70711	0.43428	0.3	0.47294	0.55783	0.45277	0.05522	0.23041	0.21213	0.35774	-0.01925	0.13888	0.26523	0.40137	0.61865	0.62946	0.59649	0.47	0.56114	0.55811	0.71372	0.75189	0.21046	0.41952	0.08835
g__Collophora	-0.26519	0.51177	0.51177	0.51177	0.51177	0.51177	0.51177	0.51177	0.51177	0.51177	0.75149	0.69007	0.67626	0.60948	0.48305	0.76711	0.72308	0.71536	0.93333	0.94662	1	0.71241	0.6439	0.67457	0.55205	0.49762	0.42452	0.52664	0.59764	0.59274	0.16166	0.19823	0.17252	0.36983	0.06573	0.12385	0.29884	0.45231	0.57837	0.6119	0.565	0.40012	0.50714	0.52587	0.70593	0.67769	0.19188	0.20471	0.24787
g__Malassezia	-0.39092	0.5244	0.5244	0.5244	0.5244	0.5244	0.5244	0.5244	0.5244	0.5244	0.41231	0.21213	0.09899	0.62453	0.49497	0.54976	0.30792	0.57706	0.88807	0.75	0.71241	1	0.81206	0.82462	0.70711	0.17566	0.08	0.23041	0.3638	0.29817	0.36442	0.3638	0.21213	0.03032	0.10585	0.28735	0.49671	0.68806	0.65504	0.43916	0.45614	0.51	0.5465	0.56773	0.78606	0.59385	-0.03877	0.41952	0.4086
g__Talaromyces	-0.23965	0.50696	0.50696	0.50696	0.50696	0.50696	0.50696	0.50696	0.50696	0.50696	0.44256	0.30761	0.21875	0.55686	0.51269	0.24009	0.31163	0.4473	0.75711	0.74922	0.6439	0.81206	1	0.65358	0.61523	0.32784	0.26102	0.47187	0.55979	0.32027	0.2669	0.55979	0.30761	0.20516	0.07442	0.38196	0.26807	0.47116	0.54028	0.38917	0.37555	0.49787	0.62975	0.57675	0.78089	0.62966	-0.13653	0.30418	0.25088
g__unclassified_c__Microbotryomycetes	-0.09828	0.63593	0.63593	0.63593	0.63593	0.63593	0.63593	0.63593	0.63593	0.63593	0.62132	0.38587	0.2744	0.55515	0.38587	0.59065	0.43175	0.54533	0.80475	0.77005	0.67457	0.82462	0.65358	1	0.85749	0.26332	-0.12733	0.06618	0.25735	0.1674	0.1674	0.25735	0.38587	0.25735	-0.05835	0.05517	0.22223	0.44037	0.53272	0.36983	0.48629	0.4972	0.3935	0.51927	0.67253	0.6069	0.07388	0.50875	-0.02009
g__Pezicula	-0.21574	0.74162	0.74162	0.74162	0.74162	0.74162	0.74162	0.74162	0.74162	0.74162	0.77174	0.5	0.38	0.38587	0.5	0.4092	0.46268	0.73521	0.69007	0.70711	0.55205	0.70711	0.61523	0.85749	1	0.17252	0.04243	0.18007	0.38587	0.31235	0.31235	0.38587	0.5	0.38587	0.1633	0.31155	0.46376	0.52708	0.72051	0.59346	0.6947	0.70711	0.62106	0.61237	0.5797	0.67729	0.20365	0.5933	-0.34358
g__Thyronectria	-0.15353	0.51177	0.51177	0.51177	0.51177	0.51177	0.51177	0.51177	0.51177	0.51177	0.45859	0.69007	0.67626	0.26332	0.17252	0.29649	0.34276	0.01268	0.28333	0.43428	0.49762	0.17566	0.32784	0.26332	0.17252	1	0.6197	0.75741	0.79291	0.64662	0.35564	0.63315	0.48305	0.66273	0.26763	0.20331	-0.10354	0.0443	0.21309	0.20714	0.26905	0.33669	0.42619	0.58691	0.59063	0.50242	-0.12702	-0.35824	-0.06466
g__Nothophoma	-0.62929	0.31464	0.31464	0.31464	0.31464	0.31464	0.31464	0.31464	0.31464	0.31464	0.40625	0.60811	0.6364	0.07276	0.25456	0.24594	0.40415	0.30153	0.21958	0.3	0.42452	0.08	0.26102	-0.12733	0.04243	0.6197	1	0.81249	0.77611	0.82824	0.60737	0.6124	0.39598	0.64272	0.6832	0.68006	0.41473	0.44915	0.4263	0.60506	0.53133	0.54	0.71241	0.61584	0.51118	0.56033	0.24923	-0.31464	0.03313
g__Phaeococcomyces	-0.35265	0.38156	0.38156	0.38156	0.38156	0.38156	0.38156	0.38156	0.38156	0.38156	0.51103	0.65169	0.66884	0.06618	0.18007	0.08772	0.22755	0.2175	0.33137	0.47294	0.52664	0.23041	0.47187	0.06618	0.18007	0.75741	0.81249	1	0.95588	0.85707	0.41515	0.59191	0.18007	0.43015	0.47259	0.39492	0.11989	0.23178	0.54218	0.49705	0.45893	0.4305	0.63906	0.63013	0.56726	0.46461	0	-0.19078	-0.0067
g__unclassified_o__Helotiales	-0.32953	0.63593	0.63593	0.63593	0.63593	0.63593	0.63593	0.63593	0.63593	0.63593	0.62132	0.77174	0.73744	0.25735	0.38587	0.22807	0.30923	0.34989	0.43788	0.55783	0.59764	0.3638	0.55979	0.25735	0.38587	0.79291	0.77611	0.95588	1	0.89725	0.53567	0.70221	0.38587	0.55515	0.46093	0.42977	0.231	0.32449	0.59261	0.50888	0.51364	0.52751	0.69824	0.68847	0.63744	0.54592	-0.0806	-0.19078	-0.07365
g__unclassified_o__Mytilinidiales	-0.49487	0.57911	0.57911	0.57911	0.57911	0.57911	0.57911	0.57911	0.57911	0.57911	0.60933	0.78087	0.76525	0.1674	0.31235	0.41539	0.31879	0.44206	0.39875	0.45277	0.59274	0.29817	0.32027	0.1674	0.31235	0.64662	0.82824	0.85707	0.89725	1	0.65854	0.53567	0.31235	0.52898	0.63758	0.45483	0.41006	0.48545	0.65448	0.62507	0.6255	0.54111	0.6574	0.6482	0.5432	0.46541	0.12232	-0.23164	-0.03659
g__Pleurostoma	-0.72652	0.57911	0.57911	0.57911	0.57911	0.57911	0.57911	0.57911	0.57911	0.57911	0.1674	0.31235	0.20303	0.1674	0.31235	0.28758	0	0.21242	0.16166	0.05522	0.16166	0.36442	0.2669	0.1674	0.31235	0.35564	0.60737	0.41515	0.53567	0.65854	1	0.77672	0.6247	0.46202	0.8076	0.77215	0.66569	0.75983	0.5167	0.40953	0.49265	0.69572	0.67895	0.66946	0.5645	0.4231	0.01223	-0.23164	0.06098
g__Latorua	-0.48562	0.63593	0.63593	0.63593	0.63593	0.63593	0.63593	0.63593	0.63593	0.63593	0.25735	0.38587	0.2744	0.25735	0.38587	0.04386	0.09919	0.09457	0.19823	0.23041	0.19823	0.3638	0.55979	0.25735	0.38587	0.63315	0.6124	0.59191	0.70221	0.53567	0.77672	1	0.77174	0.62132	0.56595	0.74338	0.36258	0.48094	0.39403	0.29586	0.37687	0.69123	0.75149	0.74098	0.69007	0.59819	-0.17127	-0.19078	-0.07365
g__Phaeoacremonium	-0.28316	0.74162	0.74162	0.74162	0.74162	0.74162	0.74162	0.74162	0.74162	0.74162	0.38587	0.5	0.38	0.38587	0.5	0.3069	0.39464	0.25733	0.17252	0.21213	0.17252	0.21213	0.30761	0.38587	0.5	0.48305	0.39598	0.18007	0.38587	0.31235	0.6247	0.77174	1	0.85749	0.36742	0.58247	0.36146	0.39193	0.1691	0.24842	0.37571	0.6364	0.55205	0.54433	0.4774	0.60956	0.00783	-0.14832	-0.34358
g__Comoclathris	-0.26594	0.63593	0.63593	0.63593	0.63593	0.63593	0.63593	0.63593	0.63593	0.63593	0.62132	0.77174	0.73744	0.25735	0.38587	0.3889	0.63013	0.34989	0.21006	0.35774	0.36983	0.03032	0.20516	0.25735	0.38587	0.66273	0.64272	0.43015	0.55515	0.52898	0.46202	0.62132	0.85749	1	0.39675	0.49365	0.231	0.26075	0.2112	0.44379	0.51364	0.59421	0.56806	0.56011	0.44445	0.67369	0.25187	-0.19078	-0.44193
g__Ophiostoma	-0.85325	0.20184	0.20184	0.20184	0.20184	0.20184	0.20184	0.20184	0.20184	0.20184	0.21588	0.23134	0.21773	-0.31506	-0.10887	0.11137	0.02778	0.15008	0	-0.01925	0.06573	0.10585	0.07442	-0.05835	0.1633	0.26763	0.6832	0.47259	0.46093	0.63758	0.8076	0.56595	0.36742	0.39675	1	0.82489	0.58933	0.66208	0.61031	0.62448	0.67044	0.74093	0.70899	0.73148	0.46404	0.42858	0.44767	0	-0.12752
g__Trichoderma	-0.84932	0.30137	0.30137	0.30137	0.30137	0.30137	0.30137	0.30137	0.30137	0.30137	0.21488	0.17609	0.12191	-0.00871	0.24382	0.08545	0.22581	0.31371	0.17059	0.13888	0.12385	0.28735	0.38196	0.05517	0.31155	0.20331	0.68006	0.39492	0.42977	0.45483	0.77215	0.74338	0.58247	0.49365	0.82489	1	0.72981	0.746	0.54277	0.62628	0.61935	0.82373	0.85996	0.74194	0.58431	0.65367	0.34482	0.10046	-0.03702
g__Verticillium	-0.74028	0.40462	0.40462	0.40462	0.40462	0.40462	0.40462	0.40462	0.40462	0.40462	0.28071	0.19096	0.10912	0.28655	0.53196	0.45349	0.37587	0.68192	0.42121	0.26523	0.29884	0.49671	0.26807	0.22223	0.46376	-0.10354	0.41473	0.11989	0.231	0.41006	0.66569	0.36258	0.36146	0.231	0.58933	0.72981	1	0.82492	0.59417	0.63063	0.58498	0.63174	0.65416	0.49188	0.39535	0.49886	0.28579	0.20231	0.13314
g__Penicillium	-0.86105	0.40091	0.40091	0.40091	0.40091	0.40091	0.40091	0.40091	0.40091	0.40091	0.33028	0.18921	0.10812	0.24916	0.32435	0.4885	0.25748	0.5763	0.56423	0.40137	0.45231	0.68806	0.47116	0.44037	0.52708	0.0443	0.44915	0.23178	0.32449	0.48545	0.75983	0.48094	0.39193	0.26075	0.66208	0.746	0.82492	1	0.74522	0.71344	0.72332	0.79318	0.7694	0.69887	0.70971	0.6476	0.38108	0.30068	0.24272
g__Yamadazyma	-0.6543	0.4362	0.4362	0.4362	0.4362	0.4362	0.4362	0.4362	0.4362	0.4362	0.68088	0.42642	0.38231	0.01261	0.1691	0.31088	0.27514	0.65135	0.62404	0.61865	0.57837	0.65504	0.54028	0.53272	0.72051	0.21309	0.4263	0.54218	0.59261	0.65448	0.5167	0.39403	0.1691	0.2112	0.61031	0.54277	0.59417	0.74522	1	0.86756	0.89382	0.81101	0.81683	0.8054	0.68944	0.65729	0.4463	0.54525	-0.10908
g__unclassified_f__Ophiostomataceae	-0.71647	0.30706	0.30706	0.30706	0.30706	0.30706	0.30706	0.30706	0.30706	0.30706	0.75741	0.52445	0.53825	-0.02071	0.17942	0.40709	0.58691	0.75595	0.58333	0.62946	0.6119	0.43916	0.38917	0.36983	0.59346	0.20714	0.60506	0.49705	0.50888	0.62507	0.40953	0.29586	0.24842	0.44379	0.62448	0.62628	0.63063	0.71344	0.86756	1	0.96367	0.81976	0.8381	0.75594	0.60945	0.78752	0.73508	0.51177	-0.1886
g__Diplodia	-0.693	0.42058	0.42058	0.42058	0.42058	0.42058	0.42058	0.42058	0.42058	0.42058	0.79022	0.55293	0.53875	-0.04863	0.1276	0.41335	0.5161	0.69317	0.54543	0.59649	0.565	0.45614	0.37555	0.48629	0.6947	0.26905	0.53133	0.45893	0.51364	0.6255	0.49265	0.37687	0.37571	0.51364	0.67044	0.61935	0.58498	0.72332	0.89382	0.96367	1	0.89725	0.84138	0.82961	0.65266	0.79699	0.71348	0.52572	-0.31552
g__Sydowia	-0.76277	0.5244	0.5244	0.5244	0.5244	0.5244	0.5244	0.5244	0.5244	0.5244	0.6124	0.42426	0.35355	0.03032	0.21213	0.2797	0.37528	0.52507	0.44891	0.47	0.40012	0.51	0.49787	0.4972	0.70711	0.33669	0.54	0.4305	0.52751	0.54111	0.69572	0.69123	0.6364	0.59421	0.74093	0.82373	0.63174	0.79318	0.81101	0.81976	0.89725	1	0.93686	0.92376	0.76677	0.85247	0.50954	0.41952	-0.27608
g__Aspergillus	-0.7723	0.51177	0.51177	0.51177	0.51177	0.51177	0.51177	0.51177	0.51177	0.51177	0.60948	0.48305	0.42784	0.13314	0.34503	0.24708	0.42727	0.56823	0.52619	0.56114	0.50714	0.5465	0.62975	0.3935	0.62106	0.42619	0.71241	0.63906	0.69824	0.6574	0.67895	0.75149	0.55205	0.56806	0.70899	0.85996	0.65416	0.7694	0.81683	0.8381	0.84138	0.93686	1	0.91558	0.80711	0.87165	0.38916	0.30706	-0.11316
g__Alternaria	-0.74315	0.50461	0.50461	0.50461	0.50461	0.50461	0.50461	0.50461	0.50461	0.50461	0.60095	0.47629	0.42186	0.07001	0.13608	0.32483	0.36111	0.3952	0.51648	0.55811	0.52587	0.56773	0.57675	0.51927	0.61237	0.58691	0.61584	0.63013	0.68847	0.6482	0.66946	0.74098	0.54433	0.56011	0.73148	0.74194	0.49188	0.69887	0.8054	0.75594	0.82961	0.92376	0.91558	1	0.89095	0.85254	0.38372	0.30277	-0.11689
g__unclassified_o__Chaetothyriales	-0.63452	0.50578	0.50578	0.50578	0.50578	0.50578	0.50578	0.50578	0.50578	0.50578	0.5117	0.4092	0.341	0.38305	0.2728	0.46977	0.38979	0.39361	0.73417	0.71372	0.70593	0.78606	0.78089	0.67253	0.5797	0.59063	0.51118	0.56726	0.63744	0.5432	0.5645	0.69007	0.4774	0.44445	0.46404	0.58431	0.39535	0.70971	0.68944	0.60945	0.65266	0.76677	0.80711	0.89095	1	0.8476	0.18696	0.25289	0.229
g__Cladosporium	-0.61188	0.50229	0.50229	0.50229	0.50229	0.50229	0.50229	0.50229	0.50229	0.50229	0.71434	0.54183	0.50119	0.31942	0.37251	0.47345	0.70968	0.62493	0.69171	0.75189	0.67769	0.59385	0.62966	0.6069	0.67729	0.50242	0.56033	0.46461	0.54592	0.46541	0.4231	0.59819	0.60956	0.67369	0.42858	0.65367	0.49886	0.6476	0.65729	0.78752	0.79699	0.85247	0.87165	0.85254	0.8476	1	0.47214	0.40183	-0.10049
g__Cutaneotrichosporon	-0.52807	-0.23235	-0.23235	-0.23235	-0.23235	-0.23235	-0.23235	-0.23235	-0.23235	-0.23235	0.42313	0.12532	0.21931	-0.44328	-0.34463	0.20032	0.42102	0.38295	0.14864	0.21046	0.19188	-0.03877	-0.13653	0.07388	0.20365	-0.12702	0.24923	0	-0.0806	0.12232	0.01223	-0.17127	0.00783	0.25187	0.44767	0.34482	0.28579	0.38108	0.4463	0.73508	0.71348	0.50954	0.38916	0.38372	0.18696	0.47214	1	0.58088	-0.31804
g__Bartalinia	-0.2	-0.1	-0.1	-0.1	-0.1	-0.1	-0.1	-0.1	-0.1	-0.1	0.38156	-0.14832	-0.14832	-0.19078	-0.14832	0	0.20184	0.4362	0.40941	0.41952	0.20471	0.41952	0.30418	0.50875	0.5933	-0.35824	-0.31464	-0.19078	-0.19078	-0.23164	-0.23164	-0.19078	-0.14832	-0.19078	0	0.10046	0.20231	0.30068	0.54525	0.51177	0.52572	0.41952	0.30706	0.30277	0.25289	0.40183	0.58088	1	-0.23164
g__Hyphopichia	-0.21058	-0.23164	-0.23164	-0.23164	-0.23164	-0.23164	-0.23164	-0.23164	-0.23164	-0.23164	-0.44193	-0.34358	-0.34358	0.42184	0.12494	0.27693	-0.10626	-0.09186	0.31253	0.08835	0.24787	0.4086	0.25088	-0.02009	-0.34358	-0.06466	0.03313	-0.0067	-0.07365	-0.03659	0.06098	-0.07365	-0.34358	-0.44193	-0.12752	-0.03702	0.13314	0.24272	-0.10908	-0.1886	-0.31552	-0.27608	-0.11316	-0.11689	0.229	-0.10049	-0.31804	-0.23164	1
g__unclassified_f__Teichosporaceae	-0.75156	-0.19078	-0.19078	-0.19078	-0.19078	-0.19078	-0.19078	-0.19078	-0.19078	-0.19078	-0.36397	-0.28297	-0.28297	-0.36397	-0.28297	-0.13158	-0.26255	-0.27739	-0.33433	-0.43656	-0.33433	-0.12733	-0.1612	-0.36397	-0.28297	0.00888	0.44263	0.06618	0	0.15401	0.6495	0.43015	0.2744	0.16176	0.75849	0.71434	0.38597	0.49832	0.10402	0.18344	0.20059	0.41231	0.36687	0.36174	0.22223	0.151	0.28209	-0.19078	0.15401
[truncated: 2 more columns]

## Sheet: L-pvalue
The R value and P value of the correlation coefficient between species
Species	g__Amylostereum	g__Coprinellus	g__unclassified_c__Sordariomycetes	g__Meyerozyma	g__Setophoma	g__unclassified_f__Coniothyriaceae	g__Rhexodenticula	g__Kuraishia	g__unclassified_f__Niessliaceae	g__Claussenomyces	g__Coniochaeta	g__unclassified_f__Valsaceae	g__Naganishia	g__Aequabiliella	g__Vishniacozyma	g__Sarea	g__unclassified_p__Ascomycota	g__Ceratocystis	g__Tremella	g__Capronia	g__Collophora	g__Malassezia	g__Talaromyces	g__unclassified_c__Microbotryomycetes	g__Pezicula	g__Thyronectria	g__Nothophoma	g__Phaeococcomyces	g__unclassified_o__Helotiales	g__unclassified_o__Mytilinidiales	g__Pleurostoma	g__Latorua	g__Phaeoacremonium	g__Comoclathris	g__Ophiostoma	g__Trichoderma	g__Verticillium	g__Penicillium	g__Yamadazyma	g__unclassified_f__Ophiostomataceae	g__Diplodia	g__Sydowia	g__Aspergillus	g__Alternaria	g__unclassified_o__Chaetothyriales	g__Cladosporium	g__Cutaneotrichosporon	g__Bartalinia	g__Hyphopichia
g__Amylostereum	0	0.769875	0.769875	0.769875	0.769875	0.769875	0.769875	0.769875	0.769875	0.769875	0.598007	0.81307	0.843862	0.786778	0.968613	0.395487	0.57032	0.333902	0.381719	0.574356	0.430638	0.234526	0.477844	0.773742	0.524043	0.652208	0.0380369	0.287452	0.322371	0.121719	0.0113317	0.12995	0.398803	0.42929	0.000837942	0.00093797	0.00918086	0.000663068	0.0289454	0.0131167	0.0180686	0.00632792	0.00534072	0.00877259	0.0359876	0.0454268	0.0949698	0.555445	0.53425
g__Coprinellus	0.769875	0	0	0	0	0	0	0	0	0	0.0354499	0.00898852	0.0543491	0.0354499	0.00898852	0.112456	0.218234	0.0827896	0.107571	0.0977164	0.107571	0.0977164	0.111482	0.0354499	0.00898852	0.107571	0.345994	0.246906	0.0354499	0.0619178	0.0619178	0.0354499	0.00898852	0.0354499	0.55173	0.367789	0.217065	0.221716	0.179847	0.358364	0.197738	0.0977164	0.107571	0.113429	0.112456	0.115371	0.491754	0.769875	0.493115
g__unclassified_c__Sordariomycetes	0.769875	0	0	0	0	0	0	0	0	0	0.0354499	0.00898852	0.0543491	0.0354499	0.00898852	0.112456	0.218234	0.0827896	0.107571	0.0977164	0.107571	0.0977164	0.111482	0.0354499	0.00898852	0.107571	0.345994	0.246906	0.0354499	0.0619178	0.0619178	0.0354499	0.00898852	0.0354499	0.55173	0.367789	0.217065	0.221716	0.179847	0.358364	0.197738	0.0977164	0.107571	0.113429	0.112456	0.115371	0.491754	0.769875	0.493115
g__Meyerozyma	0.769875	0	0	0	0	0	0	0	0	0	0.0354499	0.00898852	0.0543491	0.0354499	0.00898852	0.112456	0.218234	0.0827896	0.107571	0.0977164	0.107571	0.0977164	0.111482	0.0354499	0.00898852	0.107571	0.345994	0.246906	0.0354499	0.0619178	0.0619178	0.0354499	0.00898852	0.0354499	0.55173	0.367789	0.217065	0.221716	0.179847	0.358364	0.197738	0.0977164	0.107571	0.113429	0.112456	0.115371	0.491754	0.769875	0.493115
g__Setophoma	0.769875	0	0	0	0	0	0	0	0	0	0.0354499	0.00898852	0.0543491	0.0354499	0.00898852	0.112456	0.218234	0.0827896	0.107571	0.0977164	0.107571	0.0977164	0.111482	0.0354499	0.00898852	0.107571	0.345994	0.246906	0.0354499	0.0619178	0.0619178	0.0354499	0.00898852	0.0354499	0.55173	0.367789	0.217065	0.221716	0.179847	0.358364	0.197738	0.0977164	0.107571	0.113429	0.112456	0.115371	0.491754	0.769875	0.493115
g__unclassified_f__Coniothyriaceae	0.769875	0	0	0	0	0	0	0	0	0	0.0354499	0.00898852	0.0543491	0.0354499	0.00898852	0.112456	0.218234	0.0827896	0.107571	0.0977164	0.107571	0.0977164	0.111482	0.0354499	0.00898852	0.107571	0.345994	0.246906	0.0354499	0.0619178	0.0619178	0.0354499	0.00898852	0.0354499	0.55173	0.367789	0.217065	0.221716	0.179847	0.358364	0.197738	0.0977164	0.107571	0.113429	0.112456	0.115371	0.491754	0.769875	0.493115
g__Rhexodenticula	0.769875	0	0	0	0	0	0	0	0	0	0.0354499	0.00898852	0.0543491	0.0354499	0.00898852	0.112456	0.218234	0.0827896	0.107571	0.0977164	0.107571	0.0977164	0.111482	0.0354499	0.00898852	0.107571	0.345994	0.246906	0.0354499	0.0619178	0.0619178	0.0354499	0.00898852	0.0354499	0.55173	0.367789	0.217065	0.221716	0.179847	0.358364	0.197738	0.0977164	0.107571	0.113429	0.112456	0.115371	0.491754	0.769875	0.493115
g__Kuraishia	0.769875	0	0	0	0	0	0	0	0	0	0.0354499	0.00898852	0.0543491	0.0354499	0.00898852	0.112456	0.218234	0.0827896	0.107571	0.0977164	0.107571	0.0977164	0.111482	0.0354499	0.00898852	0.107571	0.345994	0.246906	0.0354499	0.0619178	0.0619178	0.0354499	0.00898852	0.0354499	0.55173	0.367789	0.217065	0.221716	0.179847	0.358364	0.197738	0.0977164	0.107571	0.113429	0.112456	0.115371	0.491754	0.769875	0.493115
g__unclassified_f__Niessliaceae	0.769875	0	0	0	0	0	0	0	0	0	0.0354499	0.00898852	0.0543491	0.0354499	0.00898852	0.112456	0.218234	0.0827896	0.107571	0.0977164	0.107571	0.0977164	0.111482	0.0354499	0.00898852	0.107571	0.345994	0.246906	0.0354499	0.0619178	0.0619178	0.0354499	0.00898852	0.0354499	0.55173	0.367789	0.217065	0.221716	0.179847	0.358364	0.197738	0.0977164	0.107571	0.113429	0.112456	0.115371	0.491754	0.769875	0.493115
g__Claussenomyces	0.769875	0	0	0	0	0	0	0	0	0	0.0354499	0.00898852	0.0543491	0.0354499	0.00898852	0.112456	0.218234	0.0827896	0.107571	0.0977164	0.107571	0.0977164	0.111482	0.0354499	0.00898852	0.107571	0.345994	0.246906	0.0354499	0.0619178	0.0619178	0.0354499	0.00898852	0.0354499	0.55173	0.367789	0.217065	0.221716	0.179847	0.358364	0.197738	0.0977164	0.107571	0.113429	0.112456	0.115371	0.491754	0.769875	0.493115
g__Coniochaeta	0.598007	0.0354499	0.0354499	0.0354499	0.0354499	0.0354499	0.0354499	0.0354499	0.0354499	0.0354499	0	0.000738968	0.00120063	0.44488	0.241157	0.10999	0.010868	0.00504179	0.0262607	0.00237203	0.00766165	0.207618	0.172859	0.0413044	0.00539518	0.155993	0.21505	0.108165	0.0413044	0.0465876	0.62274	0.44488	0.241157	0.0413044	0.523782	0.525738	0.403084	0.321202	0.0210896	0.00693859	0.00379799	0.045191	0.046518	0.0505391	0.107621	0.0135197	0.194739	0.246906	0.173543
g__unclassified_f__Valsaceae	0.81307	0.00898852	0.00898852	0.00898852	0.00898852	0.00898852	0.00898852	0.00898852	0.00898852	0.00898852	0.000738968	0	1.28696e-07	0.241157	0.117307	0.0825557	0.0250296	0.0570053	0.132303	0.0352747	0.0187685	0.53118	0.357453	0.241157	0.117307	0.0187685	0.0471471	0.0298123	0.00539518	0.00455468	0.349714	0.241157	0.117307	0.00539518	0.493696	0.604507	0.573812	0.577398	0.190921	0.0976821	0.0776981	0.193422	0.132303	0.138602	0.211415	0.0851281	0.713509	0.663389	0.30089
g__Naganishia	0.843862	0.0543491	0.0543491	0.0543491	0.0543491	0.0543491	0.0543491	0.0543491	0.0543491	0.0543491	0.00120063	1.28696e-07	0	0.414179	0.249005	0.113373	0.0212117	0.0835987	0.189291	0.0471471	0.0223286	0.772135	0.518138	0.414179	0.249005	0.0223286	0.0352747	0.0244288	0.00959729	0.00605901	0.549352	0.414179	0.249005	0.00959729	0.520131	0.721032	0.749446	0.751682	0.245898	0.0876196	0.0872695	0.286138	0.189291	0.196233	0.304782	0.116296	0.51703	0.663389	0.30089
g__Aequabiliella	0.786778	0.0354499	0.0354499	0.0354499	0.0354499	0.0354499	0.0354499	0.0354499	0.0354499	0.0354499	0.44488	0.241157	0.414179	0	0.000738968	0.0287214	0.1208	0.138892	0.0227969	0.0671597	0.046518	0.0399663	0.0751719	0.0762659	0.241157	0.434017	0.83164	0.846712	0.44488	0.62274	0.62274	0.44488	0.241157	0.44488	0.345315	0.97972	0.392933	0.460007	0.970649	0.951806	0.887094	0.929491	0.696351	0.837922	0.244914	0.338313	0.172074	0.574177	0.196251
g__Vishniacozyma	0.968613	0.00898852	0.00898852	0.00898852	0.00898852	0.00898852	0.00898852	0.00898852	0.00898852	0.00898852	0.241157	0.117307	0.249005	0.000738968	0	0.137558	0.0930192	0.026582	0.0782674	0.121632	0.132303	0.121632	0.106831	0.241157	0.117307	0.611984	0.450013	0.59623	0.241157	0.349714	0.349714	0.241157	0.117307	0.241157	0.75001	0.469983	0.0921204	0.330483	0.619156	0.597593	0.708498	0.53118	0.298719	0.689921	0.417016	0.25923	0.299314	0.663389	0.714352
g__Sarea	0.395487	0.112456	0.112456	0.112456	0.112456	0.112456	0.112456	0.112456	0.112456	0.112456	0.10999	0.0825557	0.113373	0.0287214	0.137558	0	0.0173571	0.0390509	0.0124593	0.04304	0.00586297	0.0797746	0.477013	0.0557081	0.211415	0.37598	0.466006	0.797591	0.499987	0.203906	0.391173	0.898113	0.358631	0.237172	0.744426	0.802735	0.161243	0.127353	0.352111	0.214011	0.206357	0.404843	0.46389	0.329737	0.14486	0.141303	0.554805	1	0.409717
g__unclassified_p__Ascomycota	0.57032	0.218234	0.218234	0.218234	0.218234	0.218234	0.218234	0.218234	0.218234	0.218234	0.010868	0.0250296	0.0212117	0.1208	0.0930192	0.0173571	0	0.00780411	0.0310896	0.0105451	0.011922	0.356949	0.350879	0.184835	0.151856	0.30213	0.217662	0.501008	0.354803	0.339326	1	0.771704	0.229708	0.0377027	0.935386	0.50437	0.25461	0.444652	0.41287	0.0576713	0.104126	0.255422	0.189944	0.27523	0.235998	0.0144325	0.197211	0.55173	0.75583
g__Ceratocystis	0.333902	0.0827896	0.0827896	0.0827896	0.0827896	0.0827896	0.0827896	0.0827896	0.0827896	0.0827896	0.00504179	0.0570053	0.0835987	0.138892	0.026582	0.0390509	0.00780411	0	0.00596976	0.00803179	0.0133266	0.0630653	0.16776	0.082734	0.00993429	0.970475	0.367531	0.520583	0.291503	0.173399	0.530611	0.782112	0.444931	0.291503	0.659621	0.347505	0.0208161	0.0634949	0.0299279	0.00711259	0.0180276	0.0972114	0.0681839	0.228991	0.231038	0.0398022	0.245044	0.179847	0.78823
g__Tremella	0.381719	0.107571	0.107571	0.107571	0.107571	0.107571	0.107571	0.107571	0.107571	0.107571	0.0262607	0.132303	0.189291	0.0227969	0.0782674	0.0124593	0.0310896	0.00596976	0	1.0162e-05	2.71034e-05	0.000260972	0.00697406	0.00281224	0.0187685	0.398509	0.516512	0.319517	0.177987	0.224453	0.634885	0.559026	0.611984	0.535287	1	0.616023	0.196997	0.0705917	0.0401702	0.0595933	0.0826679	0.166044	0.0963732	0.103821	0.0100954	0.0183734	0.662713	0.21115	0.349412
g__Capronia	0.574356	0.0977164	0.0977164	0.0977164	0.0977164	0.0977164	0.0977164	0.0977164	0.0977164	0.0977164	0.00237203	0.0352747	0.0471471	0.0671597	0.121632	0.04304	0.0105451	0.00803179	1.0162e-05	9.37045e-72	1.0162e-05	0.0078524	0.00795336	0.00556286	0.0149564	0.181995	0.370083	0.14179	0.0745574	0.161992	0.871902	0.495487	0.53118	0.280066	0.955213	0.683819	0.430555	0.221143	0.0424432	0.0379691	0.0527353	0.144634	0.0724862	0.0743849	0.0136396	0.00761096	0.534493	0.19898	0.796176
g__Collophora	0.430638	0.107571	0.107571	0.107571	0.107571	0.107571	0.107571	0.107571	0.107571	0.107571	0.00766165	0.0187685	0.0223286	0.046518	0.132303	0.00586297	0.011922	0.0133266	2.71034e-05	1.0162e-05	0	0.013894	0.0325162	0.0227969	0.0782674	0.119343	0.193129	0.0960397	0.0521627	0.0546353	0.634885	0.559026	0.611984	0.262941	0.847726	0.716745	0.37202	0.162467	0.0623272	0.0454149	0.0701241	0.222718	0.111332	0.0966105	0.0151997	0.0219406	0.571934	0.545979	0.462405
g__Malassezia	0.234526	0.0977164	0.0977164	0.0977164	0.0977164	0.0977164	0.0977164	0.0977164	0.0977164	0.0977164	0.207618	0.53118	0.772135	0.0399663	0.121632	0.0797746	0.356949	0.0630653	0.000260972	0.0078524	0.013894	9.37045e-72	0.00239533	0.0017887	0.0149564	0.605408	0.815127	0.495487	0.271401	0.373161	0.270523	0.271401	0.53118	0.929491	0.756759	0.391565	0.120127	0.0192591	0.0287015	0.176578	0.158497	0.108998	0.081943	0.0684818	0.00412237	0.0540659	0.909895	0.19898	0.212152
g__Talaromyces	0.477844	0.111482	0.111482	0.111482	0.111482	0.111482	0.111482	0.111482	0.111482	0.111482	0.172859	0.357453	0.518138	0.0751719	0.106831	0.477013	0.350879	0.16776	0.00697406	0.00795336	0.0325162	0.00239533	0	0.0291833	0.0439341	0.325	0.438189	0.142827	0.0733261	0.336953	0.427563	0.0733261	0.357453	0.545072	0.827851	0.246368	0.425461	0.143506	0.0862035	0.236815	0.255048	0.119128	0.0378539	0.063241	0.00455303	0.0378891	0.688939	0.363127	0.456807
g__unclassified_c__Microbotryomycetes	0.773742	0.0354499	0.0354499	0.0354499	0.0354499	0.0354499	0.0354499	0.0354499	0.0354499	0.0354499	0.0413044	0.241157	0.414179	0.0762659	0.241157	0.0557081	0.184835	0.082734	0.00281224	0.00556286	0.0227969	0.0017887	0.0291833	0	0.000738968	0.434017	0.709086	0.846712	0.44488	0.62274	0.62274	0.44488	0.241157	0.44488	0.864699	0.872001	0.511336	0.17524	0.0915639	0.262941	0.129345	0.119706	0.231181	0.101645	0.0233699	0.0477091	0.829082	0.110018	0.953254
g__Pezicula	0.524043	0.00898852	0.00898852	0.00898852	0.00898852	0.00898852	0.00898852	0.00898852	0.00898852	0.00898852	0.00539518	0.117307	0.249005	0.241157	0.117307	0.211415	0.151856	0.00993429	0.0187685	0.0149564	0.0782674	0.0149564	0.0439341	0.000738968	0	0.611984	0.90143	0.59623	0.241157	0.349714	0.349714	0.241157	0.117307	0.241157	0.631399	0.351009	0.150782	0.0957124	0.0123765	0.0542673	0.0176691	0.0149564	0.0414162	0.0452044	0.0615911	0.0220499	0.548103	0.0543491	0.30089
g__Thyronectria	0.652208	0.107571	0.107571	0.107571	0.107571	0.107571	0.107571	0.107571	0.107571	0.107571	0.155993	0.0187685	0.0223286	0.434017	0.611984	0.37598	0.30213	0.970475	0.398509	0.181995	0.119343	0.605408	0.325	0.434017	0.611984	0	0.0419952	0.00693859	0.00359836	0.0315529	0.283101	0.0365188	0.132303	0.0262607	0.42624	0.548788	0.761936	0.897099	0.529292	0.541105	0.423706	0.311332	0.191191	0.0576713	0.0557207	0.115256	0.709775	0.279351	0.850185
g__Nothophoma	0.0380369	0.345994	0.345994	0.345994	0.345994	0.345994	0.345994	0.345994	0.345994	0.345994	0.21505	0.0471471	0.0352747	0.83164	0.450013	0.466006	0.217662	0.367531	0.516512	0.370083	0.193129	0.815127	0.438189	0.709086	0.90143	0.0419952	9.37045e-72	0.00237203	0.00497954	0.00163769	0.0474896	0.045191	0.227987	0.0329388	0.020485	0.0213062	0.204698	0.165795	0.191067	0.0485744	0.0925758	0.0863956	0.013894	0.0436646	0.108046	0.0729919	0.459871	0.345994	0.922966
g__Phaeococcomyces	0.287452	0.246906	0.246906	0.246906	0.246906	0.246906	0.246906	0.246906	0.246906	0.246906	0.108165	0.0298123	0.0244288	0.846712	0.59623	0.797591	0.501008	0.520583	0.319517	0.14179	0.0960397	0.495487	0.142827	0.846712	0.59623	0.00693859	0.00237203	0	4.37026e-06	0.000748308	0.204197	0.0550581	0.59623	0.186656	0.142126	0.229345	0.725512	0.49286	0.0848861	0.119833	0.15564	0.186254	0.0342753	0.0377027	0.0687605	0.149928	1	0.574177	0.984411
g__unclassified_o__Helotiales	0.322371	0.0354499	0.0354499	0.0354499	0.0354499	0.0354499	0.0354499	0.0354499	0.0354499	0.0354499	0.0413044	0.00539518	0.00959729	0.44488	0.241157	0.499987	0.354803	0.291503	0.177987	0.0745574	0.0521627	0.271401	0.0733261	0.44488	0.241157	0.00359836	0.00497954	4.37026e-06	0	0.000180005	0.0894458	0.0159896	0.241157	0.0762659	0.153622	0.187088	0.494354	0.330274	0.0546972	0.109905	0.10607	0.095385	0.0168631	0.0191575	0.0348822	0.0823355	0.813769	0.574177	0.829597
g__unclassified_o__Mytilinidiales	0.121719	0.0619178	0.0619178	0.0619178	0.0619178	0.0619178	0.0619178	0.0619178	0.0619178	0.0619178	0.0465876	0.00455468	0.00605901	0.62274	0.349714	0.203906	0.339326	0.173399	0.224453	0.161992	0.0546353	0.373161	0.336953	0.62274	0.349714	0.0315529	0.00163769	0.000748308	0.000180005	9.37045e-72	0.0275737	0.0894458	0.349714	0.0943029	0.03483	0.159852	0.210356	0.130107	0.0288858	0.0397449	0.0395655	0.0856216	0.0279378	0.0310027	0.0841861	0.149141	0.720119	0.493115	0.914954
g__Pleurostoma	0.0113317	0.0619178	0.0619178	0.0619178	0.0619178	0.0619178	0.0619178	0.0619178	0.0619178	0.0619178	0.62274	0.349714	0.549352	0.62274	0.349714	0.391173	1	0.530611	0.634885	0.871902	0.634885	0.270523	0.427563	0.62274	0.349714	0.283101	0.0474896	0.204197	0.0894458	0.0275737	9.37045e-72	0.00492349	0.0398979	0.152523	0.00264381	0.00535532	0.0253642	0.00665733	0.103654	0.211011	0.123663	0.0174348	0.0216005	0.0242508	0.0704249	0.194782	0.971525	0.493115	0.85865
g__Latorua	0.12995	0.0354499	0.0354499	0.0354499	0.0354499	0.0354499	0.0354499	0.0354499	0.0354499	0.0354499	0.44488	0.241157	0.414179	0.44488	0.241157	0.898113	0.771704	0.782112	0.559026	0.495487	0.559026	0.271401	0.0733261	0.44488	0.241157	0.0365188	0.045191	0.0550581	0.0159896	0.0894458	0.00492349	0	0.00539518	0.0413044	0.0695499	0.00874021	0.273138	0.134251	0.230499	0.37704	0.253243	0.0184889	0.00766165	0.0090797	0.0187674	0.051892	0.6146	0.574177	0.829597
g__Phaeoacremonium	0.398803	0.00898852	0.00898852	0.00898852	0.00898852	0.00898852	0.00898852	0.00898852	0.00898852	0.00898852	0.241157	0.117307	0.249005	0.241157	0.117307	0.358631	0.229708	0.444931	0.611984	0.53118	0.611984	0.53118	0.357453	0.241157	0.117307	0.132303	0.227987	0.59623	0.241157	0.349714	0.0398979	0.00539518	0	0.000738968	0.2663	0.0600658	0.274736	0.233215	0.619156	0.461376	0.254834	0.0352747	0.0782674	0.0834133	0.137558	0.0464819	0.981765	0.663389	0.30089
g__Comoclathris	0.42929	0.0354499	0.0354499	0.0354499	0.0354499	0.0354499	0.0354499	0.0354499	0.0354499	0.0354499	0.0413044	0.00539518	0.00959729	0.44488	0.241157	0.237172	0.0377027	0.291503	0.535287	0.280066	0.262941	0.929491	0.545072	0.44488	0.241157	0.0262607	0.0329388	0.186656	0.0762659	0.0943029	0.152523	0.0413044	0.000738968	0	0.227006	0.122786	0.494354	0.438682	0.533033	0.17152	0.10607	0.0538832	0.0682854	0.0731267	0.170811	0.023042	0.454985	0.574177	0.173543
g__Ophiostoma	0.000837942	0.55173	0.55173	0.55173	0.55173	0.55173	0.55173	0.55173	0.55173	0.55173	0.523782	0.493696	0.520131	0.345315	0.75001	0.744426	0.935386	0.659621	1	0.955213	0.847726	0.756759	0.827851	0.864699	0.631399	0.42624	0.020485	0.142126	0.153622	0.03483	0.00264381	0.0695499	0.2663	0.227006	0	0.00177697	0.056398	0.0264607	0.04614	0.0399886	0.0239652	0.00908668	0.0145723	0.0105178	0.150501	0.188449	0.167364	1	0.708681
g__Trichoderma	0.00093797	0.367789	0.367789	0.367789	0.367789	0.367789	0.367789	0.367789	0.367789	0.367789	0.525738	0.604507	0.721032	0.97972	0.469983	0.802735	0.50437	0.347505	0.616023	0.683819	0.716745	0.391565	0.246368	0.872001	0.351009	0.548788	0.0213062	0.229345	0.187088	0.159852	0.00535532	0.00874021	0.0600658	0.122786	0.00177697	0	0.010787	0.00838108	0.0844832	0.0392493	0.0421441	0.00182744	0.0006856	0.00894256	0.0590648	0.0291534	0.299038	0.768846	0.913945
g__Verticillium	0.00918086	0.217065	0.217065	0.217065	0.217065	0.217065	0.217065	0.217065	0.217065	0.217065	0.403084	0.573812	0.749446	0.392933	0.0921204	0.161243	0.25461	0.0208161	0.196997	0.430555	0.37202	0.120127	0.425461	0.511336	0.150782	0.761936	0.204698	0.725512	0.494354	0.210356	0.0253642	0.273138	0.274736	0.494354	0.056398	0.010787	0	0.00177584	0.0539028	0.0375027	0.0587048	0.0370677	0.0289905	0.124345	0.228796	0.118281	0.39426	0.550787	0.696355
g__Penicillium	0.000663068	0.221716	0.221716	0.221716	0.221716	0.221716	0.221716	0.221716	0.221716	0.221716	0.321202	0.577398	0.751682	0.460007	0.330483	0.127353	0.444652	0.0634949	0.0705917	0.221143	0.162467	0.0192591	0.143506	0.17524	0.0957124	0.897099	0.165795	0.49286	0.330274	0.130107	0.00665733	0.134251	0.233215	0.438682	0.0264607	0.00838108	0.00177584	0	0.00848697	0.0136927	0.0118801	0.00357913	0.00562829	0.0167222	0.014428	0.0312119	0.24755	0.368939	0.472049
g__Yamadazyma	0.0289454	0.179847	0.179847	0.179847	0.179847	0.179847	0.179847	0.179847	0.179847	0.179847	0.0210896	0.190921	0.245898	0.970649	0.619156	0.352111	0.41287	0.0299279	0.0401702	0.0424432	0.0623272	0.0287015	0.0862035	0.0915639	0.0123765	0.529292	0.191067	0.0848861	0.0546972	0.0288858	0.103654	0.230499	0.619156	0.533033	0.04614	0.0844832	0.0539028	0.00848697	0	0.000539529	0.000207576	0.00245235	0.00214941	0.00277284	0.01892	0.0279711	0.168832	0.0827896	0.749533
g__unclassified_f__Ophiostomataceae	0.0131167	0.358364	0.358364	0.358364	0.358364	0.358364	0.358364	0.358364	0.358364	0.358364	0.00693859	0.0976821	0.0876196	0.951806	0.597593	0.214011	0.0576713	0.00711259	0.0595933	0.0379691	0.0454149	0.176578	0.236815	0.262941	0.0542673	0.541105	0.0485744	0.119833	0.109905	0.0397449	0.211011	0.37704	0.461376	0.17152	0.0399886	0.0392493	0.0375027	0.0136927	0.000539529	0	1.84358e-06	0.00200805	0.00127422	0.00711288	0.0465291	0.00400598	0.00995469	0.107571	0.578646
g__Diplodia	0.0180686	0.197738	0.197738	0.197738	0.197738	0.197738	0.197738	0.197738	0.197738	0.197738	0.00379799	0.0776981	0.0872695	0.887094	0.708498	0.206357	0.104126	0.0180276	0.0826679	0.0527353	0.0701241	0.158497	0.255048	0.129345	0.0176691	0.423706	0.0925758	0.15564	0.10607	0.0395655	0.123663	0.253243	0.254834	0.10607	0.0239652	0.0421441	0.0587048	0.0118801	0.000207576	1.84358e-06	0	0.000180036	0.00116777	0.00158282	0.0294885	0.00331119	0.0136854	0.0967255	0.344578
g__Sydowia	0.00632792	0.0977164	0.0977164	0.0977164	0.0977164	0.0977164	0.0977164	0.0977164	0.0977164	0.0977164	0.045191	0.193422	0.286138	0.929491	0.53118	0.404843	0.255422	0.0972114	0.166044	0.144634	0.222718	0.108998	0.119128	0.119706	0.0149564	0.311332	0.0863956	0.186254	0.095385	0.0856216	0.0174348	0.0184889	0.0352747	0.0538832	0.00908668	0.00182744	0.0370677	0.00357913	0.00245235	0.00200805	0.000180036	9.37045e-72	2.1327e-05	4.888e-05	0.00589905	0.000857196	0.109371	0.19898	0.411208
g__Aspergillus	0.00534072	0.107571	0.107571	0.107571	0.107571	0.107571	0.107571	0.107571	0.107571	0.107571	0.046518	0.132303	0.189291	0.696351	0.298719	0.46389	0.189944	0.0681839	0.0963732	0.0724862	0.111332	0.081943	0.0378539	0.231181	0.0414162	0.191191	0.013894	0.0342753	0.0168631	0.0279378	0.0216005	0.00766165	0.0782674	0.0682854	0.0145723	0.0006856	0.0289905	0.00562829	0.00214941	0.00127422	0.00116777	2.1327e-05	0	7.63826e-05	0.00267179	0.000471463	0.236825	0.358364	0.740441
g__Alternaria	0.00877259	0.113429	0.113429	0.113429	0.113429	0.113429	0.113429	0.113429	0.113429	0.113429	0.0505391	0.138602	0.196233	0.837922	0.689921	0.329737	0.27523	0.228991	0.103821	0.0743849	0.0966105	0.0684818	0.063241	0.101645	0.0452044	0.0576713	0.0436646	0.0377027	0.0191575	0.0310027	0.0242508	0.0090797	0.0834133	0.0731267	0.0105178	0.00894256	0.124345	0.0167222	0.00277284	0.00711288	0.00158282	4.888e-05	7.63826e-05	0	0.000233045	0.000855254	0.244019	0.36547	0.732152
g__unclassified_o__Chaetothyriales	0.0359876	0.112456	0.112456	0.112456	0.112456	0.112456	0.112456	0.112456	0.112456	0.112456	0.107621	0.211415	0.304782	0.244914	0.417016	0.14486	0.235998	0.231038	0.0100954	0.0136396	0.0151997	0.00412237	0.00455303	0.0233699	0.0615911	0.0557207	0.108046	0.0687605	0.0348822	0.0841861	0.0704249	0.0187674	0.137558	0.170811	0.150501	0.0590648	0.228796	0.014428	0.01892	0.0465291	0.0294885	0.00589905	0.00267179	0.000233045	0	0.000984786	0.582003	0.45309	0.498209
g__Cladosporium	0.0454268	0.115371	0.115371	0.115371	0.115371	0.115371	0.115371	0.115371	0.115371	0.115371	0.0135197	0.0851281	0.116296	0.338313	0.25923	0.141303	0.0144325	0.0398022	0.0183734	0.00761096	0.0219406	0.0540659	0.0378891	0.0477091	0.0220499	0.115256	0.0729919	0.149928	0.0823355	0.149141	0.194782	0.051892	0.0464819	0.023042	0.188449	0.0291534	0.118281	0.0312119	0.0279711	0.00400598	0.00331119	0.000857196	0.000471463	0.000855254	0.000984786	0	0.142566	0.22056	0.768784
g__Cutaneotrichosporon	0.0949698	0.491754	0.491754	0.491754	0.491754	0.491754	0.491754	0.491754	0.491754	0.491754	0.194739	0.713509	0.51703	0.172074	0.299314	0.554805	0.197211	0.245044	0.662713	0.534493	0.571934	0.909895	0.688939	0.829082	0.548103	0.709775	0.459871	1	0.813769	0.720119	0.971525	0.6146	0.981765	0.454985	0.167364	0.299038	0.39426	0.24755	0.168832	0.00995469	0.0136854	0.109371	0.236825	0.244019	0.582003	0.142566	9.37045e-72	0.0609348	0.340518
g__Bartalinia	0.555445	0.769875	0.769875	0.769875	0.769875	0.769875	0.769875	0.769875	0.769875	0.769875	0.246906	0.663389	0.663389	0.574177	0.663389	1	0.55173	0.179847	0.21115	0.19898	0.545979	0.19898	0.363127	0.110018	0.0543491	0.279351	0.345994	0.574177	0.574177	0.493115	0.493115	0.574177	0.663389	0.574177	1	0.768846	0.550787	0.368939	0.0827896	0.107571	0.0967255	0.19898	0.358364	0.36547	0.45309	0.22056	0.0609348	0	0.493115
g__Hyphopichia	0.53425	0.493115	0.493115	0.493115	0.493115	0.493115	0.493115	0.493115	0.493115	0.493115	0.173543	0.30089	0.30089	0.196251	0.714352	0.409717	0.75583	0.78823	0.349412	0.796176	0.462405	0.212152	0.456807	0.953254	0.30089	0.850185	0.922966	0.984411	0.829597	0.914954	0.85865	0.829597	0.30089	0.173543	0.708681	0.913945	0.696355	0.472049	0.749533	0.578646	0.344578	0.411208	0.740441	0.732152	0.498209	0.768784	0.340518	0.493115	9.37045e-72
g__unclassified_f__Teichosporaceae	0.00765334	0.574177	0.574177	0.574177	0.574177	0.574177	0.574177	0.574177	0.574177	0.574177	0.271164	0.399135	0.399135	0.271164	0.399135	0.69976	0.435404	0.408891	0.31495	0.179442	0.31495	0.709086	0.635858	0.271164	0.399135	0.979337	0.172784	0.846712	1	0.651189	0.0305561	0.186656	0.414179	0.634652	0.00681276	0.0135197	0.241025	0.118743	0.760846	0.589272	0.554247	0.207618	0.267076	0.274334	0.511336	0.657635	0.400673	0.574177	0.651189
[truncated: 2 more columns]

## Sheet: FR-correlation
The R value and P value of the correlation coefficient between species
Species	g__Amylostereum	g__Sarea	g__Tremella	g__Paraconiothyrium	g__Cladosporium	g__unclassified_f__Cucurbitariaceae	g__unclassified_c__Eurotiomycetes	g__Aureobasidium	g__unclassified_f__Herpotrichiellaceae	g__Sclerococcum	g__Alternaria	g__Phylliscum	g__Stenella	g__Bradymyces	g__Cytospora	g__Nothophoma	g__Collophora	g__Jattaea	g__unclassified_o__Capnodiales	g__Xenochalara	g__Saturnispora	g__Capronia	g__Talaromyces	g__Myxozyma	g__Graphium	g__unclassified_f__Teichosporaceae	g__Pleurostoma	g__unclassified_f__Aspergillaceae	g__Chaetosphaeronema	g__Ogataea	g__Mycocalicium	g__Acaromyces	g__unclassified_o__Phaeomoniellales	g__Penicillium	g__Hyphopichia	g__unclassified_o__Chaetothyriales	g__unclassified_p__Ascomycota	g__Aspergillus	g__Trichoderma	g__Oidiodendron	g__Capnobotryella	g__Exophiala	g__unclassified_f__Nectriaceae	g__Thyronectria	g__Ophiostoma	g__Saitozyma	g__unclassified_f__Ophiostomataceae	g__Diplodia
g__Amylostereum	1	0.60927	0.6228	0.52223	0.52223	0.52223	0.52223	0.52223	0.52223	0.52223	0.52223	0.52223	0.52223	0.52223	0.52223	0.52223	0.52223	0.52223	0.52223	0.52223	0.52223	0.52223	0.54495	-0.52223	-0.52223	-0.52223	-0.52223	-0.52223	-0.52223	-0.52223	-0.52223	-0.52223	-0.52223	0.08202	0.33586	0.26968	0.10403	-0.32064	-0.42333	0.29013	0.29013	0.29013	-0.17408	-0.38769	-0.80374	0.40618	-0.28311	0.12284	386
g__Sarea	0.60927	1	0.99381	0.66667	0.66667	0.66667	0.66667	0.66667	0.66667	0.66667	0.66667	0.66667	0.66667	0.66667	0.66667	0.66667	0.66667	0.66667	0.66667	0.66667	0.66667	0.375	0.43479	-0.16667	-0.16667	-0.16667	-0.16667	-0.16667	-0.16667	-0.16667	-0.16667	-0.16667	-0.16667	0.64253	0.73828	0.80687	-0.0498	0.10709	0.04903	0.66667	0.66667	0.66667	-0.16667	-0.31431	-0.61679	-0.16667	-0.61872	-0.1857	23
g__Tremella	0.6228	0.99381	1	0.74536	0.74536	0.74536	0.74536	0.74536	0.74536	0.74536	0.74536	0.74536	0.74536	0.74536	0.74536	0.74536	0.74536	0.74536	0.74536	0.74536	0.74536	0.43479	0.5	-0.16563	-0.16563	-0.16563	-0.16563	-0.16563	-0.16563	-0.16563	-0.16563	-0.16563	-0.16563	0.64919	0.74838	0.81791	-0.01485	0.149	0.09258	0.57972	0.57972	0.57972	-0.16563	-0.29005	-0.61297	-0.16563	-0.61489	-0.21223
g__Paraconiothyrium	0.52223	0.66667	0.74536	1	1	1	1	1	1	1	1	1	1	1	1	1	1	1	1	1	1	0.66667	0.74536	-0.11111	-0.11111	-0.11111	-0.11111	-0.11111	-0.11111	-0.11111	-0.11111	-0.11111	-0.11111	0.49975	0.59062	0.6455	0.1992	0.35696	0.32686	-0.11111	-0.11111	-0.11111	-0.11111	-0.05987	-0.4112	-0.11111	-0.41248	-0.30949
g__Cladosporium	0.52223	0.66667	0.74536	1	1	1	1	1	1	1	1	1	1	1	1	1	1	1	1	1	1	0.66667	0.74536	-0.11111	-0.11111	-0.11111	-0.11111	-0.11111	-0.11111	-0.11111	-0.11111	-0.11111	-0.11111	0.49975	0.59062	0.6455	0.1992	0.35696	0.32686	-0.11111	-0.11111	-0.11111	-0.11111	-0.05987	-0.4112	-0.11111	-0.41248	-0.30949
g__unclassified_f__Cucurbitariaceae	0.52223	0.66667	0.74536	1	1	1	1	1	1	1	1	1	1	1	1	1	1	1	1	1	1	0.66667	0.74536	-0.11111	-0.11111	-0.11111	-0.11111	-0.11111	-0.11111	-0.11111	-0.11111	-0.11111	-0.11111	0.49975	0.59062	0.6455	0.1992	0.35696	0.32686	-0.11111	-0.11111	-0.11111	-0.11111	-0.05987	-0.4112	-0.11111	-0.41248	-0.30949
g__unclassified_c__Eurotiomycetes	0.52223	0.66667	0.74536	1	1	1	1	1	1	1	1	1	1	1	1	1	1	1	1	1	1	0.66667	0.74536	-0.11111	-0.11111	-0.11111	-0.11111	-0.11111	-0.11111	-0.11111	-0.11111	-0.11111	-0.11111	0.49975	0.59062	0.6455	0.1992	0.35696	0.32686	-0.11111	-0.11111	-0.11111	-0.11111	-0.05987	-0.4112	-0.11111	-0.41248	-0.30949
g__Aureobasidium	0.52223	0.66667	0.74536	1	1	1	1	1	1	1	1	1	1	1	1	1	1	1	1	1	1	0.66667	0.74536	-0.11111	-0.11111	-0.11111	-0.11111	-0.11111	-0.11111	-0.11111	-0.11111	-0.11111	-0.11111	0.49975	0.59062	0.6455	0.1992	0.35696	0.32686	-0.11111	-0.11111	-0.11111	-0.11111	-0.05987	-0.4112	-0.11111	-0.41248	-0.30949
g__unclassified_f__Herpotrichiellaceae	0.52223	0.66667	0.74536	1	1	1	1	1	1	1	1	1	1	1	1	1	1	1	1	1	1	0.66667	0.74536	-0.11111	-0.11111	-0.11111	-0.11111	-0.11111	-0.11111	-0.11111	-0.11111	-0.11111	-0.11111	0.49975	0.59062	0.6455	0.1992	0.35696	0.32686	-0.11111	-0.11111	-0.11111	-0.11111	-0.05987	-0.4112	-0.11111	-0.41248	-0.30949
g__Sclerococcum	0.52223	0.66667	0.74536	1	1	1	1	1	1	1	1	1	1	1	1	1	1	1	1	1	1	0.66667	0.74536	-0.11111	-0.11111	-0.11111	-0.11111	-0.11111	-0.11111	-0.11111	-0.11111	-0.11111	-0.11111	0.49975	0.59062	0.6455	0.1992	0.35696	0.32686	-0.11111	-0.11111	-0.11111	-0.11111	-0.05987	-0.4112	-0.11111	-0.41248	-0.30949
g__Alternaria	0.52223	0.66667	0.74536	1	1	1	1	1	1	1	1	1	1	1	1	1	1	1	1	1	1	0.66667	0.74536	-0.11111	-0.11111	-0.11111	-0.11111	-0.11111	-0.11111	-0.11111	-0.11111	-0.11111	-0.11111	0.49975	0.59062	0.6455	0.1992	0.35696	0.32686	-0.11111	-0.11111	-0.11111	-0.11111	-0.05987	-0.4112	-0.11111	-0.41248	-0.30949
g__Phylliscum	0.52223	0.66667	0.74536	1	1	1	1	1	1	1	1	1	1	1	1	1	1	1	1	1	1	0.66667	0.74536	-0.11111	-0.11111	-0.11111	-0.11111	-0.11111	-0.11111	-0.11111	-0.11111	-0.11111	-0.11111	0.49975	0.59062	0.6455	0.1992	0.35696	0.32686	-0.11111	-0.11111	-0.11111	-0.11111	-0.05987	-0.4112	-0.11111	-0.41248	-0.30949
g__Stenella	0.52223	0.66667	0.74536	1	1	1	1	1	1	1	1	1	1	1	1	1	1	1	1	1	1	0.66667	0.74536	-0.11111	-0.11111	-0.11111	-0.11111	-0.11111	-0.11111	-0.11111	-0.11111	-0.11111	-0.11111	0.49975	0.59062	0.6455	0.1992	0.35696	0.32686	-0.11111	-0.11111	-0.11111	-0.11111	-0.05987	-0.4112	-0.11111	-0.41248	-0.30949
g__Bradymyces	0.52223	0.66667	0.74536	1	1	1	1	1	1	1	1	1	1	1	1	1	1	1	1	1	1	0.66667	0.74536	-0.11111	-0.11111	-0.11111	-0.11111	-0.11111	-0.11111	-0.11111	-0.11111	-0.11111	-0.11111	0.49975	0.59062	0.6455	0.1992	0.35696	0.32686	-0.11111	-0.11111	-0.11111	-0.11111	-0.05987	-0.4112	-0.11111	-0.41248	-0.30949
g__Cytospora	0.52223	0.66667	0.74536	1	1	1	1	1	1	1	1	1	1	1	1	1	1	1	1	1	1	0.66667	0.74536	-0.11111	-0.11111	-0.11111	-0.11111	-0.11111	-0.11111	-0.11111	-0.11111	-0.11111	-0.11111	0.49975	0.59062	0.6455	0.1992	0.35696	0.32686	-0.11111	-0.11111	-0.11111	-0.11111	-0.05987	-0.4112	-0.11111	-0.41248	-0.30949
g__Nothophoma	0.52223	0.66667	0.74536	1	1	1	1	1	1	1	1	1	1	1	1	1	1	1	1	1	1	0.66667	0.74536	-0.11111	-0.11111	-0.11111	-0.11111	-0.11111	-0.11111	-0.11111	-0.11111	-0.11111	-0.11111	0.49975	0.59062	0.6455	0.1992	0.35696	0.32686	-0.11111	-0.11111	-0.11111	-0.11111	-0.05987	-0.4112	-0.11111	-0.41248	-0.30949
g__Collophora	0.52223	0.66667	0.74536	1	1	1	1	1	1	1	1	1	1	1	1	1	1	1	1	1	1	0.66667	0.74536	-0.11111	-0.11111	-0.11111	-0.11111	-0.11111	-0.11111	-0.11111	-0.11111	-0.11111	-0.11111	0.49975	0.59062	0.6455	0.1992	0.35696	0.32686	-0.11111	-0.11111	-0.11111	-0.11111	-0.05987	-0.4112	-0.11111	-0.41248	-0.30949
g__Jattaea	0.52223	0.66667	0.74536	1	1	1	1	1	1	1	1	1	1	1	1	1	1	1	1	1	1	0.66667	0.74536	-0.11111	-0.11111	-0.11111	-0.11111	-0.11111	-0.11111	-0.11111	-0.11111	-0.11111	-0.11111	0.49975	0.59062	0.6455	0.1992	0.35696	0.32686	-0.11111	-0.11111	-0.11111	-0.11111	-0.05987	-0.4112	-0.11111	-0.41248	-0.30949
g__unclassified_o__Capnodiales	0.52223	0.66667	0.74536	1	1	1	1	1	1	1	1	1	1	1	1	1	1	1	1	1	1	0.66667	0.74536	-0.11111	-0.11111	-0.11111	-0.11111	-0.11111	-0.11111	-0.11111	-0.11111	-0.11111	-0.11111	0.49975	0.59062	0.6455	0.1992	0.35696	0.32686	-0.11111	-0.11111	-0.11111	-0.11111	-0.05987	-0.4112	-0.11111	-0.41248	-0.30949
g__Xenochalara	0.52223	0.66667	0.74536	1	1	1	1	1	1	1	1	1	1	1	1	1	1	1	1	1	1	0.66667	0.74536	-0.11111	-0.11111	-0.11111	-0.11111	-0.11111	-0.11111	-0.11111	-0.11111	-0.11111	-0.11111	0.49975	0.59062	0.6455	0.1992	0.35696	0.32686	-0.11111	-0.11111	-0.11111	-0.11111	-0.05987	-0.4112	-0.11111	-0.41248	-0.30949
g__Saturnispora	0.52223	0.66667	0.74536	1	1	1	1	1	1	1	1	1	1	1	1	1	1	1	1	1	1	0.66667	0.74536	-0.11111	-0.11111	-0.11111	-0.11111	-0.11111	-0.11111	-0.11111	-0.11111	-0.11111	-0.11111	0.49975	0.59062	0.6455	0.1992	0.35696	0.32686	-0.11111	-0.11111	-0.11111	-0.11111	-0.05987	-0.4112	-0.11111	-0.41248	-0.30949
g__Capronia	0.52223	0.375	0.43479	0.66667	0.66667	0.66667	0.66667	0.66667	0.66667	0.66667	0.66667	0.66667	0.66667	0.66667	0.66667	0.66667	0.66667	0.66667	0.66667	0.66667	0.66667	1	0.99381	-0.16667	-0.16667	-0.16667	-0.16667	-0.16667	-0.16667	-0.16667	-0.16667	-0.16667	-0.16667	0.21418	0.59062	0.32275	-0.0498	0.10709	0.04903	-0.16667	-0.16667	-0.16667	-0.16667	-0.31431	-0.61679	-0.16667	-0.61872	-0.46424
g__Talaromyces	0.54495	0.43479	0.5	0.74536	0.74536	0.74536	0.74536	0.74536	0.74536	0.74536	0.74536	0.74536	0.74536	0.74536	0.74536	0.74536	0.74536	0.74536	0.74536	0.74536	0.74536	0.99381	1	-0.16563	-0.16563	-0.16563	-0.16563	-0.16563	-0.16563	-0.16563	-0.16563	-0.16563	-0.16563	0.26606	0.61632	0.3849	-0.01485	0.149	0.09258	-0.16563	-0.16563	-0.16563	-0.16563	-0.29005	-0.61297	-0.16563	-0.61489	-0.46136
g__Myxozyma	-0.52223	-0.16667	-0.16563	-0.11111	-0.11111	-0.11111	-0.11111	-0.11111	-0.11111	-0.11111	-0.11111	-0.11111	-0.11111	-0.11111	-0.11111	-0.11111	-0.11111	-0.11111	-0.11111	-0.11111	-0.11111	-0.16667	-0.16563	1	1	1	1	1	1	1	1	1	1	0.64253	0.39375	0.43033	0.46481	0.64253	0.19612	-0.11111	-0.11111	-0.11111	-0.11111	-0.35921	0.52868	-0.11111	0.17678	0.1857
g__Graphium	-0.52223	-0.16667	-0.16563	-0.11111	-0.11111	-0.11111	-0.11111	-0.11111	-0.11111	-0.11111	-0.11111	-0.11111	-0.11111	-0.11111	-0.11111	-0.11111	-0.11111	-0.11111	-0.11111	-0.11111	-0.11111	-0.16667	-0.16563	1	1	1	1	1	1	1	1	1	1	0.64253	0.39375	0.43033	0.46481	0.64253	0.19612	-0.11111	-0.11111	-0.11111	-0.11111	-0.35921	0.52868	-0.11111	0.17678	0.1857
g__unclassified_f__Teichosporaceae	-0.52223	-0.16667	-0.16563	-0.11111	-0.11111	-0.11111	-0.11111	-0.11111	-0.11111	-0.11111	-0.11111	-0.11111	-0.11111	-0.11111	-0.11111	-0.11111	-0.11111	-0.11111	-0.11111	-0.11111	-0.11111	-0.16667	-0.16563	1	1	1	1	1	1	1	1	1	1	0.64253	0.39375	0.43033	0.46481	0.64253	0.19612	-0.11111	-0.11111	-0.11111	-0.11111	-0.35921	0.52868	-0.11111	0.17678	0.1857
g__Pleurostoma	-0.52223	-0.16667	-0.16563	-0.11111	-0.11111	-0.11111	-0.11111	-0.11111	-0.11111	-0.11111	-0.11111	-0.11111	-0.11111	-0.11111	-0.11111	-0.11111	-0.11111	-0.11111	-0.11111	-0.11111	-0.11111	-0.16667	-0.16563	1	1	1	1	1	1	1	1	1	1	0.64253	0.39375	0.43033	0.46481	0.64253	0.19612	-0.11111	-0.11111	-0.11111	-0.11111	-0.35921	0.52868	-0.11111	0.17678	0.1857
g__unclassified_f__Aspergillaceae	-0.52223	-0.16667	-0.16563	-0.11111	-0.11111	-0.11111	-0.11111	-0.11111	-0.11111	-0.11111	-0.11111	-0.11111	-0.11111	-0.11111	-0.11111	-0.11111	-0.11111	-0.11111	-0.11111	-0.11111	-0.11111	-0.16667	-0.16563	1	1	1	1	1	1	1	1	1	1	0.64253	0.39375	0.43033	0.46481	0.64253	0.19612	-0.11111	-0.11111	-0.11111	-0.11111	-0.35921	0.52868	-0.11111	0.17678	0.1857
g__Chaetosphaeronema	-0.52223	-0.16667	-0.16563	-0.11111	-0.11111	-0.11111	-0.11111	-0.11111	-0.11111	-0.11111	-0.11111	-0.11111	-0.11111	-0.11111	-0.11111	-0.11111	-0.11111	-0.11111	-0.11111	-0.11111	-0.11111	-0.16667	-0.16563	1	1	1	1	1	1	1	1	1	1	0.64253	0.39375	0.43033	0.46481	0.64253	0.19612	-0.11111	-0.11111	-0.11111	-0.11111	-0.35921	0.52868	-0.11111	0.17678	0.1857
g__Ogataea	-0.52223	-0.16667	-0.16563	-0.11111	-0.11111	-0.11111	-0.11111	-0.11111	-0.11111	-0.11111	-0.11111	-0.11111	-0.11111	-0.11111	-0.11111	-0.11111	-0.11111	-0.11111	-0.11111	-0.11111	-0.11111	-0.16667	-0.16563	1	1	1	1	1	1	1	1	1	1	0.64253	0.39375	0.43033	0.46481	0.64253	0.19612	-0.11111	-0.11111	-0.11111	-0.11111	-0.35921	0.52868	-0.11111	0.17678	0.1857
g__Mycocalicium	-0.52223	-0.16667	-0.16563	-0.11111	-0.11111	-0.11111	-0.11111	-0.11111	-0.11111	-0.11111	-0.11111	-0.11111	-0.11111	-0.11111	-0.11111	-0.11111	-0.11111	-0.11111	-0.11111	-0.11111	-0.11111	-0.16667	-0.16563	1	1	1	1	1	1	1	1	1	1	0.64253	0.39375	0.43033	0.46481	0.64253	0.19612	-0.11111	-0.11111	-0.11111	-0.11111	-0.35921	0.52868	-0.11111	0.17678	0.1857
g__Acaromyces	-0.52223	-0.16667	-0.16563	-0.11111	-0.11111	-0.11111	-0.11111	-0.11111	-0.11111	-0.11111	-0.11111	-0.11111	-0.11111	-0.11111	-0.11111	-0.11111	-0.11111	-0.11111	-0.11111	-0.11111	-0.11111	-0.16667	-0.16563	1	1	1	1	1	1	1	1	1	1	0.64253	0.39375	0.43033	0.46481	0.64253	0.19612	-0.11111	-0.11111	-0.11111	-0.11111	-0.35921	0.52868	-0.11111	0.17678	0.1857
g__unclassified_o__Phaeomoniellales	-0.52223	-0.16667	-0.16563	-0.11111	-0.11111	-0.11111	-0.11111	-0.11111	-0.11111	-0.11111	-0.11111	-0.11111	-0.11111	-0.11111	-0.11111	-0.11111	-0.11111	-0.11111	-0.11111	-0.11111	-0.11111	-0.16667	-0.16563	1	1	1	1	1	1	1	1	1	1	0.64253	0.39375	0.43033	0.46481	0.64253	0.19612	-0.11111	-0.11111	-0.11111	-0.11111	-0.35921	0.52868	-0.11111	0.17678	0.1857
g__Penicillium	0.08202	0.64253	0.64919	0.49975	0.49975	0.49975	0.49975	0.49975	0.49975	0.49975	0.49975	0.49975	0.49975	0.49975	0.49975	0.49975	0.49975	0.49975	0.49975	0.49975	0.49975	0.21418	0.26606	0.64253	0.64253	0.64253	0.64253	0.64253	0.64253	0.64253	0.64253	0.64253	0.64253	1	0.88548	0.96775	0.34985	0.61468	0.22682	0.35696	0.35696	0.35696	-0.21418	-0.50007	-0.06794	-0.21418	-0.34075	-0.02386
g__Hyphopichia	0.33586	0.73828	0.74838	0.59062	0.59062	0.59062	0.59062	0.59062	0.59062	0.59062	0.59062	0.59062	0.59062	0.59062	0.59062	0.59062	0.59062	0.59062	0.59062	0.59062	0.59062	0.59062	0.61632	0.39375	0.39375	0.39375	0.39375	0.39375	0.39375	0.39375	0.39375	0.39375	0.39375	0.88548	1	0.91499	0.1608	0.43853	0.10425	0.39375	0.39375	0.39375	-0.2625	-0.6188	-0.41634	-0.2625	-0.62645	-0.21935
g__unclassified_o__Chaetothyriales	0.26968	0.80687	0.81791	0.6455	0.6455	0.6455	0.6455	0.6455	0.6455	0.6455	0.6455	0.6455	0.6455	0.6455	0.6455	0.6455	0.6455	0.6455	0.6455	0.6455	0.6455	0.32275	0.3849	0.43033	0.43033	0.43033	0.43033	0.43033	0.43033	0.43033	0.43033	0.43033	0.43033	0.96775	0.91499	1	0.27003	0.52535	0.21521	0.43033	0.43033	0.43033	-0.21517	-0.46374	-0.25026	-0.21517	-0.45644	-0.09589
g__unclassified_p__Ascomycota	0.10403	-0.0498	-0.01485	0.1992	0.1992	0.1992	0.1992	0.1992	0.1992	0.1992	0.1992	0.1992	0.1992	0.1992	0.1992	0.1992	0.1992	0.1992	0.1992	0.1992	0.1992	-0.0498	-0.01485	0.46481	0.46481	0.46481	0.46481	0.46481	0.46481	0.46481	0.46481	0.46481	0.46481	0.34985	0.1608	0.27003	1	0.29012	-0.07813	-0.26561	-0.26561	-0.26561	-0.26561	-0.37925	0.09829	0.46481	0.56344	0.64365
g__Aspergillus	-0.32064	0.10709	0.149	0.35696	0.35696	0.35696	0.35696	0.35696	0.35696	0.35696	0.35696	0.35696	0.35696	0.35696	0.35696	0.35696	0.35696	0.35696	0.35696	0.35696	0.35696	0.10709	0.149	0.64253	0.64253	0.64253	0.64253	0.64253	0.64253	0.64253	0.64253	0.64253	0.64253	0.61468	0.43853	0.52535	0.29012	1	0.69726	-0.21418	-0.21418	-0.21418	-0.21418	-0.26927	0.46047	-0.21418	-0.07572	-0.21477
g__Trichoderma	-0.42333	0.04903	0.09258	0.32686	0.32686	0.32686	0.32686	0.32686	0.32686	0.32686	0.32686	0.32686	0.32686	0.32686	0.32686	0.32686	0.32686	0.32686	0.32686	0.32686	0.32686	0.04903	0.09258	0.19612	0.19612	0.19612	0.19612	0.19612	0.19612	0.19612	0.19612	0.19612	0.19612	0.22682	0.10425	0.21521	-0.07813	0.69726	1	-0.26149	-0.26149	-0.26149	-0.26149	0.13737	0.42856	-0.26149	-0.14561	-0.52442
g__Oidiodendron	0.29013	0.66667	0.57972	-0.11111	-0.11111	-0.11111	-0.11111	-0.11111	-0.11111	-0.11111	-0.11111	-0.11111	-0.11111	-0.11111	-0.11111	-0.11111	-0.11111	-0.11111	-0.11111	-0.11111	-0.11111	-0.16667	-0.16563	-0.11111	-0.11111	-0.11111	-0.11111	-0.11111	-0.11111	-0.11111	-0.11111	-0.11111	-0.11111	0.35696	0.39375	0.43033	-0.26561	-0.21418	-0.26149	1	1	1	-0.11111	-0.35921	-0.4112	-0.11111	-0.41248	0.0619
g__Capnobotryella	0.29013	0.66667	0.57972	-0.11111	-0.11111	-0.11111	-0.11111	-0.11111	-0.11111	-0.11111	-0.11111	-0.11111	-0.11111	-0.11111	-0.11111	-0.11111	-0.11111	-0.11111	-0.11111	-0.11111	-0.11111	-0.16667	-0.16563	-0.11111	-0.11111	-0.11111	-0.11111	-0.11111	-0.11111	-0.11111	-0.11111	-0.11111	-0.11111	0.35696	0.39375	0.43033	-0.26561	-0.21418	-0.26149	1	1	1	-0.11111	-0.35921	-0.4112	-0.11111	-0.41248	0.0619
g__Exophiala	0.29013	0.66667	0.57972	-0.11111	-0.11111	-0.11111	-0.11111	-0.11111	-0.11111	-0.11111	-0.11111	-0.11111	-0.11111	-0.11111	-0.11111	-0.11111	-0.11111	-0.11111	-0.11111	-0.11111	-0.11111	-0.16667	-0.16563	-0.11111	-0.11111	-0.11111	-0.11111	-0.11111	-0.11111	-0.11111	-0.11111	-0.11111	-0.11111	0.35696	0.39375	0.43033	-0.26561	-0.21418	-0.26149	1	1	1	-0.11111	-0.35921	-0.4112	-0.11111	-0.41248	0.0619
g__unclassified_f__Nectriaceae	-0.17408	-0.16667	-0.16563	-0.11111	-0.11111	-0.11111	-0.11111	-0.11111	-0.11111	-0.11111	-0.11111	-0.11111	-0.11111	-0.11111	-0.11111	-0.11111	-0.11111	-0.11111	-0.11111	-0.11111	-0.11111	-0.16667	-0.16563	-0.11111	-0.11111	-0.11111	-0.11111	-0.11111	-0.11111	-0.11111	-0.11111	-0.11111	-0.11111	-0.21418	-0.2625	-0.21517	-0.26561	-0.21418	-0.26149	-0.11111	-0.11111	-0.11111	1	0.53882	0.29371	-0.11111	-0.17678	-0.30949
g__Thyronectria	-0.38769	-0.31431	-0.29005	-0.05987	-0.05987	-0.05987	-0.05987	-0.05987	-0.05987	-0.05987	-0.05987	-0.05987	-0.05987	-0.05987	-0.05987	-0.05987	-0.05987	-0.05987	-0.05987	-0.05987	-0.05987	-0.31431	-0.29005	-0.35921	-0.35921	-0.35921	-0.35921	-0.35921	-0.35921	-0.35921	-0.35921	-0.35921	-0.35921	-0.50007	-0.6188	-0.46374	-0.37925	-0.26927	0.13737	-0.35921	-0.35921	-0.35921	0.53882	1	0.28486	-0.35921	0.1778	-0.21345
g__Ophiostoma	-0.80374	-0.61679	-0.61297	-0.4112	-0.4112	-0.4112	-0.4112	-0.4112	-0.4112	-0.4112	-0.4112	-0.4112	-0.4112	-0.4112	-0.4112	-0.4112	-0.4112	-0.4112	-0.4112	-0.4112	-0.4112	-0.61679	-0.61297	0.52868	0.52868	0.52868	0.52868	0.52868	0.52868	0.52868	0.52868	0.52868	0.52868	-0.06794	-0.41634	-0.25026	0.09829	0.46047	0.42856	-0.4112	-0.4112	-0.4112	0.29371	0.28486	1	0.05874	0.41745	-0.03272
g__Saitozyma	0.40618	-0.16667	-0.16563	-0.11111	-0.11111	-0.11111	-0.11111	-0.11111	-0.11111	-0.11111	-0.11111	-0.11111	-0.11111	-0.11111	-0.11111	-0.11111	-0.11111	-0.11111	-0.11111	-0.11111	-0.11111	-0.16667	-0.16563	-0.11111	-0.11111	-0.11111	-0.11111	-0.11111	-0.11111	-0.11111	-0.11111	-0.11111	-0.11111	-0.21418	-0.2625	-0.21517	0.46481	-0.21418	-0.26149	-0.11111	-0.11111	-0.11111	-0.11111	-0.35921	0.05874	1	0.41248	0.43329
g__unclassified_f__Ophiostomataceae	-0.28311	-0.61872	-0.61489	-0.41248	-0.41248	-0.41248	-0.41248	-0.41248	-0.41248	-0.41248	-0.41248	-0.41248	-0.41248	-0.41248	-0.41248	-0.41248	-0.41248	-0.41248	-0.41248	-0.41248	-0.41248	-0.61872	-0.61489	0.17678	0.17678	0.17678	0.17678	0.17678	0.17678	0.17678	0.17678	0.17678	0.17678	-0.34075	-0.62645	-0.45644	0.56344	-0.07572	-0.14561	-0.41248	-0.41248	-0.41248	-0.17678	0.1778	0.41745	0.41248	1	0.7944
g__Diplodia	0.12284	-0.1857	-0.21223	-0.30949	-0.30949	-0.30949	-0.30949	-0.30949	-0.30949	-0.30949	-0.30949	-0.30949	-0.30949	-0.30949	-0.30949	-0.30949	-0.30949	-0.30949	-0.30949	-0.30949	-0.30949	-0.46424	-0.46136	0.1857	0.1857	0.1857	0.1857	0.1857	0.1857	0.1857	0.1857	0.1857	0.1857	-0.02386	-0.21935	-0.09589	0.64365	-0.21477	-0.52442	0.0619	0.0619	0.0619	-0.30949	-0.21345	-0.03272	0.43329	0.7944	1

## Sheet: FR-pvalue
The R value and P value of the correlation coefficient between species
Species	g__Amylostereum	g__Sarea	g__Tremella	g__Paraconiothyrium	g__Cladosporium	g__unclassified_f__Cucurbitariaceae	g__unclassified_c__Eurotiomycetes	g__Aureobasidium	g__unclassified_f__Herpotrichiellaceae	g__Sclerococcum	g__Alternaria	g__Phylliscum	g__Stenella	g__Bradymyces	g__Cytospora	g__Nothophoma	g__Collophora	g__Jattaea	g__unclassified_o__Capnodiales	g__Xenochalara	g__Saturnispora	g__Capronia	g__Talaromyces	g__Myxozyma	g__Graphium	g__unclassified_f__Teichosporaceae	g__Pleurostoma	g__unclassified_f__Aspergillaceae	g__Chaetosphaeronema	g__Ogataea	g__Mycocalicium	g__Acaromyces	g__unclassified_o__Phaeomoniellales	g__Penicillium	g__Hyphopichia	g__unclassified_o__Chaetothyriales	g__unclassified_p__Ascomycota	g__Aspergillus	g__Trichoderma	g__Oidiodendron	g__Capnobotryella	g__Exophiala	g__unclassified_f__Nectriaceae	g__Thyronectria	g__Ophiostoma	g__Saitozyma	g__unclassified_f__Ophiostomataceae	g__Diplodia
g__Amylostereum	6.6469e-64	0.0615089	0.0544387	0.121503	0.121503	0.121503	0.121503	0.121503	0.121503	0.121503	0.121503	0.121503	0.121503	0.121503	0.121503	0.121503	0.121503	0.121503	0.121503	0.121503	0.121503	0.121503	0.103316	0.121503	0.121503	0.121503	0.121503	0.121503	0.121503	0.121503	0.121503	0.121503	0.121503	0.821776	0.342722	0.451139	0.774878	0.366377	0.222837	0.41612	0.41612	0.41612	0.630536	0.268313	0.00508358	0.244129	0.427993	0.735313
g__Sarea	0.0615089	0	6.38372e-09	0.0352652	0.0352652	0.0352652	0.0352652	0.0352652	0.0352652	0.0352652	0.0352652	0.0352652	0.0352652	0.0352652	0.0352652	0.0352652	0.0352652	0.0352652	0.0352652	0.0352652	0.0352652	0.285637	0.209219	0.645376	0.645376	0.645376	0.645376	0.645376	0.645376	0.645376	0.645376	0.645376	0.645376	0.0451259	0.0147568	0.00478626	0.89133	0.768412	0.893006	0.0352652	0.0352652	0.0352652	0.645376	0.37644	0.0575071	0.645376	0.0565117	0.607511
g__Tremella	0.0544387	6.38372e-09	0	0.0133491	0.0133491	0.0133491	0.0133491	0.0133491	0.0133491	0.0133491	0.0133491	0.0133491	0.0133491	0.0133491	0.0133491	0.0133491	0.0133491	0.0133491	0.0133491	0.0133491	0.0133491	0.209219	0.141113	0.647452	0.647452	0.647452	0.647452	0.647452	0.647452	0.647452	0.647452	0.647452	0.647452	0.0422393	0.0127765	0.00383622	0.967527	0.681213	0.799212	0.0789889	0.0789889	0.0789889	0.647452	0.416251	0.0595168	0.647452	0.0585047	0.556104
g__Paraconiothyrium	0.121503	0.0352652	0.0133491	6.6469e-64	6.6469e-64	6.6469e-64	6.6469e-64	6.6469e-64	6.6469e-64	6.6469e-64	6.6469e-64	6.6469e-64	6.6469e-64	6.6469e-64	6.6469e-64	6.6469e-64	6.6469e-64	6.6469e-64	6.6469e-64	6.6469e-64	6.6469e-64	0.0352652	0.0133491	0.759923	0.759923	0.759923	0.759923	0.759923	0.759923	0.759923	0.759923	0.759923	0.759923	0.141349	0.072207	0.0438246	0.581124	0.311269	0.356611	0.759923	0.759923	0.759923	0.759923	0.869506	0.237789	0.759923	0.236182	0.384192
g__Cladosporium	0.121503	0.0352652	0.0133491	6.6469e-64	6.6469e-64	6.6469e-64	6.6469e-64	6.6469e-64	6.6469e-64	6.6469e-64	6.6469e-64	6.6469e-64	6.6469e-64	6.6469e-64	6.6469e-64	6.6469e-64	6.6469e-64	6.6469e-64	6.6469e-64	6.6469e-64	6.6469e-64	0.0352652	0.0133491	0.759923	0.759923	0.759923	0.759923	0.759923	0.759923	0.759923	0.759923	0.759923	0.759923	0.141349	0.072207	0.0438246	0.581124	0.311269	0.356611	0.759923	0.759923	0.759923	0.759923	0.869506	0.237789	0.759923	0.236182	0.384192
g__unclassified_f__Cucurbitariaceae	0.121503	0.0352652	0.0133491	6.6469e-64	6.6469e-64	6.6469e-64	6.6469e-64	6.6469e-64	6.6469e-64	6.6469e-64	6.6469e-64	6.6469e-64	6.6469e-64	6.6469e-64	6.6469e-64	6.6469e-64	6.6469e-64	6.6469e-64	6.6469e-64	6.6469e-64	6.6469e-64	0.0352652	0.0133491	0.759923	0.759923	0.759923	0.759923	0.759923	0.759923	0.759923	0.759923	0.759923	0.759923	0.141349	0.072207	0.0438246	0.581124	0.311269	0.356611	0.759923	0.759923	0.759923	0.759923	0.869506	0.237789	0.759923	0.236182	0.384192
g__unclassified_c__Eurotiomycetes	0.121503	0.0352652	0.0133491	6.6469e-64	6.6469e-64	6.6469e-64	6.6469e-64	6.6469e-64	6.6469e-64	6.6469e-64	6.6469e-64	6.6469e-64	6.6469e-64	6.6469e-64	6.6469e-64	6.6469e-64	6.6469e-64	6.6469e-64	6.6469e-64	6.6469e-64	6.6469e-64	0.0352652	0.0133491	0.759923	0.759923	0.759923	0.759923	0.759923	0.759923	0.759923	0.759923	0.759923	0.759923	0.141349	0.072207	0.0438246	0.581124	0.311269	0.356611	0.759923	0.759923	0.759923	0.759923	0.869506	0.237789	0.759923	0.236182	0.384192
g__Aureobasidium	0.121503	0.0352652	0.0133491	6.6469e-64	6.6469e-64	6.6469e-64	6.6469e-64	6.6469e-64	6.6469e-64	6.6469e-64	6.6469e-64	6.6469e-64	6.6469e-64	6.6469e-64	6.6469e-64	6.6469e-64	6.6469e-64	6.6469e-64	6.6469e-64	6.6469e-64	6.6469e-64	0.0352652	0.0133491	0.759923	0.759923	0.759923	0.759923	0.759923	0.759923	0.759923	0.759923	0.759923	0.759923	0.141349	0.072207	0.0438246	0.581124	0.311269	0.356611	0.759923	0.759923	0.759923	0.759923	0.869506	0.237789	0.759923	0.236182	0.384192
g__unclassified_f__Herpotrichiellaceae	0.121503	0.0352652	0.0133491	6.6469e-64	6.6469e-64	6.6469e-64	6.6469e-64	6.6469e-64	6.6469e-64	6.6469e-64	6.6469e-64	6.6469e-64	6.6469e-64	6.6469e-64	6.6469e-64	6.6469e-64	6.6469e-64	6.6469e-64	6.6469e-64	6.6469e-64	6.6469e-64	0.0352652	0.0133491	0.759923	0.759923	0.759923	0.759923	0.759923	0.759923	0.759923	0.759923	0.759923	0.759923	0.141349	0.072207	0.0438246	0.581124	0.311269	0.356611	0.759923	0.759923	0.759923	0.759923	0.869506	0.237789	0.759923	0.236182	0.384192
g__Sclerococcum	0.121503	0.0352652	0.0133491	6.6469e-64	6.6469e-64	6.6469e-64	6.6469e-64	6.6469e-64	6.6469e-64	6.6469e-64	6.6469e-64	6.6469e-64	6.6469e-64	6.6469e-64	6.6469e-64	6.6469e-64	6.6469e-64	6.6469e-64	6.6469e-64	6.6469e-64	6.6469e-64	0.0352652	0.0133491	0.759923	0.759923	0.759923	0.759923	0.759923	0.759923	0.759923	0.759923	0.759923	0.759923	0.141349	0.072207	0.0438246	0.581124	0.311269	0.356611	0.759923	0.759923	0.759923	0.759923	0.869506	0.237789	0.759923	0.236182	0.384192
g__Alternaria	0.121503	0.0352652	0.0133491	6.6469e-64	6.6469e-64	6.6469e-64	6.6469e-64	6.6469e-64	6.6469e-64	6.6469e-64	6.6469e-64	6.6469e-64	6.6469e-64	6.6469e-64	6.6469e-64	6.6469e-64	6.6469e-64	6.6469e-64	6.6469e-64	6.6469e-64	6.6469e-64	0.0352652	0.0133491	0.759923	0.759923	0.759923	0.759923	0.759923	0.759923	0.759923	0.759923	0.759923	0.759923	0.141349	0.072207	0.0438246	0.581124	0.311269	0.356611	0.759923	0.759923	0.759923	0.759923	0.869506	0.237789	0.759923	0.236182	0.384192
g__Phylliscum	0.121503	0.0352652	0.0133491	6.6469e-64	6.6469e-64	6.6469e-64	6.6469e-64	6.6469e-64	6.6469e-64	6.6469e-64	6.6469e-64	6.6469e-64	6.6469e-64	6.6469e-64	6.6469e-64	6.6469e-64	6.6469e-64	6.6469e-64	6.6469e-64	6.6469e-64	6.6469e-64	0.0352652	0.0133491	0.759923	0.759923	0.759923	0.759923	0.759923	0.759923	0.759923	0.759923	0.759923	0.759923	0.141349	0.072207	0.0438246	0.581124	0.311269	0.356611	0.759923	0.759923	0.759923	0.759923	0.869506	0.237789	0.759923	0.236182	0.384192
g__Stenella	0.121503	0.0352652	0.0133491	6.6469e-64	6.6469e-64	6.6469e-64	6.6469e-64	6.6469e-64	6.6469e-64	6.6469e-64	6.6469e-64	6.6469e-64	6.6469e-64	6.6469e-64	6.6469e-64	6.6469e-64	6.6469e-64	6.6469e-64	6.6469e-64	6.6469e-64	6.6469e-64	0.0352652	0.0133491	0.759923	0.759923	0.759923	0.759923	0.759923	0.759923	0.759923	0.759923	0.759923	0.759923	0.141349	0.072207	0.0438246	0.581124	0.311269	0.356611	0.759923	0.759923	0.759923	0.759923	0.869506	0.237789	0.759923	0.236182	0.384192
g__Bradymyces	0.121503	0.0352652	0.0133491	6.6469e-64	6.6469e-64	6.6469e-64	6.6469e-64	6.6469e-64	6.6469e-64	6.6469e-64	6.6469e-64	6.6469e-64	6.6469e-64	6.6469e-64	6.6469e-64	6.6469e-64	6.6469e-64	6.6469e-64	6.6469e-64	6.6469e-64	6.6469e-64	0.0352652	0.0133491	0.759923	0.759923	0.759923	0.759923	0.759923	0.759923	0.759923	0.759923	0.759923	0.759923	0.141349	0.072207	0.0438246	0.581124	0.311269	0.356611	0.759923	0.759923	0.759923	0.759923	0.869506	0.237789	0.759923	0.236182	0.384192
g__Cytospora	0.121503	0.0352652	0.0133491	6.6469e-64	6.6469e-64	6.6469e-64	6.6469e-64	6.6469e-64	6.6469e-64	6.6469e-64	6.6469e-64	6.6469e-64	6.6469e-64	6.6469e-64	6.6469e-64	6.6469e-64	6.6469e-64	6.6469e-64	6.6469e-64	6.6469e-64	6.6469e-64	0.0352652	0.0133491	0.759923	0.759923	0.759923	0.759923	0.759923	0.759923	0.759923	0.759923	0.759923	0.759923	0.141349	0.072207	0.0438246	0.581124	0.311269	0.356611	0.759923	0.759923	0.759923	0.759923	0.869506	0.237789	0.759923	0.236182	0.384192
g__Nothophoma	0.121503	0.0352652	0.0133491	6.6469e-64	6.6469e-64	6.6469e-64	6.6469e-64	6.6469e-64	6.6469e-64	6.6469e-64	6.6469e-64	6.6469e-64	6.6469e-64	6.6469e-64	6.6469e-64	6.6469e-64	6.6469e-64	6.6469e-64	6.6469e-64	6.6469e-64	6.6469e-64	0.0352652	0.0133491	0.759923	0.759923	0.759923	0.759923	0.759923	0.759923	0.759923	0.759923	0.759923	0.759923	0.141349	0.072207	0.0438246	0.581124	0.311269	0.356611	0.759923	0.759923	0.759923	0.759923	0.869506	0.237789	0.759923	0.236182	0.384192
g__Collophora	0.121503	0.0352652	0.0133491	6.6469e-64	6.6469e-64	6.6469e-64	6.6469e-64	6.6469e-64	6.6469e-64	6.6469e-64	6.6469e-64	6.6469e-64	6.6469e-64	6.6469e-64	6.6469e-64	6.6469e-64	6.6469e-64	6.6469e-64	6.6469e-64	6.6469e-64	6.6469e-64	0.0352652	0.0133491	0.759923	0.759923	0.759923	0.759923	0.759923	0.759923	0.759923	0.759923	0.759923	0.759923	0.141349	0.072207	0.0438246	0.581124	0.311269	0.356611	0.759923	0.759923	0.759923	0.759923	0.869506	0.237789	0.759923	0.236182	0.384192
g__Jattaea	0.121503	0.0352652	0.0133491	6.6469e-64	6.6469e-64	6.6469e-64	6.6469e-64	6.6469e-64	6.6469e-64	6.6469e-64	6.6469e-64	6.6469e-64	6.6469e-64	6.6469e-64	6.6469e-64	6.6469e-64	6.6469e-64	6.6469e-64	6.6469e-64	6.6469e-64	6.6469e-64	0.0352652	0.0133491	0.759923	0.759923	0.759923	0.759923	0.759923	0.759923	0.759923	0.759923	0.759923	0.759923	0.141349	0.072207	0.0438246	0.581124	0.311269	0.356611	0.759923	0.759923	0.759923	0.759923	0.869506	0.237789	0.759923	0.236182	0.384192
g__unclassified_o__Capnodiales	0.121503	0.0352652	0.0133491	6.6469e-64	6.6469e-64	6.6469e-64	6.6469e-64	6.6469e-64	6.6469e-64	6.6469e-64	6.6469e-64	6.6469e-64	6.6469e-64	6.6469e-64	6.6469e-64	6.6469e-64	6.6469e-64	6.6469e-64	6.6469e-64	6.6469e-64	6.6469e-64	0.0352652	0.0133491	0.759923	0.759923	0.759923	0.759923	0.759923	0.759923	0.759923	0.759923	0.759923	0.759923	0.141349	0.072207	0.0438246	0.581124	0.311269	0.356611	0.759923	0.759923	0.759923	0.759923	0.869506	0.237789	0.759923	0.236182	0.384192
g__Xenochalara	0.121503	0.0352652	0.0133491	6.6469e-64	6.6469e-64	6.6469e-64	6.6469e-64	6.6469e-64	6.6469e-64	6.6469e-64	6.6469e-64	6.6469e-64	6.6469e-64	6.6469e-64	6.6469e-64	6.6469e-64	6.6469e-64	6.6469e-64	6.6469e-64	6.6469e-64	6.6469e-64	0.0352652	0.0133491	0.759923	0.759923	0.759923	0.759923	0.759923	0.759923	0.759923	0.759923	0.759923	0.759923	0.141349	0.072207	0.0438246	0.581124	0.311269	0.356611	0.759923	0.759923	0.759923	0.759923	0.869506	0.237789	0.759923	0.236182	0.384192
g__Saturnispora	0.121503	0.0352652	0.0133491	6.6469e-64	6.6469e-64	6.6469e-64	6.6469e-64	6.6469e-64	6.6469e-64	6.6469e-64	6.6469e-64	6.6469e-64	6.6469e-64	6.6469e-64	6.6469e-64	6.6469e-64	6.6469e-64	6.6469e-64	6.6469e-64	6.6469e-64	6.6469e-64	0.0352652	0.0133491	0.759923	0.759923	0.759923	0.759923	0.759923	0.759923	0.759923	0.759923	0.759923	0.759923	0.141349	0.072207	0.0438246	0.581124	0.311269	0.356611	0.759923	0.759923	0.759923	0.759923	0.869506	0.237789	0.759923	0.236182	0.384192
g__Capronia	0.121503	0.285637	0.209219	0.0352652	0.0352652	0.0352652	0.0352652	0.0352652	0.0352652	0.0352652	0.0352652	0.0352652	0.0352652	0.0352652	0.0352652	0.0352652	0.0352652	0.0352652	0.0352652	0.0352652	0.0352652	0	6.38372e-09	0.645376	0.645376	0.645376	0.645376	0.645376	0.645376	0.645376	0.645376	0.645376	0.645376	0.552395	0.072207	0.363048	0.89133	0.768412	0.893006	0.645376	0.645376	0.645376	0.645376	0.37644	0.0575071	0.645376	0.0565117	0.176492
g__Talaromyces	0.103316	0.209219	0.141113	0.0133491	0.0133491	0.0133491	0.0133491	0.0133491	0.0133491	0.0133491	0.0133491	0.0133491	0.0133491	0.0133491	0.0133491	0.0133491	0.0133491	0.0133491	0.0133491	0.0133491	0.0133491	6.38372e-09	0	0.647452	0.647452	0.647452	0.647452	0.647452	0.647452	0.647452	0.647452	0.647452	0.647452	0.457467	0.0577563	0.27207	0.967527	0.681213	0.799212	0.647452	0.647452	0.647452	0.647452	0.416251	0.0595168	0.647452	0.0585047	0.179543
g__Myxozyma	0.121503	0.645376	0.647452	0.759923	0.759923	0.759923	0.759923	0.759923	0.759923	0.759923	0.759923	0.759923	0.759923	0.759923	0.759923	0.759923	0.759923	0.759923	0.759923	0.759923	0.759923	0.645376	0.647452	6.6469e-64	6.6469e-64	6.6469e-64	6.6469e-64	6.6469e-64	6.6469e-64	6.6469e-64	6.6469e-64	6.6469e-64	6.6469e-64	0.0451259	0.260248	0.214459	0.175888	0.0451259	0.587119	0.759923	0.759923	0.759923	0.759923	0.308008	0.116153	0.759923	0.62516	0.607511
g__Graphium	0.121503	0.645376	0.647452	0.759923	0.759923	0.759923	0.759923	0.759923	0.759923	0.759923	0.759923	0.759923	0.759923	0.759923	0.759923	0.759923	0.759923	0.759923	0.759923	0.759923	0.759923	0.645376	0.647452	6.6469e-64	6.6469e-64	6.6469e-64	6.6469e-64	6.6469e-64	6.6469e-64	6.6469e-64	6.6469e-64	6.6469e-64	6.6469e-64	0.0451259	0.260248	0.214459	0.175888	0.0451259	0.587119	0.759923	0.759923	0.759923	0.759923	0.308008	0.116153	0.759923	0.62516	0.607511
g__unclassified_f__Teichosporaceae	0.121503	0.645376	0.647452	0.759923	0.759923	0.759923	0.759923	0.759923	0.759923	0.759923	0.759923	0.759923	0.759923	0.759923	0.759923	0.759923	0.759923	0.759923	0.759923	0.759923	0.759923	0.645376	0.647452	6.6469e-64	6.6469e-64	6.6469e-64	6.6469e-64	6.6469e-64	6.6469e-64	6.6469e-64	6.6469e-64	6.6469e-64	6.6469e-64	0.0451259	0.260248	0.214459	0.175888	0.0451259	0.587119	0.759923	0.759923	0.759923	0.759923	0.308008	0.116153	0.759923	0.62516	0.607511
g__Pleurostoma	0.121503	0.645376	0.647452	0.759923	0.759923	0.759923	0.759923	0.759923	0.759923	0.759923	0.759923	0.759923	0.759923	0.759923	0.759923	0.759923	0.759923	0.759923	0.759923	0.759923	0.759923	0.645376	0.647452	6.6469e-64	6.6469e-64	6.6469e-64	6.6469e-64	6.6469e-64	6.6469e-64	6.6469e-64	6.6469e-64	6.6469e-64	6.6469e-64	0.0451259	0.260248	0.214459	0.175888	0.0451259	0.587119	0.759923	0.759923	0.759923	0.759923	0.308008	0.116153	0.759923	0.62516	0.607511
g__unclassified_f__Aspergillaceae	0.121503	0.645376	0.647452	0.759923	0.759923	0.759923	0.759923	0.759923	0.759923	0.759923	0.759923	0.759923	0.759923	0.759923	0.759923	0.759923	0.759923	0.759923	0.759923	0.759923	0.759923	0.645376	0.647452	6.6469e-64	6.6469e-64	6.6469e-64	6.6469e-64	6.6469e-64	6.6469e-64	6.6469e-64	6.6469e-64	6.6469e-64	6.6469e-64	0.0451259	0.260248	0.214459	0.175888	0.0451259	0.587119	0.759923	0.759923	0.759923	0.759923	0.308008	0.116153	0.759923	0.62516	0.607511
g__Chaetosphaeronema	0.121503	0.645376	0.647452	0.759923	0.759923	0.759923	0.759923	0.759923	0.759923	0.759923	0.759923	0.759923	0.759923	0.759923	0.759923	0.759923	0.759923	0.759923	0.759923	0.759923	0.759923	0.645376	0.647452	6.6469e-64	6.6469e-64	6.6469e-64	6.6469e-64	6.6469e-64	6.6469e-64	6.6469e-64	6.6469e-64	6.6469e-64	6.6469e-64	0.0451259	0.260248	0.214459	0.175888	0.0451259	0.587119	0.759923	0.759923	0.759923	0.759923	0.308008	0.116153	0.759923	0.62516	0.607511
g__Ogataea	0.121503	0.645376	0.647452	0.759923	0.759923	0.759923	0.759923	0.759923	0.759923	0.759923	0.759923	0.759923	0.759923	0.759923	0.759923	0.759923	0.759923	0.759923	0.759923	0.759923	0.759923	0.645376	0.647452	6.6469e-64	6.6469e-64	6.6469e-64	6.6469e-64	6.6469e-64	6.6469e-64	6.6469e-64	6.6469e-64	6.6469e-64	6.6469e-64	0.0451259	0.260248	0.214459	0.175888	0.0451259	0.587119	0.759923	0.759923	0.759923	0.759923	0.308008	0.116153	0.759923	0.62516	0.607511
g__Mycocalicium	0.121503	0.645376	0.647452	0.759923	0.759923	0.759923	0.759923	0.759923	0.759923	0.759923	0.759923	0.759923	0.759923	0.759923	0.759923	0.759923	0.759923	0.759923	0.759923	0.759923	0.759923	0.645376	0.647452	6.6469e-64	6.6469e-64	6.6469e-64	6.6469e-64	6.6469e-64	6.6469e-64	6.6469e-64	6.6469e-64	6.6469e-64	6.6469e-64	0.0451259	0.260248	0.214459	0.175888	0.0451259	0.587119	0.759923	0.759923	0.759923	0.759923	0.308008	0.116153	0.759923	0.62516	0.607511
g__Acaromyces	0.121503	0.645376	0.647452	0.759923	0.759923	0.759923	0.759923	0.759923	0.759923	0.759923	0.759923	0.759923	0.759923	0.759923	0.759923	0.759923	0.759923	0.759923	0.759923	0.759923	0.759923	0.645376	0.647452	6.6469e-64	6.6469e-64	6.6469e-64	6.6469e-64	6.6469e-64	6.6469e-64	6.6469e-64	6.6469e-64	6.6469e-64	6.6469e-64	0.0451259	0.260248	0.214459	0.175888	0.0451259	0.587119	0.759923	0.759923	0.759923	0.759923	0.308008	0.116153	0.759923	0.62516	0.607511
g__unclassified_o__Phaeomoniellales	0.121503	0.645376	0.647452	0.759923	0.759923	0.759923	0.759923	0.759923	0.759923	0.759923	0.759923	0.759923	0.759923	0.759923	0.759923	0.759923	0.759923	0.759923	0.759923	0.759923	0.759923	0.645376	0.647452	6.6469e-64	6.6469e-64	6.6469e-64	6.6469e-64	6.6469e-64	6.6469e-64	6.6469e-64	6.6469e-64	6.6469e-64	6.6469e-64	0.0451259	0.260248	0.214459	0.175888	0.0451259	0.587119	0.759923	0.759923	0.759923	0.759923	0.308008	0.116153	0.759923	0.62516	0.607511
g__Penicillium	0.821776	0.0451259	0.0422393	0.141349	0.141349	0.141349	0.141349	0.141349	0.141349	0.141349	0.141349	0.141349	0.141349	0.141349	0.141349	0.141349	0.141349	0.141349	0.141349	0.141349	0.141349	0.552395	0.457467	0.0451259	0.0451259	0.0451259	0.0451259	0.0451259	0.0451259	0.0451259	0.0451259	0.0451259	0.0451259	0	0.000653828	4.55063e-06	0.321689	0.0586144	0.528582	0.311269	0.311269	0.311269	0.552395	0.141045	0.852068	0.552395	0.33529	0.94783
g__Hyphopichia	0.342722	0.0147568	0.0127765	0.072207	0.072207	0.072207	0.072207	0.072207	0.072207	0.072207	0.072207	0.072207	0.072207	0.072207	0.072207	0.072207	0.072207	0.072207	0.072207	0.072207	0.072207	0.072207	0.0577563	0.260248	0.260248	0.260248	0.260248	0.260248	0.260248	0.260248	0.260248	0.260248	0.260248	0.000653828	0	0.000205979	0.657214	0.204888	0.77442	0.260248	0.260248	0.260248	0.46374	0.0564719	0.231388	0.46374	0.0526265	0.542595
g__unclassified_o__Chaetothyriales	0.451139	0.00478626	0.00383622	0.0438246	0.0438246	0.0438246	0.0438246	0.0438246	0.0438246	0.0438246	0.0438246	0.0438246	0.0438246	0.0438246	0.0438246	0.0438246	0.0438246	0.0438246	0.0438246	0.0438246	0.0438246	0.363048	0.27207	0.214459	0.214459	0.214459	0.214459	0.214459	0.214459	0.214459	0.214459	0.214459	0.214459	4.55063e-06	0.000205979	0	0.450527	0.118897	0.550438	0.214459	0.214459	0.214459	0.550517	0.17702	0.485576	0.550517	0.184847	0.792153
g__unclassified_p__Ascomycota	0.774878	0.89133	0.967527	0.581124	0.581124	0.581124	0.581124	0.581124	0.581124	0.581124	0.581124	0.581124	0.581124	0.581124	0.581124	0.581124	0.581124	0.581124	0.581124	0.581124	0.581124	0.89133	0.967527	0.175888	0.175888	0.175888	0.175888	0.175888	0.175888	0.175888	0.175888	0.175888	0.175888	0.321689	0.657214	0.450527	1.0635e-62	0.416133	0.83012	0.458269	0.458269	0.458269	0.458269	0.27977	0.787046	0.175888	0.0898632	0.0446314
g__Aspergillus	0.366377	0.768412	0.681213	0.311269	0.311269	0.311269	0.311269	0.311269	0.311269	0.311269	0.311269	0.311269	0.311269	0.311269	0.311269	0.311269	0.311269	0.311269	0.311269	0.311269	0.311269	0.768412	0.681213	0.0451259	0.0451259	0.0451259	0.0451259	0.0451259	0.0451259	0.0451259	0.0451259	0.0451259	0.0451259	0.0586144	0.204888	0.118897	0.416133	0	0.0250112	0.552395	0.552395	0.552395	0.552395	0.451853	0.180496	0.552395	0.835303	0.551275
g__Trichoderma	0.222837	0.893006	0.799212	0.356611	0.356611	0.356611	0.356611	0.356611	0.356611	0.356611	0.356611	0.356611	0.356611	0.356611	0.356611	0.356611	0.356611	0.356611	0.356611	0.356611	0.356611	0.893006	0.799212	0.587119	0.587119	0.587119	0.587119	0.587119	0.587119	0.587119	0.587119	0.587119	0.587119	0.528582	0.77442	0.550438	0.83012	0.0250112	0	0.465528	0.465528	0.465528	0.465528	0.705106	0.216566	0.465528	0.688148	0.119674
g__Oidiodendron	0.41612	0.0352652	0.0789889	0.759923	0.759923	0.759923	0.759923	0.759923	0.759923	0.759923	0.759923	0.759923	0.759923	0.759923	0.759923	0.759923	0.759923	0.759923	0.759923	0.759923	0.759923	0.645376	0.647452	0.759923	0.759923	0.759923	0.759923	0.759923	0.759923	0.759923	0.759923	0.759923	0.759923	0.311269	0.260248	0.214459	0.458269	0.552395	0.465528	6.6469e-64	6.6469e-64	6.6469e-64	0.759923	0.308008	0.237789	0.759923	0.236182	0.865115
g__Capnobotryella	0.41612	0.0352652	0.0789889	0.759923	0.759923	0.759923	0.759923	0.759923	0.759923	0.759923	0.759923	0.759923	0.759923	0.759923	0.759923	0.759923	0.759923	0.759923	0.759923	0.759923	0.759923	0.645376	0.647452	0.759923	0.759923	0.759923	0.759923	0.759923	0.759923	0.759923	0.759923	0.759923	0.759923	0.311269	0.260248	0.214459	0.458269	0.552395	0.465528	6.6469e-64	6.6469e-64	6.6469e-64	0.759923	0.308008	0.237789	0.759923	0.236182	0.865115
g__Exophiala	0.41612	0.0352652	0.0789889	0.759923	0.759923	0.759923	0.759923	0.759923	0.759923	0.759923	0.759923	0.759923	0.759923	0.759923	0.759923	0.759923	0.759923	0.759923	0.759923	0.759923	0.759923	0.645376	0.647452	0.759923	0.759923	0.759923	0.759923	0.759923	0.759923	0.759923	0.759923	0.759923	0.759923	0.311269	0.260248	0.214459	0.458269	0.552395	0.465528	6.6469e-64	6.6469e-64	6.6469e-64	0.759923	0.308008	0.237789	0.759923	0.236182	0.865115
g__unclassified_f__Nectriaceae	0.630536	0.645376	0.647452	0.759923	0.759923	0.759923	0.759923	0.759923	0.759923	0.759923	0.759923	0.759923	0.759923	0.759923	0.759923	0.759923	0.759923	0.759923	0.759923	0.759923	0.759923	0.645376	0.647452	0.759923	0.759923	0.759923	0.759923	0.759923	0.759923	0.759923	0.759923	0.759923	0.759923	0.552395	0.46374	0.550517	0.458269	0.552395	0.465528	0.759923	0.759923	0.759923	6.6469e-64	0.108045	0.410122	0.759923	0.62516	0.384192
g__Thyronectria	0.268313	0.37644	0.416251	0.869506	0.869506	0.869506	0.869506	0.869506	0.869506	0.869506	0.869506	0.869506	0.869506	0.869506	0.869506	0.869506	0.869506	0.869506	0.869506	0.869506	0.869506	0.37644	0.416251	0.308008	0.308008	0.308008	0.308008	0.308008	0.308008	0.308008	0.308008	0.308008	0.308008	0.141045	0.0564719	0.17702	0.27977	0.451853	0.705106	0.308008	0.308008	0.308008	0.108045	0	0.425016	0.308008	0.623126	0.553773
g__Ophiostoma	0.00508358	0.0575071	0.0595168	0.237789	0.237789	0.237789	0.237789	0.237789	0.237789	0.237789	0.237789	0.237789	0.237789	0.237789	0.237789	0.237789	0.237789	0.237789	0.237789	0.237789	0.237789	0.0575071	0.0595168	0.116153	0.116153	0.116153	0.116153	0.116153	0.116153	0.116153	0.116153	0.116153	0.116153	0.852068	0.231388	0.485576	0.787046	0.180496	0.216566	0.237789	0.237789	0.237789	0.410122	0.425016	0	0.871944	0.230016	0.928492
g__Saitozyma	0.244129	0.645376	0.647452	0.759923	0.759923	0.759923	0.759923	0.759923	0.759923	0.759923	0.759923	0.759923	0.759923	0.759923	0.759923	0.759923	0.759923	0.759923	0.759923	0.759923	0.759923	0.645376	0.647452	0.759923	0.759923	0.759923	0.759923	0.759923	0.759923	0.759923	0.759923	0.759923	0.759923	0.552395	0.46374	0.550517	0.175888	0.552395	0.465528	0.759923	0.759923	0.759923	0.759923	0.308008	0.871944	6.6469e-64	0.236182	0.210975
g__unclassified_f__Ophiostomataceae	0.427993	0.0565117	0.0585047	0.236182	0.236182	0.236182	0.236182	0.236182	0.236182	0.236182	0.236182	0.236182	0.236182	0.236182	0.236182	0.236182	0.236182	0.236182	0.236182	0.236182	0.236182	0.0565117	0.0585047	0.62516	0.62516	0.62516	0.62516	0.62516	0.62516	0.62516	0.62516	0.62516	0.62516	0.33529	0.0526265	0.184847	0.0898632	0.835303	0.688148	0.236182	0.236182	0.236182	0.62516	0.623126	0.230016	0.236182	0	0.00604875
g__Diplodia	0.735313	0.607511	0.556104	0.384192	0.384192	0.384192	0.384192	0.384192	0.384192	0.384192	0.384192	0.384192	0.384192	0.384192	0.384192	0.384192	0.384192	0.384192	0.384192	0.384192	0.384192	0.176492	0.179543	0.607511	0.607511	0.607511	0.607511	0.607511	0.607511	0.607511	0.607511	0.607511	0.607511	0.94783	0.542595	0.792153	0.0446314	0.551275	0.119674	0.865115	0.865115	0.865115	0.384192	0.553773	0.928492	0.210975	0.00604875	0
