# Supplementary material for: Functional and Compositional Changes in Sirex noctilio Gut Microbiome in Different Habitats: Unraveling the Complexity of Invasive Adaptation
Source: Int J Mol Sci. 2024 Feb 21;25(5):2526. doi: 10.3390/ijms25052526 (PMC10931295; doi:10.3390/ijms25052526)
Supplement: Supplementary file 1 [file ijms-25-02526-s001.zip › TABLE S9.xlsx]

## Sheet: Sheet1
Supplementary Table7 The shared and exclusive bacterial microorganisms of Sirex noctilio and Sirex notobei gut and frass at genus level
Gut																		Frass
Exclusive bacterial microorganisms						Shared bacterial microorganisms												Exclusive bacterial microorganisms					Shared bacterial microorganisms
DM	HG	JBT	YS	ZW		ALL	DM&HG	DM&JBT	DM&YS	DM&ZW	HG&JBT	HG&YS	HG&ZW	JBT&YS	JBT&ZW	YS&ZW		DM	HG	JBT	YS		ALL	DM&HG	DM&JBT	DM&YS	HG&JBT	HG&YS	JBT&YS
g__norank_f__norank_o__Sh765B-AG-111	g__Acidaminobacter	g__Clostridium_sensu_stricto_11	g__Mariniradius	g__Leptolyngbya_VRUC_135		g__Massilia	g__Rufibacter	g__Pajaroellobacter	g__Phyllobacterium	g__Eubacterium_siraeum_group	g__Tychonema_CCAP_1459-11B	g__Pseudonocardia	g__Gemmatimonas	g__Segetibacter	g__unclassified_c__Actinobacteria	g__Enterorhabdus		g__Clostridium_sensu_stricto_18	g__Amphiplicatus	g__norank_f__norank_o__Ga0077536	g__Cohnella		g__Mesorhizobium	g__Clostridium_sensu_stricto_13	g__Reyranella	g__Craurococcus-Caldovatus	g__norank_f__Methylacidiphilaceae	g__Hydrocarboniphaga	g__mle1-7
g__Microcoleus_SAG_1449-1a	g__unclassified_f__Rhodanobacteraceae	g__norank_f__Hydrogenophilaceae	g__unclassified_c__Acidobacteriae	g__Eubacterium_brachy_group		g__Sphingobium	g__norank_f__Vermiphilaceae	g__Candidatus_Chloroploca	g__Chroococcidiopsis_PCC_7203	g__unclassified_p__Proteobacteria	g__Terrimicrobium	g__Sphingoaurantiacus	g__Halomonas	g__Pseudochelatococcus	g__Eubacterium_fissicatena_group	g__Phascolarctobacterium		g__Propionigenium	g__norank_f__p-2534-18B5_gut_group	g__norank_f__norank_o__HOC36	g__unclassified_o__Burkholderiales		g__norank_f__Steroidobacteraceae	g__norank_f__Pectobacteriaceae	g__Peptococcus	g__Providencia	g__unclassified_o__Bacteroidales	g__Cytophaga	g__Phyllobacterium
g__Pelomonas	g__Ottowia	g__Family_XIII_AD3011_group	g__norank_f__Methylococcaceae	g__Candidatus_Obscuribacter		g__Devosia	g__Tessaracoccus	g__norank_f__Rhizobiales_Incertae_Sedis	g__norank_f__norank_o__Elsterales	g__Candidatus_Competibacter	g__Oceanobacillus	g__norank_f__Sporichthyaceae	g__Empedobacter	g__norank_f__norank_o__norank_c__bacteriap25	g__Oscillibacter	g__unclassified_f__Geodermatophilaceae		g__Shuttleworthia	g__Siphonobacter	g__Ottowia	g__Rhodoblastus		g__Rhodococcus	g__Eubacterium_nodatum_group	g__norank_f__env.OPS_17	g__Gemella	g__Phascolarctobacterium	g__Labrys	g__Filifactor
g__norank_f__norank_o__Subgroup_7	g__Pseudoalteromonas	g__Planifilum	g__norank_f__norank_o__SJA-15	g__Rickettsiella		g__Bacillus	g__unclassified_o__Burkholderiales	g__unclassified_f__Erwiniaceae	g__norank_f__A4b	g__norank_f__norank_o__norank_c__norank_p__Latescibacterota	g__norank_f__norank_o__R7C24	g__Lautropia	g__Nesterenkonia	g__Desulfovibrio		g__Bilophila		g__Risungbinella	g__Clostridium_sensu_stricto_10	g__unclassified_c__Acidobacteriae	g__norank_f__Acidobacteriaceae_Subgroup_1		g__Bryocella	g__unclassified_f__Parachlamydiaceae	g__Turicibacter	g__unclassified_f__Intrasporangiaceae	g__Filimonas	g__norank_f__Spirosomaceae	g__SWB02
g__unclassified_c__Bacteroidia	g__Cohnella	g__norank_f__norank_o__norank_c__JG30-KF-CM66	g__Propionigenium	g__Marvinbryantia		g__Enhydrobacter	g__Thermus	g__norank_f__norank_o__norank_c__norank_p__WPS-2	g__unclassified_f__Desulfocapsaceae	g__Tsukamurella	g__norank_f__norank_o__norank_c__AD3	g__Gemella		g__Eubacterium_hallii_group		g__Dubosiella		g__norank_f__norank_o__norank_c__Clostridia	g__Clostridium_sensu_stricto_12	g__norank_f__Methylococcaceae	g__Oribacterium		g__Comamonas	g__Sphingoaurantiacus	g__unclassified_f__Rhizobiales_Incertae_Sedis	g__Hydrogenophaga	g__norank_f__Geminicoccaceae	g__Tissierella	g__norank_f__norank_o__R7C24
g__Nevskia	g__Clostridium_sensu_stricto_13	g__unclassified_f__Arcobacteraceae	g__norank_f__norank_o__norank_c__BD2-11_terrestrial_group	g__Roseburia		g__norank_f__Caulobacteraceae	g__Peptoniphilus		g__norank_f__norank_o__norank_c__SJA-28	g__norank_f__norank_o__RF39	g__Chthoniobacter	g__Stomatobaculum		g__norank_f__norank_o__Lineage_IV		g__Propioniciclava		g__Sulfuricurvum	g__Alkaliphilus	g__Candidatus_Obscuribacter	g__Limibaculum		g__Micrococcus	g__LD29	g__Lautropia	g__Flavisolibacter	g__Lachnospira	g__Fenollaria	g__Tannerella
g__Clostridium_sensu_stricto_12	g__Gryllotalpicola	g__Macellibacteroides	g__Campylobacter	g__Asinibacterium		g__Sphingomonas	g__norank_f__norank_o__0319-6G20		g__unclassified_c__Anaerolineae	g__norank_f__norank_o__Clostridia_vadinBB60_group	g__Dolosigranulum	g__hgcI_clade		g__Thermoactinomyces		g__Agathobacter		g__Dubosiella	g__Thermicanus	g__Xanthomarina	g__Catonella		g__unclassified_f__Beijerinckiaceae	g__Abditibacterium	g__unclassified_f__Arcobacteraceae	g__Roseisolibacter	g__norank_f__Christensenellaceae	g__Terrimicrobium	g__norank_f__norank_o__norank_c__Acidimicrobiia
g__Zoogloea	g__unclassified_f__Parachlamydiaceae	g__Aquisphaera	g__Eubacterium_nodatum_group	g__Caloramator		g__Novosphingobium	g__Providencia		g__Denitratisoma		g__Dialister	g__Sphingorhabdus		g__norank_f__norank_o__Rhizobiales		g__norank_f__Cellvibrionaceae		g__Piscicoccus	g__Asinibacterium	g__Nitrosomonas	g__Leptospira		g__Allorhizobium-Neorhizobium-Pararhizobium-Rhizobium	g__Azospirillum	g__Trichococcus	g__Asticcacaulis	g__norank_f__Rhizobiales_Incertae_Sedis	g__Cetobacterium	g__Nitrospira
g__Leptolinea	g__endosymbionts_f__Morganellaceae	g__Aggregatibacter	g__norank_f__norank_o__RBG-13-54-9	g__Arsenophonus		g__Methylobacterium-Methylorubrum	g__Reyranella		g__Roseiarcus			g__Paludisphaera		g__Selenomonas		g__Clostridioides		g__Facklamia	g__Fonticella	g__norank_f__norank_o__SJA-15	g__Rhodocytophaga		g__Pseudomonas	g__Limnobacter	g__Pelomonas	g__Nocardiopsis	g__Cloacibacterium	g__Legionella	g__Polynucleobacter
g__norank_f__AKYH767	g__Sulfuricurvum	g__Desulfosporosinus	g__Rhodomicrobium	g__norank_f__Ruminococcaceae		g__Rubellimicrobium	g__Aquicella		g__norank_f__AKYG1722			g__Jatrophihabitans		g__Ruminiclostridium		g__Alistipes		g__Niastella	g__Helicobacter	g__Ileibacterium	g__Nosocomiicoccus		g__Treponema	g__norank_f__norank_o__0319-6G20	g__Gaiella	g__unclassified_f__Pasteurellaceae	g__norank_f__Cellvibrionaceae	g__norank_f__norank_o__Clostridia_UCG-014
g__Psychromonas	g__Nannocystis	g__Scytonema_UTEX_2349	g__UCG-002	g__norank_f__Rhodocyclaceae		g__Brevundimonas	g__unclassified_f__Micrococcaceae		g__unclassified_f__Caulobacteraceae			g__Demequina		g__unclassified_f__Sphingomonadaceae		g__Microlunatus		g__Exiguobacterium	g__Rhodomicrobium	g__Thermopolyspora	g__Hydrogenophilus		g__P3OB-42	g__Rubrobacter	g__BD1-7_clade	g__Hydrotalea	g__norank_f__norank_o__norank_c__Alphaproteobacteria	g__unclassified_f__Gemmatimonadaceae
g__Herminiimonas	g__Chroococcidiopsis_SAG_2023	g__unclassified_f__Pedosphaeraceae	g__norank_f__Eel-36e1D6	g__norank_f__norank_o__norank_c__norank_p__NB1-j		g__Staphylococcus	g__Brevibacillus		g__Parabacteroides			g__Sulfurovum		g__PMMR1		g__Allobaculum		g__Chthonomonas	g__unclassified_f__Erysipelatoclostridiaceae	g__norank_f__Rhodobacteraceae	g__unclassified_f__Pseudonocardiaceae		g__unclassified_f__Microbacteriaceae	g__Methylorosula	g__norank_f__norank_o__DS-100	g__Planomicrobium	g__Lachnoclostridium
g__Herbidospora	g__unclassified_f__Flavobacteriaceae	g__unclassified_f__Chroococcidiopsaceae	g__Subgroup_23	g__norank_f__norank_o__Armatimonadales		g__Nocardioides	g__Millisia		g__Azospirillum			g__Actinomycetospora		g__Dyadobacter		g__AKYG587		g__norank_f__Legionellaceae	g__UCG-005	g__SH3-11	g__Johnsonella		g__Flavobacterium	g__Nakamurella	g__Veillonella	g__Alcaligenes	g__Geobacillus
g__Chelativorans	g__Candidatus_Protochlamydia	g__Sphaerisporangium	g__Vibrio	g__Mucispirillum		g__Arthrobacter	g__norank_f__Lentimicrobiaceae		g__norank_f__37-13			g__norank_f__norank_o__Actinomarinales		g__Cetobacterium		g__Pannonibacter		g__norank_f__norank_o__Elev-16S-573	g__norank_f__norank_o__norank_c__norank_p__GAL15	g__unclassified_f__Polyangiaceae	g__Eubacterium_saphenum_group		g__Kocuria	g__norank_f__Oxalobacteraceae	g__Solirubrobacter	g__Longimicrobium	g__Erwinia
g__norank_f__norank_o__norank_c__JS1	g__Alloiococcus	g__Candidatus_Ovatusbacter	g__Abditibacterium	g__Ruminococcus_gnavus_group		g__norank_f__Acetobacteraceae	g__norank_f__norank_o__PeM15		g__TM7a			g__Marmoricola				g__Adhaeribacter		g__norank_f__KD3-93	g__Vibrio	g__Pseudorhodobacter	g__Candidatus_Saccharimonas		g__Romboutsia	g__unclassified_f__Caulobacteraceae	g__norank_f__norank_o__Kapabacteriales	g__Quadrisphaera	g__Blautia
g__Parasegetibacter	g__Leptospira	g__Brachymonas	g__Lachnospira	g__Sutterella		g__norank_f__Mitochondria	g__Jeotgalicoccus		g__unclassified_f__Anaerolineaceae			g__Parafrigoribacterium				g__Nordella		g__Sideroxydans	g__Lachnospiraceae_XPB1014_group	g__norank_f__norank_o__RBG-13-54-9			g__Bacillus	g__Roseiarcus	g__Dokdonella	g__Myroides	g__Tessaracoccus
g__norank_f__norank_o__Aminicenantales	g__unclassified_f__Fimbriimonadaceae	g__unclassified_f__Nocardioidaceae	g__Micromonospora	g__unclassified_f__Ruminococcaceae		g__Escherichia-Shigella	g__Gardnerella		g__Leptothrix			g__norank_f__norank_o__norank_c__Dojkabacteria				g__norank_f__norank_o__norank_c__Gitt-GS-136		g__Alkanindiges	g__Oryzihumus	g__Smaragdicoccus			g__Conexibacter	g__unclassified_f__Sphingobacteriaceae	g__norank_f__norank_o__CCD24		g__norank_f__norank_o__C0119
g__unclassified_p__Firmicutes	g__Phenylobacterium	g__norank_f__Geobacteraceae	g__Oribacterium	g__Ruminococcus		g__Kocuria			g__Noviherbaspirillum			g__Peptostreptococcus				g__Colidextribacter		g__Olsenella	g__Herbaspirillum	g__Hirschia			g__Methylobacterium-Methylorubrum	g__Curvibacter	g__CL500-29_marine_group		g__Sharpea
g__Nonomuraea	g__Lewinella	g__norank_f__norank_o__norank_c__Alphaproteobacteria	g__unclassified_f__Weeksellaceae	g__Lachnoclostridium		g__Deinococcus			g__norank_f__Saprospiraceae			g__Frankia						g__MN_122.2a	g__Eubacterium_hallii_group	g__1921-3			g__Rubellimicrobium	g__norank_f__norank_o__Rhizobiales	g__norank_f__Paracaedibacteraceae		g__Alistipes
g__OLB17	g__Moraxella	g__norank_f__norank_o__Rokubacteriales	g__Candidatus_Caldatribacterium	g__norank_f__norank_o__Azospirillales		g__Paracoccus			g__Ellin6067			g__norank_f__Fimbriimonadaceae						g__unclassified_f__Azospirillaceae	g__JG30a-KF-32	g__Nannocystis			g__Brevundimonas	g__Candidatus_Nostocoida	g__unclassified_f__Devosiaceae		g__unclassified_p__Chloroflexi
g__norank_f__norank_o__norank_c__norank_p__Zixibacteria	g__Hydrogenophilus	g__Roseimicrobium	g__unclassified_f__Myxococcaceae	g__UBA1819		g__Craurococcus-Caldovatus			g__Blastomonas			g__norank_f__Chitinophagaceae						g__Sumerlaea	g__unclassified_f__Enterobacteriaceae	g__Lutibacter			g__Lysinibacillus	g__Proteus	g__Luedemannella		g__norank_f__Saprospiraceae
g__norank_f__norank_o__MSBL5	g__Chryseomicrobium	g__norank_f__norank_o__Subgroup_17	g__unclassified_f__Microscillaceae	g__JdFR-76		g__Ralstonia			g__unclassified_f__Propionibacteriaceae			g__Acidocella						g__Sphingorhabdus	g__Pleomorphomonas	g__Ahniella			g__Corynebacterium	g__Duganella	g__Dongia		g__norank_f__norank_o__norank_c__norank_p__Latescibacterota
g__Candidatus_Berkiella	g__Acidothermus	g__Chalicogloea_CCALA_975	g__Candidatus_Kuenenia	g__Kouleothrix		g__Bradyrhizobium			g__Alkanindiges			g__Atopobium						g__PMMR1	g__Holophaga	g__Candidatus_Udaeobacter			g__norank_f__Acetobacteraceae	g__Frankia	g__Planifilum		g__UCG-002
g__norank_f__SB-5	g__Sphaerotilus		g__unclassified_o__Rhodospirillales	g__Candidatus_Arthromitus		g__Nitrospira			g__Candidatus_Riegeria			g__Bordetella						g__TM7x	g__Aquitalea	g__norank_f__norank_o__norank_c__Dojkabacteria			g__Hyphomicrobium	g__Pseudopropionibacterium	g__unclassified_o__Saccharimonadales		g__unclassified_f__Xanthomonadaceae
g__Citrobacter	g__norank_f__norank_o__WD260		g__norank_f__Sedimenticolaceae	g__unclassified_o__Microtrichales		g__norank_f__Beijerinckiaceae			g__Pediococcus			g__Singulisphaera						g__Pelosinus	g__unclassified_f__Weeksellaceae	g__Candidatus_Chloroploca			g__Escherichia-Shigella	g__Flectobacillus	g__Leptothrix		g__norank_f__norank_o__Oligoflexales
g__Beutenbergia	g__Capnocytophaga		g__WCHB1-32	g__Acetobacterium		g__Lactobacillus			g__Anaeromyxobacter			g__Labrys						g__Malaciobacter	g__Faecalitalea	g__norank_f__SR-FBR-L83			g__Tundrisphaera	g__norank_f__Solirubrobacteraceae	g__norank_f__norank_o__norank_c__norank_p__Sva0485		g__norank_f__norank_o__Subgroup_17
g__Gemmata	g__Methylorosula		g__norank_f__norank_o__Rhodospirillales	g__Azoarcus		g__Knoellia			g__Caenimonas			g__CL500-29_marine_group						g__Perlucidibaca	g__unclassified_o__Gaiellales	g__unclassified_f__Myxococcaceae			g__Galbitalea	g__Rhodoferax	g__Steroidobacter		g__norank_f__Lachnospiraceae
g__norank_f__norank_o__DS-100	g__Negativibacillus		g__Cellvibrio	g__Eubacterium_xylanophilum_group		g__Mesorhizobium			g__norank_f__LWQ8			g__Dermacoccus						g__norank_f__norank_o__WD260	g__Aggregatibacter	g__Lachnoanaerobaculum			g__Deinococcus	g__Acidocella	g__norank_f__Ilumatobacteraceae		g__Eubacterium_brachy_group
g__Subgroup_10	g__Iamia		g__Lachnoanaerobaculum	g__JGI_0001001-H03		g__Pantoea			g__Chryseolinea			g__Atopostipes						g__Aliidongia	g__unclassified_p__Acidobacteriota	g__Vulgatibacter			g__Saccharopolyspora	g__Solibacillus	g__Edaphobaculum		g__Parabacteroides
g__unclassified_f__Erysipelotrichaceae	g__Pseudolabrys		g__norank_f__Rhodothermaceae	g__A2		g__norank_f__67-14			g__norank_f__Caldilineaceae			g__Cyanobium_PCC-6307						g__Geminicoccus	g__Agathobacter	g__Marinicella			g__Mycobacterium	g__Acidicapsa	g__Adhaeribacter		g__Micropruina
g__Micropruina	g__Aliicoccus		g__Calothrix_PCC-6303	g__Rhodoferax		g__Veillonella			g__unclassified_o__Micrococcales			g__Paenibacillus						g__Sulfurovum	g__Terracidiphilus	g__norank_f__Bacillaceae			g__Enterococcus	g__Microlunatus	g__Rhodovastum		g__Luteococcus
g__unclassified_c__Bacilli	g__SWB02		g__OM27_clade	g__Eisenbergiella		g__norank_f__Muribaculaceae			g__norank_f__WD2101_soil_group			g__Vagococcus						g__Nibribacter	g__UBA1819	g__norank_f__norank_o__norank_c__Thermoleophilia			g__unclassified_f__Acetobacteraceae	g__unclassified_o__Rhizobiales	g__Acholeplasma		g__norank_f__norank_o__PLTA13
g__norank_f__Weeksellaceae	g__Kaistia		g__Fusibacter	g__norank_f__norank_o__norank_c__Subgroup_22		g__Rhodococcus			g__Thiobacillus			g__norank_f__Longimicrobiaceae						g__Pontibacter	g__unclassified_f__Fimbriimonadaceae	g__F0058			g__Atopostipes	g__Chalicogloea_CCALA_975	g__norank_f__norank_o__Micavibrionales		g__norank_f__Microscillaceae
g__Vibrionimonas	g__Spiroplasma		g__norank_f__norank_o__Candidatus_Kaiserbacteria	g__Lachnospiraceae_FCS020_group		g__Bacteroides						g__Granulicatella						g__Aliicoccus	g__Solimonas	g__norank_f__norank_o__norank_c__BD2-11_terrestrial_group			g__Skermanella	g__Achromobacter	g__Bacteriovorax		g__norank_f__norank_o__norank_c__norank_p__Zixibacteria
g__Lentimicrobium	g__Neochlamydia		g__Megamonas	g__Muribaculum		g__Micrococcus						g__Sphingobacterium						g__norank_f__norank_o__Actinomarinales	g__Hansschlegelia	g__Symbiobacterium			g__Prevotella	g__Empedobacter	g__Roseimarinus		g__Lentimicrobium
g__Ruminobacter	g__Tissierella		g__Arcobacter	g__norank_f__norank_o__JG36-TzT-191		g__Blastococcus						g__Cnuella						g__MND1	g__Pigmentiphaga	g__BSV13			g__Patulibacter	g__Segetibacter	g__norank_f__AKYG1722		g__Megasphaera
g__norank_f__norank_o__Acidobacteriales	g__norank_f__Parachlamydiaceae		g__norank_f__Lenti-02	g__Ferruginibacter		g__Microbacterium						g__Pseudactinotalea						g__Azohydromonas	g__Butyricimonas	g__Alicyclobacillus			g__Chryseobacterium	g__norank_f__norank_o__norank_c__JG30-KF-CM66	g__Arenimonas		g__Pannonibacter
g__Lachnospiraceae_UCG-010	g__Cystobacter		g__Desulfosarcina			g__Brucella						g__Legionella						g__Herbidospora	g__hgcI_clade	g__norank_f__norank_o__norank_c__P2-11E			g__Neisseria	g__Kaistia	g__norank_f__Anaerolineaceae		g__Crenothrix
g__Synechococcus_CC9902	g__Dokdonella		g__Pelagibius			g__norank_f__norank_o__Saccharimonadales						g__norank_f__norank_o__norank_c__Acidimicrobiia						g__Effusibacillus	g__norank_f__01D2Z36	g__Sandaracinus			g__Nocardioides	g__Modestobacter	g__Dialister		g__Candidatus_Paracaedibacter
g__norank_f__norank_o__norank_c__Parcubacteria	g__Pseudopropionibacterium		g__unclassified_f__Symbiobacteraceae			g__Bryobacter						g__Tardiphaga						g__Aquisphaera	g__Eisenbergiella	g__Clostridioides			g__Hymenobacter	g__Shinella	g__Methyloversatilis		g__Collinsella
g__Christensenellaceae_R-7_group	g__Tepidimonas		g__Acidaminococcus			g__Pseudoxanthomonas						g__Actinotalea						g__norank_f__T34	g__norank_f__norank_o__RF39	g__norank_f__norank_o__norank_c__OLB14			g__Acidibacter	g__Crossiella	g__SM1A02		g__norank_f__norank_o__WCHB1-41
g__Ferribacterium	g__Fenollaria		g__Geobacillus			g__Actinomyces						g__Kingella						g__Candidatus_Moduliflexus	g__dgA-11_gut_group	g__norank_f__norank_o__11-24			g__Aeromicrobium	g__Akkermansia	g__Methylophilus		g__Ktedonobacter
g__Balneola	g__Flectobacillus		g__Sediminispirochaeta			g__Planomicrobium						g__Finegoldia						g__Vicinamibacter	g__norank_f__Rhodothermaceae	g__norank_f__Eubacteriaceae			g__Burkholderia-Caballeronia-Paraburkholderia	g__Acidipila	g__norank_f__norank_o__JG36-TzT-191		g__KD3-10
g__Izimaplasma	g__norank_f__Rhizobiaceae		g__norank_f__norank_o__norank_c__norank_p__Firmicutes			g__Pseudomonas						g__Psychrobacillus						g__Rufibacter	g__Calothrix_PCC-6303	g__OM27_clade			g__Chthoniobacter	g__norank_f__Longimicrobiaceae			g__Gardnerella
g__unclassified_o__Rickettsiales	g__Confluentibacter		g__Nibribacter			g__Prevotella						g__F0332						g__Peptostreptococcus	g__norank_f__Ktedonobacteraceae	g__norank_f__Geobacteraceae			g__Sphingobacterium	g__Sphaerochaeta			g__Opitutus
g__Herpetosiphon	g__norank_f__A0839		g__Pontibacter			g__Enterobacter						g__norank_f__norank_o__Absconditabacteriales_SR1						g__norank_f__Fimbriimonadaceae	g__Tistrella	g__Sphaerobacter			g__Novosphingobium	g__norank_f__Prevotellaceae			g__unclassified_c__Bacteroidia
g__norank_f__norank_o__Run-SP154	g__Bartonella		g__Thioalkalispira-Sulfurivermis			g__Chryseobacterium						g__norank_f__Verrucomicrobiaceae						g__Anaerocolumna	g__Megamonas	g__Thermostaphylospora			g__Staphylococcus	g__Desulfovibrio			g__Family_XIII_AD3011_group
g__UCG-004	g__Niveispirillum		g__norank_f__norank_o__C0119			g__unclassified_f__Acetobacteraceae						g__Blastocatella						g__Salinicoccus	g__Parafilimonas	g__norank_f__norank_o__Candidatus_Kaiserbacteria			g__Altererythrobacter	g__RB41			g__unclassified_f__Xanthobacteraceae
g__Nitrosospira	g__Vulcaniibacterium		g__Parasutterella			g__Neisseria						g__Aureimonas						g__norank_f__Obscuribacteraceae	g__Paludisphaera	g__Sinomonas			g__Acidiphilium	g__Pseudactinotalea			g__Bifidobacterium
g__norank_f__Rhodanobacteraceae	g__Kytococcus		g__Amphritea			g__Streptococcus						g__Limnohabitans						g__Ornithinimicrobium	g__DSSF69	g__Rubrivirga			g__Clostridium_sensu_stricto_1	g__Herbinix			g__Lachnospiraceae_ND3007_group
g__norank_f__BSV26	g__Proteiniphilum		g__IheB3-7			g__Acinetobacter						g__Phaselicystis						g__Oceanobacillus	g__Acidaminococcus	g__norank_f__Hydrogenedensaceae			g__Tardiphaga	g__unclassified_f__Micrococcaceae			g__unclassified_f__Ktedonobacteraceae
g__norank_f__Pirellulaceae	g__norank_f__Blastocatellaceae		g__norank_f__Pseudonocardiaceae			g__Flavobacterium												g__Sandaracinobacter	g__Paludicola	g__norank_f__norank_o__norank_c__Actinobacteria			g__Gordonia	g__Sporocytophaga			g__Christensenellaceae_R-7_group
g__unclassified_f__Xanthomonadaceae	g__Nocardiopsis		g__norank_f__Spirosomaceae			g__Microvirga												g__Gloeocapsa_PCC-7428	g__norank_f__Bacteroidales_RF16_group	g__Arcobacter			g__unclassified_f__Chitinophagaceae	g__Faecalibaculum			g__Terrimonas
g__Rhodanobacter	g__unclassified_f__Pasteurellaceae		g__JTB215			g__Corynebacterium												g__Leadbetterella	g__Nevskia	g__norank_f__Lenti-02			g__unclassified_f__Micromonosporaceae	g__norank_f__Erysipelotrichaceae			g__Psychrobacter
g__Sva0081_sediment_group	g__Tahibacter		g__unclassified_f__Chloroflexaceae			g__unclassified_f__Beijerinckiaceae												g__Tsukamurella	g__Eubacterium_siraeum_group	g__norank_f__SC-I-84			g__unclassified_c__Gammaproteobacteria	g__Kineococcus			g__unclassified_c__Clostridia
g__norank_f__Ilumatobacteraceae	g__Shinella		g__norank_f__TRA3-20			g__Burkholderia-Caballeronia-Paraburkholderia												g__unclassified_o__Acidobacteriales	g__Erysipelatoclostridium	g__norank_f__Micromonosporaceae			g__Bradyrhizobium	g__Luteolibacter			g__JGI_0001001-H03
g__norank_f__Arenicellaceae	g__Motilibacter		g__Anaerostipes			g__Mycobacterium												g__Mogibacterium	g__norank_f__Ruminococcaceae	g__norank_f__Polyangiaceae			g__Aquabacterium	g__Rikenellaceae_RC9_gut_group			g__HSB_OF53-F07
g__unclassified_f__Rhodocyclaceae	g__Sporosarcina		g__Methylotenera															g__Atopobium	g__norank_f__WCHB1-02	g__norank_f__norank_o__norank_c__OM190			g__Bdellovibrio	g__Noviherbaspirillum			g__Anaerolinea
g__Caproiciproducens	g__norank_f__Synergistaceae		g__unclassified_f__Micromonosporaceae															g__Flaviaesturariibacter	g__Prevotellaceae_UCG-003	g__unclassified_f__Ilumatobacteraceae			g__norank_f__JG30-KF-CM45	g__Blastomonas			g__Puia
g__norank_f__norank_o__norank_c__Gammaproteobacteria	g__Oleiphilus		g__Vicinamibacter															g__norank_f__norank_o__Veillonellales-Selenomonadales	g__Negativibacillus	g__norank_f__unclassified			g__Microbacterium	g__norank_f__Diplorickettsiaceae			g__norank_f__norank_o__Rokubacteriales
g__norank_f__norank_o__Kapabacteriales	g__Auricoccus-Abyssicoccus		g__norank_f__JG30-KF-AS9															g__Leucobacter	g__unclassified_o__Solirubrobacterales	g__U29-B03			g__Cutibacterium	g__Nubsella			g__norank_f__Verrucomicrobiaceae
g__norank_f__Obscuribacteraceae	g__IMCC26207		g__Sedimenticola															g__Niveispirillum	g__norank_f__Chthoniobacteraceae	g__norank_f__norank_o__Clostridiales			g__Spirosoma	g__Pantoea			g__norank_f__Caldilineaceae
g__Sporomusa	g__Facklamia		g__Hypnocyclicus															g__Fictibacillus	g__Parasutterella	g__Prevotellaceae_UCG-001			g__Actinomyces	g__Psychrobacillus			g__unclassified_f__Prevotellaceae
g__Cyanothece_PCC_7425	g__Lacunisphaera		g__unclassified_o__Polyangiales															g__Candidatus_Tremblaya	g__norank_f__norank_o__B12-WMSP1	g__norank_f__norank_o__OPB41			g__Bryobacter	g__Bosea			g__Aeromonas
g__Dechloromonas	g__unclassified_o__Chlamydiales		g__Sandaracinobacter															g__Kytococcus	g__Algoriphagus	g__Aeriscardovia			g__unclassified_f__Rhodobacteraceae	g__Williamsia			g__Phaselicystis
g__norank_f__Solirubrobacteraceae	g__Abiotrophia		g__Solobacterium															g__unclassified_f__Pectobacteriaceae	g__unclassified_f__Clostridiaceae	g__Thioalkalispira-Sulfurivermis			g__Acinetobacter	g__Acidisoma
g__norank_f__B1-7BS	g__Pedomicrobium		g__Candidatus_Aquirestis															g__YC-ZSS-LKJ147	g__Pandoraea	g__MM2			g__Streptococcus	g__Limnohabitans
g__Thauera	g__Mizugakiibacter		g__Muricauda															g__Salana	g__Anaerostipes	g__norank_f__Microtrichaceae			g__Pseudarthrobacter
g__Phreatobacter	g__norank_f__Azospirillaceae		g__NK4A214_group															g__Phormidium_IAM_M-71	g__Neochlamydia	g__norank_f__norank_o__Chitinophagales			g__Granulicella
g__Thermomonas	g__norank_f__Moraxellaceae		g__P3OB-42															g__Lysobacter	g__norank_f__JG30-KF-AS9	g__IheB3-7			g__Leifsonia
g__norank_f__norank_o__norank_c__norank_p__Desulfobacterota	g__Oligoflexus		g__Mogibacterium															g__Kroppenstedtia	g__Nocardia	g__Denitratisoma
g__norank_f__PHOS-HE36	g__Taibaiella		g__norank_f__norank_o__Subgroup_15															g__Leuconostoc	g__norank_f__AB1	g__norank_f__norank_o__norank_c__4-29-1
g__norank_f__Pleomorphomonadaceae	g__Prosthecobacter		g__C39															g__Cellulosilyticum	g__norank_f__Parachlamydiaceae	g__norank_f__norank_o__Candidatus_Peribacteria
g__unclassified_f__Burkholderiaceae	g__W5053		g__Larkinella															g__Marinococcus	g__unclassified_f__Propionibacteriaceae	g__norank_f__norank_o__norank_c__Bacilli
g__Collinsella	g__Candidatus_Xiphinematobacter		g__unclassified_o__Rhizobiales															g__norank_f__Magnetospirillaceae	g__Ruminococcus	g__norank_f__TRA3-20
g__Peredibacter	g__Piscicoccus		g__Luedemannella															g__DNF00809	g__Oscillospira	g__Propionicicella
g__norank_f__Methyloligellaceae	g__Luteolibacter		g__Chitinophaga															g__norank_f__Ardenticatenaceae	g__norank_f__norank_o__LD1-PA32	g__norank_f__NS11-12_marine_group
g__norank_f__norank_o__norank_c__OLB14	g__norank_f__Isosphaeraceae		g__norank_f__Christensenellaceae															g__Propionibacterium	g__unclassified_f__Nocardiaceae	g__norank_f__norank_o__S085
g__Anaerolinea	g__Cupriavidus		g__Microcystis_PCC-7914															g__unclassified_f__Solirubrobacteraceae	g__Gordonibacter	g__unclassified_f__Desulfosarcinaceae
g__unclassified_f__Planococcaceae	g__Leuconostoc		g__Roseisolibacter															g__unclassified_o__Lachnospirales	g__Tepidimonas	g__norank_f__norank_o__Chthonomonadales
g__norank_f__norank_o__Ardenticatenales	g__Rummeliibacillus		g__LNR_A2-18															g__unclassified_o__Cyanobacteriales	g__norank_f__Eubacterium_coprostanoligenes_group	g__Limnochorda
g__Paludibaculum	g__Schlegelella		g__norank_f__SM2D12															g__Euzebya	g__norank_f__KF-JG30-B3	g__Methylotenera
g__norank_f__norank_o__norank_c__WWE3	g__Emticicia		g__Carnobacterium															g__norank_f__norank_o__Cyanobacteriales	g__norank_f__Rhizobiaceae	g__norank_f__norank_o__norank_c__P9X2b3D02
g__Propionicicella	g__norank_f__norank_o__Puniceispirillales		g__Tenacibaculum															g__Granulicatella	g__Desulfomicrobium	g__Ignavibacterium
g__norank_f__Bacteroidetes_BD2-2			g__Hyphomonas															g__Microcoleus_SAG_1449-1a	g__NK4A214_group	g__Spiroplasma
g__Renibacterium			g__Arcticibacter															g__Ilumatobacter	g__unclassified_o__Chitinophagales	g__norank_f__37-13
g__Faecalibaculum			g__Odoribacter															g__norank_f__norank_o__Omnitrophales	g__Oscillibacter	g__Subgroup_10
g__norank_f__norank_o__CCM19a			g__norank_f__Chroococcidiopsaceae															g__norank_f__Rickettsiaceae	g__Sporomusa	g__unclassified_c__Bacilli
g__norank_f__Hydrogenedensaceae			g__Eubacterium_ruminantium_group															g__Cnuella	g__Anaeroplasma	g__norank_f__norank_o__norank_c__Thermodesulfovibrionia
g__norank_f__norank_o__norank_c__Actinobacteria			g__OLB13															g__Methylobacillus	g__norank_f__norank_o__Clostridia_vadinBB60_group	g__norank_f__Babeliaceae
g__norank_f__SC-I-84			g__norank_f__norank_o__norank_c__norank_p__SAR324_cladeMarine_group_B															g__Candidatus_Alysiosphaera	g__Plesiomonas	g__norank_f__Rhodanobacteraceae
g__norank_f__norank_o__JG36-GS-52			g__norank_f__Desulfocapsaceae															g__Rathayibacter	g__Sutterella	g__RBG-16-58-14
g__norank_f__norank_o__norank_c__TK10			g__Pusillimonas															g__Gluconobacter	g__Shewanella	g__Fusicatenibacter
g__norank_f__norank_o__Cyanobacteriales			g__Lysobacter															g__Clostridium_sensu_stricto_8	g__Carnobacterium	g__norank_f__norank_o__Run-SP154
g__Desulfitobacterium			g__Harryflintia															g__Halobacillus	g__Arsenophonus	g__CAG-352
g__Varibaculum			g__Steroidobacter															g__unclassified_f__Blastocatellaceae	g__Cloacibacillus	g__Syntrophobacter
g__Longilinea			g__norank_f__norank_o__norank_c__Sericytochromatia															g__Dapisostemonum_CCIBt_3536	g__Eubacterium_fissicatena_group	g__norank_f__BSV26
g__unclassified_p__Desulfobacterota			g__Rhodocytophaga															g__Aliterella	g__Odoribacter	g__Thiothrix
g__norank_f__Bacteroidetes_vadinHA17			g__Defluviicoccus															g__norank_f__norank_o__Azospirillales	g__unclassified_p__Firmicutes	g__Desulfotomaculum
g__Brooklawnia			g__Ellin516															g__Cupriavidus	g__Prevotellaceae_NK3B31_group	g__FFCH7168
			g__norank_f__Cyclobacteriaceae															g__Aurantisolimonas	g__norank_f__p-251-o5	g__norank_f__norank_o__EPR3968-O8a-Bc78
			g__E1B-B3-114															g__Desemzia	g__unclassified_f__Eggerthellaceae	g__norank_f__norank_o__1-20
			g__Tannerella															g__Candidatus_Bacilloplasma	g__Aquicella	g__norank_f__Flavobacteriaceae
			g__norank_f__norank_o__norank_c__norank_p__Sva0485															g__Pseudorhodoferax	g__Ruminococcus_gnavus_group	g__AAP99
			g__norank_f__Tepidisphaeraceae															g__Phenylobacterium	g__Arboricoccus	g__Desulfomonile
			g__norank_f__Devosiaceae															g__norank_f__norank_o__Cytophagales	g__norank_f__norank_o__Gastranaerophilales	g__norank_f__Anaerovoracaceae
			g__CL500-3															g__F0332	g__norank_f__27F-1492R	g__Sva0996_marine_group
			g__Hydrogenispora															g__norank_f__norank_o__Absconditabacteriales_SR1	g__Rheinheimera	g__Sphaerisporangium
			g__Terrisporobacter															g__Laceyella	g__Motilibacter	g__Caldalkalibacillus
			g__Opitutus															g__unclassified_o__Oscillospirales	g__norank_f__Propionibacteriaceae	g__Kribbella
			g__Sulfurimonas															g__norank_f__AKIW781	g__unclassified_f__Erwiniaceae	g__Paludibaculum
			g__norank_f__norank_o__norank_c__norank_p__MBNT15																g__JdFR-76	g__Prosthecomicrobium
			g__RB41																g__Ruminiclostridium	g__Sterolibacterium
			g__norank_f__norank_o__Candidatus_Woesebacteria																g__Auricoccus-Abyssicoccus	g__C39
			g__Defluviitaleaceae_UCG-011																g__Eubacterium_xylanophilum_group	g__unclassified_f__Ruminococcaceae
			g__Nodosilinea_PCC-7104																g__unclassified_f__Christensenellaceae	g__Geothermobacter
			g__Rathayibacter																g__Lachnospiraceae_NK4A136_group	g__Thermomonospora
			g__norank_f__norank_o__Micavibrionales																g__norank_f__UCG-010	g__Parvimonas
			g__Herbinix																g__Hungatella	g__norank_f__Sandaracinaceae
			g__Clostridium_sensu_stricto_8																g__Holdemanella	g__Caldicoprobacter
			g__unclassified_f__Desulfobulbaceae																g__norank_f__norank_o__norank_c__bacteriap25	g__Papillibacter
			g__Oryzihumus																g__Muribaculum	g__Candidatus_Omnitrophus
			g__ADurb.Bin063-1																g__Verrucomicrobium	g__norank_f__norank_o__Subgroup_7
			g__Thermobispora																g__Roseburia	g__norank_f__norank_o__C10-SB1A
			g__norank_f__norank_o__SBR1031																g__unclassified_f__Oscillospiraceae	g__Leptolinea
			g__Salinivibrio																g__Psychromonas	g__Geothrix
			g__norank_f__Saccharimonadaceae																g__Pseudogracilibacillus	g__norank_f__SM2D12
			g__norank_f__Sutterellaceae																g__unclassified_o__Enterobacterales	g__Tenacibaculum
			g__unclassified_c__Clostridia																g__norank_f__Desulfovibrionaceae	g__Fluviicoccus
			g__Desemzia																g__Acidicaldus	g__unclassified_c__Polyangia
			g__unclassified_o__SBR1031																g__unclassified_f__Nocardiopsaceae	g__Chelativorans
			g__Pseudorhodoferax																g__norank_f__WD2101_soil_group	g__Methylomonas
			g__Planktothrix_NIVA-CYA_15																g__Pedomicrobium	g__Litorilinea
			g__Quadrisphaera																g__Terrisporobacter	g__OLB17
			g__Fluviicola																g__norank_f__Moraxellaceae	g__Haliscomenobacter
			g__unclassified_f__Prevotellaceae																g__norank_f__norank_o__norank_c__Planctomycetes	g__Candidatus_Berkiella
			g__Desulfatitalea																g__Oligoflexus	g__UBA6140
			g__Proteiniclasticum																g__norank_f__Peptococcaceae	g__unclassified_f__Microcystaceae
			g__Butyrivibrio																g__unclassified_f__Vicinamibacteraceae	g__Novibacillus
			g__unclassified_o__Oscillospirales																g__norank_f__Rhodocyclaceae	g__OLB15
			g__Rhodopseudomonas																g__unclassified_f__Rickettsiaceae	g__norank_f__norank_o__Candidatus_Kerfeldbacteria
			g__Polynucleobacter																g__Pseudochelatococcus	g__OLB13
			g__Luteitalea																g__unclassified_f__Paludibacteraceae	g__OLB12
																			g__Pseudohongiella	g__norank_f__norank_o__norank_c__norank_p__SAR324_cladeMarine_group_B
																			g__norank_f__norank_o__norank_c__Lineage_IIc	g__AKYG587
																			g__Stigmatella	g__Moheibacter
																			g__norank_f__Comamonadaceae	g__norank_f__Hydrogenophilaceae
																			g__Victivallis	g__norank_f__D05-2
																			g__Anaerovibrio	g__norank_f__norank_o__norank_c__Sericytochromatia
																			g__unclassified_f__Yersiniaceae	g__Chitinivorax
																			g__Lacibacter	g__Saccharomonospora
																			g__unclassified_f__Desulfovibrionaceae	g__norank_f__Entotheonellaceae
																			g__A2	g__unclassified_o__Gammaproteobacteria_Incertae_Sedis
																			g__Coprococcus	g__norank_f__Synergistaceae
																			g__Flavonifractor	g__norank_f__Rhodospirillaceae
																			g__unclassified_f__Alcaligenaceae	g__IMCC26207
																			g__Frisingicoccus	g__Candidatus_Microthrix
																			g__Emticicia	g__Luteimonas
																			g__unclassified_f__Methylophilaceae	g__norank_f__AKYH767
																			g__unclassified_f__Desulfobulbaceae	g__Propionivibrio
																			g__FCPS473	g__norank_f__norank_o__Candidatus_Peregrinibacteria
																			g__Rhodopseudomonas	g__Sinibacillus
																			g__Colidextribacter	g__Turneriella
																				g__norank_f__norank_o__norank_c__Sumerlaeia
																				g__Peredibacter
																				g__Chryseolinea
																				g__unclassified_o__Ignavibacteriales
																				g__alphaI_cluster
																				g__norank_f__norank_o__norank_c__norank_p__NB1-j
																				g__unclassified_f__Dermatophilaceae
																				g__Sneathiella
																				g__Ohtaekwangia
																				g__Marinoscillum
																				g__norank_f__Bacteroidetes_vadinHA17
																				g__norank_f__norank_o__Granulosicoccales
																				g__norank_f__Beggiatoaceae
																				g__norank_f__norank_o__norank_c__Gracilibacteria
																				g__Gallicola
																				g__norank_f__norank_o__norank_c__norank_p__MBNT15
																				g__Phaeodactylibacter
																				g__Defluviitaleaceae_UCG-011
																				g__Prosthecobacter
																				g__norank_f__norank_o__norank_c__SJA-28
																				g__norank_f__A21b
																				g__SEEP-SRB1
																				g__Cephaloticoccus
																				g__oc32
																				g__Persicitalea
																				g__Candidatus_Accumulibacter
																				g__norank_f__Pleomorphomonadaceae
																				g__Macellibacteroides
																				g__Lutimonas
																				g__Agitococcus_lubricus_group
																				g__Candidatus_Competibacter
																				g__Ureibacillus
																				g__Sulfuritalea
																				g__Actinomadura
																				g__ADurb.Bin063-1
																				g__Nordella
																				g__norank_f__Leptotrichiaceae
																				g__Petrimonas
																				g__Candidatus_Megaira
																				g__norank_f__norank_o__norank_c__Lineage_IIa
																				g__norank_f__norank_o__norank_c__Lineage_IIb
																				g__Thermobispora
																				g__norank_f__norank_o__SBR1031
																				g__Thermobacillus
																				g__Salinivibrio
																				g__norank_f__norank_o__Blfdi19
																				g__norank_f__norank_o__Candidatus_Falkowbacteria
																				g__norank_f__Pedosphaeraceae
																				g__norank_f__Saccharimonadaceae
																				g__norank_f__Sutterellaceae
																				g__norank_f__norank_o__Babeliales
																				g__norank_f__norank_o__norank_c__Berkelbacteria
																				g__norank_f__norank_o__mle1-27
																				g__Anditalea
																				g__norank_f__norank_o__norank_c__S0134_terrestrial_group
																				g__Faecalibacterium
																				g__Dechloromonas
																				g__norank_f__BIrii41
																				g__Oikopleura
																				g__Subdoligranulum
																				g__Caenimonas
																				g__norank_f__norank_o__SZB30
																				g__norank_f__norank_o__PeM15
																				g__norank_f__norank_o__PB19
																				g__unclassified_p__Bacteroidota
																				g__norank_f__norank_o__norank_c__norank_p__Desulfobacterota
																				g__norank_f__PHOS-HE36
																				g__norank_f__Thermoactinomycetaceae
																				g__HdN1
																				g__norank_f__Lentimicrobiaceae
																				g__norank_f__norank_o__Ardenticatenales
																				g__Methylomicrobium
																				g__Jeotgalicoccus
																				g__OLB8
																				g__norank_f__norank_o__CCM19a
																				g__unclassified_c__Anaerolineae
																				g__Thermobifida
																				g__Desulfatiglans
																				g__norank_f__NS9_marine_group
																				g__Mycoplasma
																				g__Fluviicola
																				g__Proteiniclasticum
																				g__Constrictibacter
																				g__Filomicrobium
